# Supplementary material for: Genotyping by multiplexed sequencing (GMS): A customizable platform for genomic selection
Source: PLoS One. 2020 May 1;15(5):e0229207. doi: 10.1371/journal.pone.0229207 (PMC7194356; doi:10.1371/journal.pone.0229207)
Supplement: S1 Table — (XLSX) [file pone.0229207.s001.xlsx]

## Sheet: Primer pairs and pools
SNP ID	Pool	Primer sequence
1_feh_w3_F	KIM	TACATCCTATCGCTCTCCTC
1_feh_w3_R	KIM	GAGCTCTGGAGACTGTAGAT
1RS_1AL_F	KIM	CTAGAAGGAACTACACGTT
1RS_1AL_R	KIM	GAGATGGAAGATGCAATTAG
1RS_1BL_F	KIM	GGACAGATCACCGTCAG
1RS_1BL_R	KIM	CTTGACAAGCTAATAAGCAA
AHASL1A_F	KIM	AAGAAGATGCTTGAGACCCC
AHASL1A_R	KIM	GGTCGAAATTTCAGTACGAGGT
AHASL1B_F	KIM	AAGAAGATGCTTGAGACCCC
AHASL1B_R	KIM	GGTCGAAATTTCAGTACGAGGT
AHASL1D_F	KIM	AAGAAGATGCTTGAGACCCC
AHASL1D_R	KIM	GGTCGAAATTTCAGTACGAGGT
Bx13_F	KIM	GCAACAGTCAAGACAAAG
Bx13_R	KIM	GGAGAGGTTGGGTAGTA
Bx7oe_F	KIM	ACATCTAGTTACAGTGGAAT
Bx7oe_R	KIM	CTCTCGTTGGCCTTATC
Fhb_1snp3_F	KIM	GCAGCCTTAGGTCAATAG
Fhb_1snp3_R	KIM	AGTTGCCCAAGATTGTAG
Glu_A1_Ax1_F	KIM	GAATACCTGCACTACTAAGA
Glu_A1_Ax1_R	KIM	TGGCCTGGATAGTATGA
Glu_A1_Ax2_F	KIM	CATACTATCCAGGCCAAG
Glu_A1_Ax2_R	KIM	TGTTGCGGAGAAGTTAG
GluD1_F	KIM	GGCCTGGATAGTATGAAACC
GluD1_R	KIM	ACCGCAGCAACTCCAACAAC
GPC_B1_Del_F	KIM	TTCACATGTCTCCAAGAGGG
GPC_B1_Del_R	KIM	CTCACCAACCTACTCCCATA
GPC_B1_Ins_F	KIM	TTCACATGTCTCCAAGAGGG
GPC_B1_Ins_R	KIM	CTCACCAACCTACTCCCATA
Lox_B1_F	KIM	TACCGCTACGACGTCTACAA
Lox_B1_R	KIM	CAAGCTCGGGTCGTTGG
Lr34_F	KIM	GGAATACTGTTAGAGCAAGAAA
Lr34_R	KIM	CCAGTTTCTGATACTTTGTC
Lr37_Del_F	KIM	CGTTTGCTCATGCTAGAAAG
Lr37_Del_R	KIM	CAGCTCTAAGCTTCACAGACTGC
Lr37_Ins_F	KIM	CGTTTGCTCATGCTAGAAAG
Lr37_Ins_R	KIM	CAGCTCTAAGCTTCACAGACTGC
Pch1_F	KIM	AACGAGATTCGACCCAAACC
Pch1_R	KIM	AGGATGTAAGTGGCATAAA
Pina_D1_F	KIM	CTTCCTCATAGGA
Pina_D1_R	KIM	GCAACATCGTAACTGCCAAC
Pinb_D1_F	KIM	GTCACCTGGCCCACAAAATG
Pinb_D1_R	KIM	ATTGTGGTGCTATCTGGCTC
Ppd_A1_1027Del_F	KIM	GTTCGGCCAAATCTTTAC
Ppd_A1_1027Del_R	KIM	CGGGAATGAATCGTGTC
Ppd_A1_1027Ins_F	KIM	GTTCGGCCAAATCTTTAC
Ppd_A1_1027Ins_R	KIM	ATACGAGACCAGTATCTTTAG
Ppd_A1_1117Del_F	KIM	CTTAAACGCGAAGTAAAGAG
Ppd_A1_1117Del_R	KIM	AAGAGGAAACACGTTGG
Ppd_A1_1117Ins_F	KIM	GCGAAGTAAAGAGAAACAG
Ppd_A1_1117Ins_R	KIM	GAACGGAGGGAGTAGTA
Ppd_B1_DEL_F	KIM	GCTCGTTCTCCAATCAA
Ppd_B1_DEL_R	KIM	TTGAGCCTTGCTTCATC
Ppd_B1_Ins_F	KIM	GCTCGTTCTCCAATCAA
Ppd_B1_Ins_R	KIM	CCATCCCATAGAACCAAG
Ppd_D1_Mercia_Del_F	KIM	GCTACCACCAGTGTTAAT
Ppd_D1_Mercia_Del_R	KIM	CTGAACATGACACACAAC
Ppd_D1_Mercia_Ins_F	KIM	GCTACCACCAGTGTTAAT
Ppd_D1_Mercia_Ins_R	KIM	TCGTAAGATGACTTATACACC
Ppd_D1_Norstar_Del_F	KIM	GCGGTCTCCAATCAAGG
Ppd_D1_Norstar_Del_R	KIM	TTGGAGCCTTGCTTCATC
Ppd_D1_Norstar_Ins_F	KIM	GCGGTCTCCAATCAAGG
Ppd_D1_Norstar_Ins_R	KIM	TTGGAGCCTTGCTTCATC
Ppd_D1a_Ciano_Del_F	KIM	ATCTAGTGATCCCCAACTCC
Ppd_D1a_Ciano_Del_R	KIM	CTGGCTCCAAGAGGAAACAT
Ppd_D1a_Ciano_Ins_F	KIM	ATCTAGTGATCCCCAACTCC
Ppd_D1a_Ciano_Ins_R	KIM	AGGCGGCAAGGAAGTATGAG
Ppo_A1_F2_R2_F	KIM	TGTTCGTATGGTCAATGG
Ppo_A1_F2_R2_R	KIM	TAGAGGTAGAACCTGCAC
Ppo_D1_CF1_CR2_F	KIM	CAATATCCCAAGAGACCA
Ppo_D1_CF1_CR2_R	KIM	CCTGGCGGTACATGATCT
Psy_B1_F	KIM	AGACACAGTTGGTGAAG
Psy_B1_R	KIM	CCACACATAATGGCATATAA
Psy1_D1_F	KIM	TTCAAGGACATGATCGACGG
Psy1_D1_R	KIM	CAGTACATGTAGAGCTCGTC
Rht_B1_F	KIM	ATGGCGGACGTGGCGCAGAA
Rht_B1_R	KIM	CCCATCCCCATGGCCATCT
Rht_D1_F	KIM	ATGGCGGACGTGGCGCAGAA
Rht_D1_R	KIM	TGGGTGGCGAAGCTGTCGT
S_C_C_A_T_SNP_F	KIM	TTGCTCTTCGCCGAACATTG
S_C_C_A_T_SNP_R	KIM	GGAGAGATCGGTCAACTAAG
S_C_C_D_F	KIM	AGGCCAACACCTTCTAAACG
S_C_C_D_R	KIM	GGATAGTAGGTGTGTACAGG
SSC_B_alt_DEL_F	KIM	GCTCCAACCACCCACAG
SSC_B_alt_DEL_R	KIM	CGCCTTGGTCCGTATC
SSC_B_alt_INS_F	KIM	GCTCCAACCACCCACAG
SSC_B_alt_INS_R	KIM	CGCCTTGGTCCGTATC
Sus2_2B_TGW_F	KIM	TCACTGCTGAGTACAATGCC
Sus2_2B_TGW_R	KIM	CTTAGGAGATCCTCAAAGGC
TaDreb_B1_F	KIM	CACCTTGTGATATGGATTG
TaDreb_B1_R	KIM	TTTCAGCAACCGAATCA
TaPHS1_SNP646_F	KIM	GTGCAATTTACATGTGAATGG
TaPHS1_SNP646_R	KIM	TTGTGTCTGCAGGATAGTG
TaPHS1_SNP666_F	KIM	GTGCAATTTACATGTGAATGG
TaPHS1_SNP666_R	KIM	TTGTGTCTGCAGGATAGTG
Vrn_A1a_F	KIM	CCTGTTAGTAGTGATGGTCC
Vrn_A1a_R	KIM	CCAGAGCACACCAAAGTAAG
Vrn_B1c_F	KIM	TCCACAGGCTTTCCTATC
Vrn_B1c_R	KIM	CACTAGGGAGGCACTTG
IWA1_F	Pool 1	CCTGTTAGTAGTGATGGTCC
IWA1_R	Pool 1	CCAGAGCACACCAAAGTAAG
IWA1072_F	Pool 1	GACACCCAAACGCGTCTAAG
IWA1072_R	Pool 1	GTATGGATGATCGGAAGCAC
IWA1089_F	Pool 1	CCGGTTCGAGAACATATGAC
IWA1089_R	Pool 1	ATCTGAGTGGTGCTTTGCTG
IWA1144_F	Pool 1	AGCCCGCTATTCCAAGTATC
IWA1144_R	Pool 1	CATTACATTATGGTTGCCAAG
IWA1156_F	Pool 1	CAGGTGAGATACTACTAGCG
IWA1156_R	Pool 1	GCTGTACAGCGGTTTAGATG
IWA1256_F	Pool 1	TCTCAAGTGAAGAAAAGAGG
IWA1256_R	Pool 1	TGGTTCTAAATTTTCCGTC
IWA130_F	Pool 1	TGCGGCTAACCTAGAGCTTG
IWA130_R	Pool 1	CATCCCAGTTATTTTTGCCC
IWA1303_F	Pool 1	TGTCTCGCTTCGATCAAAGG
IWA1303_R	Pool 1	GAGCTGCTGCTGCAACTTAG
IWA1366_F	Pool 1	CCTCACTCCCATGGTTTTAG
IWA1366_R	Pool 1	CGACCATATATGTTCCTTGC
IWA1412_F	Pool 1	AAAGAAGCCTTCTCCAGATG
IWA1412_R	Pool 1	GCCTATGATGTTGTCCGATG
IWA1510_F	Pool 1	CATTCTCCCTGTCATCATCC
IWA1510_R	Pool 1	CAGCCATCTTTGGATGTCAG
IWA1525_F	Pool 1	GAGATCGTCGGAGAAAAAAG
IWA1525_R	Pool 1	TCCCTTCTTCGGCTTTTGTG
IWA1551_F	Pool 1	CTTACTGGTAGTTCCAGCAC
IWA1551_R	Pool 1	CAGGATCATACATCAGCGTC
IWA1633_F	Pool 1	CCTTGCCATTGAAGAAGTCC
IWA1633_R	Pool 1	ATGGAGCCTGTTGAGAAGTG
IWA1635_F	Pool 1	CTTCCAAGGAAGCATTCCAG
IWA1635_R	Pool 1	AAGTAAGGGAAGTGTTTGCG
IWA1799_F	Pool 1	AGAAATGCCCCAAACTGACG
IWA1799_R	Pool 1	TATTGAGGTTGGCAGACCAC
IWA1891_F	Pool 1	GTTTGGTGGTGGTGGGTATG
IWA1891_R	Pool 1	GCTCTGTCTTTTCCAGCATC
IWA1896_F	Pool 1	AGAAGGTAAACTGCCACTGC
IWA1896_R	Pool 1	AAATCGCTACGCTGGATGAG
IWA198_F	Pool 1	TCAAGGCACTTGCATGCCTG
IWA198_R	Pool 1	CCAACTTGTGCTTCTTACAG
IWA2018_F	Pool 1	GCAGTTGTAACTGAGAAAGG
IWA2018_R	Pool 1	TCCACATCAACAGCTACCAG
IWA2056_F	Pool 1	TCACCATGTCGGAGCAAAAG
IWA2056_R	Pool 1	GCACAATGTGTTGCTTCCAG
IWA2080_F	Pool 1	ATGCAGCACTAACACAGAAG
IWA2080_R	Pool 1	CTGTGTAAAGAAGATACAGG
IWA2088_F	Pool 1	ATTCTTTAGCCGACGGACTG
IWA2088_R	Pool 1	CGCCAACAACCAAACATGAC
IWA2131_F	Pool 1	CCTTCAGTAGACACGATTCC
IWA2131_R	Pool 1	AGATACACGGCTCCAGATTC
IWA2137_F	Pool 1	TCCAAAGTGTGGCAATGGTG
IWA2137_R	Pool 1	GGGAAAATTTTGTGCCTCGG
IWA2139_F	Pool 1	TGCTCAAAGACTGATAGCCC
IWA2139_R	Pool 1	CGGATAGCAGGTCTATAATG
IWA214_F	Pool 1	GGTGTACGATATGTTGAATG
IWA214_R	Pool 1	TCGCCATCCATCGCAAACAG
IWA2145_F	Pool 1	AACGGCAACGTATCGCTAAC
IWA2145_R	Pool 1	TGTAGATGTCATCGTCACTG
IWA22_F	Pool 1	CGATATGTCATTGCTTGTTTC
IWA22_R	Pool 1	ACTAAGCATGCTTTAGCTCC
IWA2270_F	Pool 1	CTACAGTTCTGACTACAGGC
IWA2270_R	Pool 1	ATAAGCGACGCCAGATTCAG
IWA2326_F	Pool 1	GGAGACACAAAACTCCTACC
IWA2326_R	Pool 1	AGCTTTAGTCCATGCTTCGC
IWA2363_F	Pool 1	CCAGACAGTAAATGACACGC
IWA2363_R	Pool 1	CGCGCGAAAAAGCATCAATC
IWA2406_F	Pool 1	AAGGGAAAGATCTCTCGCTC
IWA2406_R	Pool 1	TGCTTTCAAGACCCATGGAG
IWA2433_F	Pool 1	TGGTCATGCACAACCGAATG
IWA2433_R	Pool 1	AGGTATTGACTGGGCTGTTG
IWA2538_F	Pool 1	CATGGTGTTAACCAATCTGC
IWA2538_R	Pool 1	GACACTAAACCTCTGCGTTG
IWA2601_F	Pool 1	GAGCGTATTCGTCAGGCATC
IWA2601_R	Pool 1	GGACCATGACTTCAGTCATC
IWA2679_F	Pool 1	GTGCAGAGTTTCAAGGTGAC
IWA2679_R	Pool 1	TCAATCACCACACGAACTGC
IWA2794_F	Pool 1	AATTGTGAGGGACGTGAAGG
IWA2794_R	Pool 1	ATGGTGATAACCTGCCCATC
IWA3105_F	Pool 1	GTATCATAGGAGCTATGGCG
IWA3105_R	Pool 1	TCGAAAGCGCTGGTAATCTC
IWA3268_F	Pool 1	GCTGCATCTGCAATATGCAC
IWA3268_R	Pool 1	ATACAGACGCTCGACGAATC
IWA328_F	Pool 1	GAAGATAATGCTCCACATTC
IWA328_R	Pool 1	AACCTCCTGCAAAAGAAATG
IWA332_F	Pool 1	CATTAGTGACCTTGTCATCC
IWA332_R	Pool 1	CTGTAGCACCATAGCCCTTG
IWA3326_F	Pool 1	ACAAGGGCGAGTTCCCAATC
IWA3326_R	Pool 1	AATGGTGGCAACGAAGTGAC
IWA3358_F	Pool 1	ACAAGTGCTGAGTTGTCACG
IWA3358_R	Pool 1	TACTTTCTAGCACTGCTCTG
IWA3359_F	Pool 1	GGCGAATCACCCATTCCTG
IWA3359_R	Pool 1	AACTGAGCACTCAGCACATC
IWA3396_F	Pool 1	AGTGACATCTCTTCTGTCCG
IWA3396_R	Pool 1	TATATCAGAGCATCCCTCCC
IWA3471_F	Pool 1	TTGACAGCGTCGAGAAGAAG
IWA3471_R	Pool 1	CGGATTCGCTCATATCTCAC
IWA3474_F	Pool 1	TGTCAACTCCACTGTATGCG
IWA3474_R	Pool 1	GCTGAATTTACTGATGGCCC
IWA3485_F	Pool 1	CCACTCTTCACGATGTACAC
IWA3485_R	Pool 1	CATGTTCCGTCAGAGTTGAG
IWA3495_F	Pool 1	GGTCTCTGGATCCTCTATTG
IWA3495_R	Pool 1	CCATCCCTCTACCTTCTTTC
IWA3500_F	Pool 1	AACACTGGATTCCAGACACC
IWA3500_R	Pool 1	AGTTCTCCCTGTCGTACAAG
IWA3508_F	Pool 1	AAGGATGGCCATAGCTGTTG
IWA3508_R	Pool 1	TTTAACAGGCAGTGCCGTAG
IWA3624_F	Pool 1	TGGGTTTCAAACTGCAGTGG
IWA3624_R	Pool 1	ACAAGACCAATGCCATCCAC
IWA3675_F	Pool 1	TTCTTGCTCTAGCAAGGCTG
IWA3675_R	Pool 1	TGGCCTCTTTAATTCTCTCC
IWA3683_F	Pool 1	CTTGATGTCCCTCTACGACC
IWA3683_R	Pool 1	CCGACCATACTTCTCTTAGG
IWA3739_F	Pool 1	CAACAGGACATGATGTTGGC
IWA3739_R	Pool 1	CTTGCCTTTCAACAGCCTTC
IWA3774_F	Pool 1	CTGGAGGTCAAGAACCAAAG
IWA3774_R	Pool 1	AACATGGGCAGAGGACACAC
IWA3780_F	Pool 1	TATGCTCAGTCGTAGTTTCC
IWA3780_R	Pool 1	CTGGGATCAGAGCAAGTAAC
IWA3990_F	Pool 1	ATACCACTGTGGCTAATCGC
IWA3990_R	Pool 1	GACCGGATGAATTTGTGCAG
IWA4011_F	Pool 1	TCGATACCGACCAAAGAAGG
IWA4011_R	Pool 1	GGTGCATGGAAAGGAAACAG
IWA4022_F	Pool 1	TTCCGGAACCCTAATTGCTG
IWA4022_R	Pool 1	CTCAATACAGGGTTCCTCAC
IWA4051_F	Pool 1	CTGGAATTGAGGAATGCCTG
IWA4051_R	Pool 1	AGCTACAACTAAGCAGGGAG
IWA4055_F	Pool 1	TAGCAGTTGATGCCTACGAC
IWA4055_R	Pool 1	TGCACTGCGTGCTATGAAAG
IWA4062_F	Pool 1	TGCAGCACCTGCAGAAAGAG
IWA4062_R	Pool 1	CGGTAGTCAAACTTGCACTC
IWA4223_F	Pool 1	CACAACCAATGGAGGAGATG
IWA4223_R	Pool 1	CGTAGCTGCTGCAATTACTG
IWA434_F	Pool 1	GCCCATCTAACAAGAGACTG
IWA434_R	Pool 1	TTCTGATTCTGGTGCGTTAC
IWA4368_F	Pool 1	GCATCAGCTCTGAAATTCCC
IWA4368_R	Pool 1	TCATGCAGAAGACTTGCGAC
IWA4500_F	Pool 1	TAACTGAACAGCTACTGGCG
IWA4500_R	Pool 1	CGAGGCTCAGGTTAATGTTG
IWA4619_F	Pool 1	TACACGATATGGTGCGTGAC
IWA4619_R	Pool 1	CAACGCAGGTGTGAATAGAC
IWA4630_F	Pool 1	CGCCAAGCTTGTCCAAGAAC
IWA4630_R	Pool 1	TTCATACAAGGAAGGGCAGG
IWA4641_F	Pool 1	CCACTGTTCTTAGAGTCGAG
IWA4641_R	Pool 1	GGCCAAGCAAATCACTGAAG
IWA465_F	Pool 1	TCAGGGAGAACATCGAGAAG
IWA465_R	Pool 1	AACAGAGCCATTGTATGGCA
IWA468_F	Pool 1	AGCACCTGGGTGAACTCTC
IWA468_R	Pool 1	GCTGCTAGGTTCTTGTTTTG
IWA4687_F	Pool 1	GGATGTGGCTAAAGAACTCC
IWA4687_R	Pool 1	AGCAGCTGGCACTATTTTCC
IWA4762_F	Pool 1	GCGATGATGCTTCCATTTTC
IWA4762_R	Pool 1	ACCAGCCTAGGAATCTACTC
IWA4763_F	Pool 1	GGCACTACATGAGATGCTTC
IWA4763_R	Pool 1	AGGCAAACATGTTCAGCAAC
IWA4778_F	Pool 1	GTTATGCGCCATCTCATGTG
IWA4778_R	Pool 1	TTCAAACCAGGCTCAACGAC
IWA4796_F	Pool 1	ACTGACGGAGGAAGAAGAAG
IWA4796_R	Pool 1	CAACAACATCCTGCAGCAAG
IWA4832_F	Pool 1	TAAGCTTGCCATATGCTCTC
IWA4832_R	Pool 1	AGACTGAGATCAGTAAGGAC
IWA4843_F	Pool 1	CTCTCAAGGACTTGAAGGTG
IWA4843_R	Pool 1	CACCCCAGACTAAATCGTTC
IWA498_F	Pool 1	AGGGCGAGATCATCGAGAAC
IWA498_R	Pool 1	CATTTACCTCACACCGTCGC
IWA503_F	Pool 1	GCTGTGATACCAACATTTCAG
IWA503_R	Pool 1	CAAACACATGAGCAGCTTGG
IWA5081_F	Pool 1	TGTCGACCACCAGAACTTTG
IWA5081_R	Pool 1	GAAGCTGAGCATGAATGCAC
IWA5156_F	Pool 1	ATCGCCTAGTTCCTCTCCAC
IWA5156_R	Pool 1	ACGGCAGTGCAAGAATGAAC
IWA5200_F	Pool 1	GTACCGACAAGGTCGTTATC
IWA5200_R	Pool 1	TGCATCTTGTCCATACCTCC
IWA521_F	Pool 1	AGGGACATGTAACTAAGAAG
IWA521_R	Pool 1	CTCAACACTGGATCGTTGAC
IWA5218_F	Pool 1	CCTCACCTTACATGTGCATC
IWA5218_R	Pool 1	AAGGCTCCACCACTTCTAAC
IWA524_F	Pool 1	CATTCCATGAGTCCACTTCG
IWA524_R	Pool 1	AATGTTGTCGTCGACGATGC
IWA5252_F	Pool 1	AACCACCACTGGTACCATTC
IWA5252_R	Pool 1	GAGGGAACATTGCTAGCTTC
IWA5349_F	Pool 1	CACAATGAGAACAGGTCCAG
IWA5349_R	Pool 1	TCAGGAAGCAGCAGAGTATC
IWA5363_F	Pool 1	CCCATCGCAAGTCCAATATC
IWA5363_R	Pool 1	CTTCACCACTTGACAAGCAC
IWA5381_F	Pool 1	GCGGAAACATGTTATTGGTC
IWA5381_R	Pool 1	ACAGCCGTACAAGATCACTC
IWA5426_F	Pool 1	TGCAGCTGTCCAATGAGAAG
IWA5426_R	Pool 1	TCTCCGCTGACATAACTGAG
IWA5532_F	Pool 1	CCATCCTGTTGGCTTCTATC
IWA5532_R	Pool 1	CGTCGATCCTTTTGATCTCC
IWA5551_F	Pool 1	ACCTGCATCTCGAAAGCATC
IWA5551_R	Pool 1	AGTTGAGGAAGTGGAACACC
IWA559_F	Pool 1	ATATTATGGGACGGAGGGAG
IWA559_R	Pool 1	ATTTACTCCGAGCACCGAAC
IWA566_F	Pool 1	GTTCTGTCATTCCTGGTTGG
IWA566_R	Pool 1	TAATGTCAGTGTGCACACTC
IWA570_F	Pool 1	TAGGTTACGCAGCAGAGAAG
IWA570_R	Pool 1	AGGGTGGTTCACTCTATCAG
IWA5766_F	Pool 1	GTACCCCGGAGAGAACATAG
IWA5766_R	Pool 1	ACGATGTCACCCATTTAAGC
IWA5769_F	Pool 1	GCCTATAAAAGCCTGACAGC
IWA5769_R	Pool 1	CTAAAGCACATGAGAGTGCG
IWA5819_F	Pool 1	AACTAGAGGCTGTCTGCTTG
IWA5819_R	Pool 1	TTTACGAGCGCAAGGAAGTG
IWA5964_F	Pool 1	CGACAGAGAGAATGTGCATC
IWA5964_R	Pool 1	ATGCCTTGCAGTATAGGCAG
IWA5969_F	Pool 1	GTTATGGTGGTGAGAGTGAG
IWA5969_R	Pool 1	GCTACAATGTCTGGACCAAC
IWA6012_F	Pool 1	TCGCTACCATCCATATGCAG
IWA6012_R	Pool 1	TTCTACAACCATGGAGTAGC
IWA6035_F	Pool 1	TCTGGGACTCAGTATGTGAC
IWA6035_R	Pool 1	CTCATAGCATCTGACATAGC
IWA6082_F	Pool 1	CCCCATAGTCCAGAATCAAC
IWA6082_R	Pool 1	AATTCATGACCGCTTCACCG
IWA6133_F	Pool 1	CTGGTCTTCTGCGTGTTATC
IWA6133_R	Pool 1	CAGAGCAAGATGTGTCTCTC
IWA6137_F	Pool 1	CCGAGACGACAAAGTACTTG
IWA6137_R	Pool 1	TCAATCACCCCGAACTCAAG
IWA614_F	Pool 1	GAAGCAAGTACAGTAAGTAGG
IWA614_R	Pool 1	GTGGAGGAGAATCTTAGGTG
IWA6225_F	Pool 1	CGGTGGACGTGTTCAAGAAG
IWA6225_R	Pool 1	TTGGAGAGCAGTCCGAGCTT
IWA6250_F	Pool 1	AGCTACAGCTAGGTAGGATG
IWA6250_R	Pool 1	GGTCATGATGGCCAAATGAG
IWA6331_F	Pool 1	CTTCATATACGCATCGGCAG
IWA6331_R	Pool 1	GGTCCATGGACTAGTACATC
IWA643_F	Pool 1	CAGCAGCAGAGCACAATTCC
IWA643_R	Pool 1	ATCAACCCTCGCTGAGAAAG
IWA6774_F	Pool 1	TAGGGTTGCTCGGATGATTG
IWA6774_R	Pool 1	ATATGCCAGGCCTTAGAGAG
IWA6777_F	Pool 1	TTTCCTCCTGGAGGTTTTGG
IWA6777_R	Pool 1	GCACTCACTTCTTCACTCAC
IWA693_F	Pool 1	CGCTGTGTTGTAAACCGTTG
IWA693_R	Pool 1	AGAGAGATTCACCACTAAAG
IWA6935_F	Pool 1	TGCCACACGCTATTTGGATG
IWA6935_R	Pool 1	AGTACCTCGCAAGCAAAGTC
IWA7106_F	Pool 1	GGGCTATCTTCCAAAGCATC
IWA7106_R	Pool 1	TTTCCCGAGGCACATCATTC
IWA7116_F	Pool 1	AGCAACCATTGATGTTTCCG
IWA7116_R	Pool 1	CTCCCAGATGAGTACCATTC
IWA7140_F	Pool 1	GTTCAGCACTAGATACACTC
IWA7140_R	Pool 1	AAGTTCACCGTGAGCACAAG
IWA7172_F	Pool 1	AGCCTATGAAGCTCTGTGTG
IWA7172_R	Pool 1	ACATGGATCTAACATAGCAC
IWA7302_F	Pool 1	AAACTCAAGCTCAGAGAGCG
IWA7302_R	Pool 1	GTATGTATGCCTGTCCGAAG
IWA7311_F	Pool 1	ATCCATGAATGCTGCTCCAG
IWA7311_R	Pool 1	GCACCCTGATAGGATTGTTG
IWA7348_F	Pool 1	ACATGGGAAAGCATACCCAC
IWA7348_R	Pool 1	GGAAGAATCCAAGCTTCCAC
IWA7394_F	Pool 1	TTGGGATGCACTGATATTCG
IWA7394_R	Pool 1	CCGAGGCTGATAAGGATTC
IWA7400_F	Pool 1	TTATAGGCTGCGGCATTTCG
IWA7400_R	Pool 1	AGCAGCAGTTCTCAGACATC
IWA7430_F	Pool 1	TCAGTCTAGCAATAGCCCAC
IWA7430_R	Pool 1	GACTGGAAGCTGTTTCATGG
IWA752_F	Pool 1	TTCTGCGAGATGAACGCAAG
IWA752_R	Pool 1	CGCGTATAAAAAAGGGCGAG
IWA7653_F	Pool 1	AGAACGCTTGGCTGTGTATG
IWA7653_R	Pool 1	ACCAGCCTTGCTGACCAAAG
IWA7903_F	Pool 1	CATTGCCATGTGGATGAAGG
IWA7903_R	Pool 1	GCACCGGCTAAATATCAACC
IWA7963_F	Pool 1	GCCGCCATCAAGAAGAAATG
IWA7963_R	Pool 1	GTCAAAGTGCAATAACGCCC
IWA8031_F	Pool 1	ACCTTGGAGACCCTCTGATG
IWA8031_R	Pool 1	CTTCACAGGCAGCTTTCAAG
IWA8043_F	Pool 1	TTGATTTGTCTTGTGCAGCG
IWA8043_R	Pool 1	GGCGCTTCTTGAATCTAACC
IWA8324_F	Pool 1	CCACGTTTTCGGAACTGAAG
IWA8324_R	Pool 1	GAACGCCCGGTCGATTATTC
IWA8385_F	Pool 1	CAAGGGTGCTGACTTTGTCC
IWA8385_R	Pool 1	ATTGTGCAGCCAGAGCCCA
IWA8395_F	Pool 1	GGAGAAGGATCTAACTAATG
IWA8395_R	Pool 1	ACAAGGGCTTCATGTTCCTC
IWA8482_F	Pool 1	TGCGAAGGTGGATATCTTTG
IWA8482_R	Pool 1	GTCGGCTCATCAAGTTTTTC
IWA850_F	Pool 1	TTCAATCCAGCTGCTGTGCG
IWA850_R	Pool 1	ACAAGGTCTGCCAAATGAGG
IWA8592_F	Pool 1	CGCGACGTAGAGAAAAGTTG
IWA8592_R	Pool 1	AGGTTACCGCCCTTTATGAC
IWB10029_F	Pool 1	TTAGTCTGCTCTGGTGGCTC
IWB10029_R	Pool 1	GCATGCACGACATCAGATTG
IWB1033_F	Pool 1	TCGACTACTTCTCCTACCTC
IWB1033_R	Pool 1	ATGTAGGAGACGGAGAAGAC
IWB10621_F	Pool 1	CTCCTTGCATCATGCAGAAC
IWB10621_R	Pool 1	CCTGGTTCCAACTCCATAAG
IWB10669_F	Pool 1	TTCCTCAGCTCAAGGATTGG
IWB10669_R	Pool 1	TTCGACGGCGCGATGGTGT
IWB10760_F	Pool 1	CCTGGTATCTCGTACTGCTG
IWB10760_R	Pool 1	CAATAACAACAAGTCCCGCC
IWB10802_F	Pool 1	CATACACTGCACATGGACAC
IWB10802_R	Pool 1	ACACCTAACTAGGCAAACAG
IWB10943_F	Pool 1	CAGAAACAAAAATTAGCTAG
IWB10943_R	Pool 1	TTGATCGGGAAGGTCATTTG
IWB11229_F	Pool 1	TCAACCGAGCATGTATGGAG
IWB11229_R	Pool 1	TAACCTCCAACGTCCTTGTC
IWB11242_F	Pool 1	TTAATAAGCAGGCTGCCTTG
IWB11242_R	Pool 1	ACATGTTGCTGGAGTAGCTG
IWB11244_F	Pool 1	ACGGGACGTGCGTGGTGATA
IWB11244_R	Pool 1	ACGTGCGTGTTCTGCTGCTG
IWB114_F	Pool 1	TCCGTCTTGCCAAAGAGTTC
IWB114_R	Pool 1	TCTTCCTCGGCTCAGTTGTG
IWB11418_F	Pool 1	GACGTCGTGTTGGTCGACAT
IWB11418_R	Pool 1	GTTCATGAGACCCTGTCAAG
IWB11649_F	Pool 1	TGCACGTAGGCGAGTCGCAG
IWB11649_R	Pool 1	GCCTCGTCTGCCAAGACCA
IWB11756_F	Pool 1	CGTGGACAATAGCATGCATC
IWB11756_R	Pool 1	CTGTCAGTTCCGTACAATGC
IWB11853_F	Pool 1	CTGATCGTGGAGGAGTGCAT
IWB11853_R	Pool 1	CCCAGAAGTTGTCGATGATG
IWB11953_F	Pool 1	CTGGCCTACTATGTCTGATG
IWB11953_R	Pool 1	ACCGAATGAACAGATGACCC
IWB12171_F	Pool 1	ATAAGCTGCGTGCTCAAGTG
IWB12171_R	Pool 1	TGCAGCTGCCGAAATCAAAC
IWB12286_F	Pool 1	TTCACAGGGTGTGAATCTTG
IWB12286_R	Pool 1	TCGAACAGGTCGCGCGCAA
IWB12301_F	Pool 1	AAGCGCGAACCAAGTATACG
IWB12301_R	Pool 1	TGCCTACTCGACTGCTTTTC
IWB12332_F	Pool 1	CCCTATCACTCAAACACAGC
IWB12332_R	Pool 1	ATCACCACCAGTAGCAATAG
IWB13355_F	Pool 1	TCGTCCACGCCATCATCTAC
IWB13355_R	Pool 1	GTCTCTAGTCAGTGGTGATG
IWB1427_F	Pool 1	AGTCGTATACTTGTTGCCCG
IWB1427_R	Pool 1	TGAACCTTCAAGTTTCCGGC
IWB14997_F	Pool 1	CAGAGGCCAAGTATACATAC
IWB14997_R	Pool 1	TCCCAGGAGGAGGATGTTTC
IWB15472_F	Pool 1	AATGGAGGGAGTATATAGGG
IWB15472_R	Pool 1	TCTTTTGGTCAACCATCGTC
IWB15580_F	Pool 1	CTGAACAAGCAGTCCTTGTG
IWB15580_R	Pool 1	AGCATGCAGAATGATAAGGC
IWB15609_F	Pool 1	GTCCTGCGGTTTTGATCTTC
IWB15609_R	Pool 1	TGCCAGTTCTGCTTGCATTG
IWB15658_F	Pool 1	TCATGCCCATCGTGAAGTCC
IWB15658_R	Pool 1	TCCTCGCCTTGCACTACCA
IWB15686_F	Pool 1	CCATGGGATTTACTGAACTG
IWB15686_R	Pool 1	GTGATGCATGGAAAAAGCTC
IWB16097_F	Pool 1	ACGACCACCATCAGTAAGTC
IWB16097_R	Pool 1	AACCCACACGACGGTAAAAC
IWB16133_F	Pool 1	ACCCTTTGGTAACACAGGAC
IWB16133_R	Pool 1	TAAGTGCTTGAGGTGCAGAG
IWB16262_F	Pool 1	CGCCGTTGTTGATCCAAAAG
IWB16262_R	Pool 1	TGAGCAGCAGTCTTGCCTTC
IWB16311_F	Pool 1	AAGGAAGCTAACGTTGTTCG
IWB16311_R	Pool 1	GGATTGAGCATTAGGTAATGG
IWB16364_F	Pool 1	GATTTCAGTAACCACGAAGC
IWB16364_R	Pool 1	AGAGTCGCACCTGTAGACTG
IWB16370_F	Pool 1	GCCTAATGTACATGTACGAC
IWB16370_R	Pool 1	GTTGCAGAGCATTACAGAGG
IWB16452_F	Pool 1	TGCCATGTCCTTTTGTTTCC
IWB16452_R	Pool 1	ACGTTTCCGAACAGGATGTC
IWB16507_F	Pool 1	CTTTCACCAGCTGGTGATTG
IWB16507_R	Pool 1	AGAAGGAGGAATGGCTTCTG
IWB16510_F	Pool 1	CCCCAAAGTCATATTTTCTG
IWB16510_R	Pool 1	GGTGGGTATATCTTCATGCG
IWB16643_F	Pool 1	CAGTCTTGCATGCTAACTGG
IWB16643_R	Pool 1	CGTCTGATTGCATCTTTGTG
IWB1682_F	Pool 1	TGCATGGATGGCGATGGAAG
IWB1682_R	Pool 1	CAAAGAGGACACGTCCACTA
IWB16856_F	Pool 1	CAAACGAGCTGTGGTGTATC
IWB16856_R	Pool 1	TTGCCGTAATTCTGCGTGAG
IWB17029_F	Pool 1	TGGTGTATGATGGCATCGTC
IWB17029_R	Pool 1	ACGCTAATCGAGCCTACATC
IWB17065_F	Pool 1	CTGGTTCTATAGCATGACTC
IWB17065_R	Pool 1	GCCGTGGGTTAAAAGCTATG
IWB17162_F	Pool 1	GGCACTTGGAGGGAAAAAAG
IWB17162_R	Pool 1	GCAGCTTCTACTTCCTTCTC
IWB17326_F	Pool 1	ACTATCTTAGCGAAGGCAAC
IWB17326_R	Pool 1	AGTATCTGGCGTGAGAATTG
IWB17419_F	Pool 1	GCTGCTTCCATTACTGCAGA
IWB17419_R	Pool 1	GATACTTTGCAACATGCAGTC
IWB17455_F	Pool 1	CGCCATTGAGTAGCTATCAG
IWB17455_R	Pool 1	CCCTAATGAAGCTTCTCTGC
IWB17475_F	Pool 1	TGCTGGATATGCTGCTAAGG
IWB17475_R	Pool 1	AACAATCACCACACCAGAGG
IWB17668_F	Pool 1	TAAGGGTTCTCTGACTTTTG
IWB17668_R	Pool 1	TATTTATGGATGTGCCCTGC
IWB17701_F	Pool 1	TTCCCTCCAAAATGGTCAGC
IWB17701_R	Pool 1	CTCCCACTTGTAAAATCTTG
IWB17787_F	Pool 1	TATTAGAACGAGCTCAGTGC
IWB17787_R	Pool 1	TCAAGTTCACTGCCTACGAC
IWB17808_F	Pool 1	ATAGCGTAGCAAGCACAACC
IWB17808_R	Pool 1	GATTCAGTGGCAGGCTTTAG
IWB1784_F	Pool 1	TACCGATGGATCCAGAGAAG
IWB1784_R	Pool 1	CAAGCAGACCAAAGTCCATC
IWB17938_F	Pool 1	CATGACCGATGAGGTCAATC
IWB17938_R	Pool 1	TTTTCGAGCTGAATCCGGAG
IWB17976_F	Pool 1	TGCGGTGGTCTGTTGAGTTG
IWB17976_R	Pool 1	CCACCACCAGAAATCTGAAG
IWB18020_F	Pool 1	TGTGGATACCTTGCATCGTC
IWB18020_R	Pool 1	GCTTCACAGCACTAGATGTC
IWB18101_F	Pool 1	CCGGGTGGCACAAATATCTC
IWB18101_R	Pool 1	CCTGAGTTGTTCTCTCTTAC
IWB18217_F	Pool 1	CAGCTAGAGCGATGACAGAC
IWB18217_R	Pool 1	TCGTAAGTTTGAACTTCGTG
IWB18349_F	Pool 1	CCCGCTACCTTTGCAGAATA
IWB18349_R	Pool 1	AACCCAGATGTACGACCAAG
IWB18357_F	Pool 1	GGTTTTTCCGAGGGAACTTC
IWB18357_R	Pool 1	CGATACGATAGGAACCAAGG
IWB18856_F	Pool 1	GTTATGTCTGGAGTGCTTTG
IWB18856_R	Pool 1	GTGCATGCACTAGCTTCTTG
IWB18875_F	Pool 1	TCTTCCTGTGGCTGGATTTC
IWB18875_R	Pool 1	CTTGATGGCAGTGCCATTAC
IWB18919_F	Pool 1	GCGATGCTAAGAATGGTCAG
IWB18919_R	Pool 1	CGGTACACATCGCTCTTTAC
IWB19090_F	Pool 1	GATCTAGATCAGATCTCGGG
IWB19090_R	Pool 1	CGCTGCTGTGTTTCTCCTTG
IWB19261_F	Pool 1	GGGTGCACTGGATTTTCCAA
IWB19261_R	Pool 1	CATGCTGCTGCTTAATTTCC
IWB19310_F	Pool 1	CCACTGAACGAGAGTAATTG
IWB19310_R	Pool 1	TTTGCGCTGATGTGAGGAAG
IWB19353_F	Pool 1	AGCACGTGAGATCAGAGAAC
IWB19353_R	Pool 1	ATCTTGTCCTCAAGCCTCAC
IWB19395_F	Pool 1	CTGGCTCTATTCCTGGCATC
IWB19395_R	Pool 1	TGGAGGTTCATCAGATTGCC
IWB19425_F	Pool 1	TCTCCTGCATCCAGTCTAAC
IWB19425_R	Pool 1	GACACCTACACATGATCAAG
IWB19639_F	Pool 1	TCTCAGGCGATCAAATCCAG
IWB19639_R	Pool 1	TTACCCCTGTTCCAGTGATG
IWB20019_F	Pool 1	TTGAATTGATGGTTGTGCTC
IWB20019_R	Pool 1	GCATAGCAAACAGAGCAAAC
IWB20135_F	Pool 1	AATTCATGACCGCTTCACCG
IWB20135_R	Pool 1	TCATCTTGGACACCCCATAG
IWB20242_F	Pool 1	GATGTCATTGTCTTCCCTCC
IWB20242_R	Pool 1	AAGAGAGCAAAGCTCCTAAG
IWB20447_F	Pool 1	TGAAGCTGGGCAGGAAGTC
IWB20447_R	Pool 1	CTTGATCAACTACTACGCCC
IWB21697_F	Pool 1	TCTGAAGGCGCACCTAGCTC
IWB21697_R	Pool 1	TCCTCAAGGACAGTAGGAAG
IWB22672_F	Pool 1	CTTTCAAGGAGCGTTGTGTC
IWB22672_R	Pool 1	CTGCTGGAGGTTCAGATCTC
IWB22695_F	Pool 1	GGAAAACCAGGACGTCATGC
IWB22695_R	Pool 1	TATGACAAGGTCGCGTAGTG
IWB22768_F	Pool 1	ACGTCTGCACAAAACGTGAG
IWB22768_R	Pool 1	AGCAAGTTACAGTGCGTCAG
IWB2311_F	Pool 1	ATTCCCCATTGCCACACAAG
IWB2311_R	Pool 1	CCGAATCCCTCCATTCATAG
IWB23538_F	Pool 1	TTCAGAACTCCGTCACATTC
IWB23538_R	Pool 1	ACCTTCGTTAGCATCACCTC
IWB23822_F	Pool 1	ATACCTGCTGCAGTGAAGTC
IWB23822_R	Pool 1	GCAAAGGCCTCGTTCAATTC
IWB24360_F	Pool 1	CAGAATTCAGGATCCATGTC
IWB24360_R	Pool 1	TTCAGCCGGCCATCAATTAC
IWB25290_F	Pool 1	CCCCTGGTGTATGGATGTTG
IWB25290_R	Pool 1	GGTGCTGAACCAGTACTATG
IWB25434_F	Pool 1	CCTTACACTGCTAAGAATT
IWB25434_R	Pool 1	ACAAGATGTGTGTTGTGACG
IWB25833_F	Pool 1	CAAAGTACGTGTGGACTGAG
IWB25833_R	Pool 1	GGGCTTCGTCTTCTACTTTC
IWB26212_F	Pool 1	TCTTCACAAGCAACTGTTTC
IWB26212_R	Pool 1	TCACTGCACCATTTGGAACC
IWB26482_F	Pool 1	CTCCCCCTCAAAGAATCAAC
IWB26482_R	Pool 1	TTGAGCCCTGTAATTATTGC
IWB26626_F	Pool 1	CTACTTGAGAGATGATGCCC
IWB26626_R	Pool 1	TTGGCAACCTCAACCAAGTG
IWB26710_F	Pool 1	TATGTCGATCTCCTGGCTTG
IWB26710_R	Pool 1	CACGAAGAGGTGGATCATAC
IWB26719_F	Pool 1	CGCCGATGTTAACCGATTTC
IWB26719_R	Pool 1	AGGCTATCCTCCAGCGCTCT
IWB2751_F	Pool 1	ATGTGCTTCAAAGCCGGCGA
IWB2751_R	Pool 1	TGACATCGGTGGGAAGGTTG
IWB27510_F	Pool 1	GCTGACACTAGGCTTAACTC
IWB27510_R	Pool 1	CGAGGTAACTTCCTCGAAAG
IWB27763_F	Pool 1	AAGGGCCACAAGTAATAAAC
IWB27763_R	Pool 1	GAACGCCATCGTCTGATCTG
IWB27876_F	Pool 1	ACAGAGATAAAGGACCTGCC
IWB27876_R	Pool 1	AGTGACTTGAGTGAGGGTAG
IWB28073_F	Pool 1	GTTTGAGGTCAACGTGTCTG
IWB28073_R	Pool 1	GAGTGACAGCAAACCATGCC
IWB28311_F	Pool 1	GTGACTTAACTATGTTTGCC
IWB28311_R	Pool 1	AGATTCATCGCCCCTCTTTC
IWB2886_F	Pool 1	TTGTGCTTGTTTGGTGGATG
IWB2886_R	Pool 1	GAGTTTCGCTTCGCTGCATA
IWB28955_F	Pool 1	TGCCCCATGACACCCTCAC
IWB28955_R	Pool 1	GTGACCGAGGCATCCAAAC
IWB3070_F	Pool 1	CACTGTCAGTCACTATGTGC
IWB3070_R	Pool 1	GTGCCTCGCCACAAAACAAG
IWB31152_F	Pool 1	CAGCTGGAGGAGTACCCTT
IWB31152_R	Pool 1	ACACAGGTTGTATTTTGCTC
IWB31997_F	Pool 1	GCTTGACAGTACTTATCTGG
IWB31997_R	Pool 1	GCACAAGATCTGAAAACTTAC
IWB32522_F	Pool 1	TGGAGATCAATGGAGTTGAC
IWB32522_R	Pool 1	TGACACTTCTCGAAATAAC
IWB34165_F	Pool 1	TGGCCAGATCAGTCGATCAG
IWB34165_R	Pool 1	ATCGATCGTGTGAGAGAGAG
IWB34327_F	Pool 1	CAGGGATGAAGTCAGATAGG
IWB34327_R	Pool 1	CTCCACCATCTTCTCAACTG
IWB34424_F	Pool 1	CTCCGAAGGCTATGGAAAAG
IWB34424_R	Pool 1	CCTTACATCACTACTGCCTC
IWB34567_F	Pool 1	GCATTGCATCGATATATACAC
IWB34567_R	Pool 1	TAGTTGCGTGGACCAACTTC
IWB34798_F	Pool 1	CACAACACAGAAGGATAACG
IWB34798_R	Pool 1	AAGGGTCTGGGCAGGATTTG
IWB34830_F	Pool 1	CTCATTACTGAGGTGAAGAG
IWB34830_R	Pool 1	TATCCAGCTGTAGCACTTCC
IWB34875_F	Pool 1	GGGTAACTGGATCTGACAAT
IWB34875_R	Pool 1	TGGTATCGAGACTTCCTCAC
IWB34929_F	Pool 1	CTAGAGAGGATTGGGACTTG
IWB34929_R	Pool 1	ACAATGTGTAGCCACGCTTG
IWB34983_F	Pool 1	GTTCTGTCTCATGTGAGAGC
IWB34983_R	Pool 1	CCAGGTTTGCTAGCAGTAAC
IWB35045_F	Pool 1	TCAGTCAGAAGACTGGTTTG
IWB35045_R	Pool 1	CTACTCCAAACGTATCCGAC
IWB3515_F	Pool 1	TCTAGGCTGCAGATTCTTCC
IWB3515_R	Pool 1	GATCCGAGCCGTTCTTCTTG
IWB35442_F	Pool 1	CCAAGTGAAGAAAGAAACTAC
IWB35442_R	Pool 1	GGTATCCTTCCTAGTTCGTG
IWB35491_F	Pool 1	GGAAGAAGCAGCAGAAGAAG
IWB35491_R	Pool 1	CGAGAAAACCGCGTGAAATC
IWB35508_F	Pool 1	GGTGCATGATGTGAAGTTGG
IWB35508_R	Pool 1	TCCCCTGCCCATAATGTTTC
IWB35525_F	Pool 1	ACCTGCGCCATGGATGTTTC
IWB35525_R	Pool 1	GTTACCGCTGTCCATGAAAC
IWB35566_F	Pool 1	CGGCTCCGTAGCTTGTTTTC
IWB35566_R	Pool 1	GACGAGTTCCACAAGAACAC
IWB35852_F	Pool 1	AGGAGCAAGGGAGCCTCTTC
IWB35852_R	Pool 1	GCTAAGTTTGATGATCAGGG
IWB35889_F	Pool 1	CAGAAGACCAAGGACAAGAC
IWB35889_R	Pool 1	CAGAACACCATCTCACTTCG
IWB35969_F	Pool 1	GGTTATTTTCCCATCTGGAG
IWB35969_R	Pool 1	CTCCCACACCATAGACAATG
IWB35971_F	Pool 1	TATGATAGCTGCATGGCTG
IWB35971_R	Pool 1	TTCCAGTTTGACGCAATGCC
IWB36033_F	Pool 1	AGAGCACCAAGGAAGTCAAG
IWB36033_R	Pool 1	ACGCCTTCATCGGTTTCTTG
IWB36064_F	Pool 1	TATGACTTGCTCAAACCAGG
IWB36064_R	Pool 1	AACTCTGTCCGAAGACCAAC
IWB3622_F	Pool 1	TGCTGAACGCGAGCAATTTC
IWB3622_R	Pool 1	GAACCACAAGGCTACTACAG
IWB36381_F	Pool 1	GGTTTCCCAAGCCTGTTAAG
IWB36381_R	Pool 1	TTTACACAGCAGCTGAAGCG
IWB36661_F	Pool 1	GGATAATATGGTTGTACCTC
IWB36661_R	Pool 1	CTTCCATTTATCAACTGAAC
IWB38124_F	Pool 1	AGCCGAATGATTGGATGCAG
IWB38124_R	Pool 1	GCTACCAACTGCTTATGTTC
IWB38687_F	Pool 1	TTAACTGTCACAGTAGTAGC
IWB38687_R	Pool 1	TTCCATTCCTTTAAGGAGAG
IWB39805_F	Pool 1	AGCAGAAGGATGTTCTGTTG
IWB39805_R	Pool 1	ATCAGACACACTAACACCCC
IWB39807_F	Pool 1	TGCCAACGATGGATGGAATG
IWB39807_R	Pool 1	ACTGCATCCAATCATTCGGC
IWB4047_F	Pool 1	AGTGCTGATCACGAGAAGAC
IWB4047_R	Pool 1	TGGCTACAACCATGGTTATG
IWB41219_F	Pool 1	CCAGCTCAGAAGCAAAATCC
IWB41219_R	Pool 1	CTGAGGCTGGTAACTCTTTG
IWB4133_F	Pool 1	TGCCGCTGCAGCTATAAATC
IWB4133_R	Pool 1	TCTGGGTCTGAGTAAACGGC
IWB42023_F	Pool 1	ATCACGCTGCCAGACTGAAG
IWB42023_R	Pool 1	CCCTGCTCAGAGTGAAATTG
IWB42100_F	Pool 1	TCACCTCCAGGTGATGAAAG
IWB42100_R	Pool 1	TGGAGATCACACATGGTCAC
IWB43173_F	Pool 1	TCAGGTGTGGTGACGATGAT
IWB43173_R	Pool 1	AATGTTAGGGAGCTCAGTGG
IWB44098_F	Pool 1	TGACTGCTATCAGTAGCAGG
IWB44098_R	Pool 1	CGCCTCGATTGGCAAAAATG
IWB443_F	Pool 1	ATCTTGATGCGGCCGAAGAC
IWB443_R	Pool 1	CATCACGCTCGACTTCGAC
IWB44739_F	Pool 1	GATATGAAGGGTGGCTGATG
IWB44739_R	Pool 1	CAGAGAACTCAACAAGACAG
IWB4483_F	Pool 1	GATCTCGTCGTTCCACTATG
IWB4483_R	Pool 1	ACCCGACTTAGTAGTAACAG
IWB44855_F	Pool 1	ATCCAGTAGGGGAAATTGAT
IWB44855_R	Pool 1	GTTGTATTCATCTCATTACAC
IWB44988_F	Pool 1	AGCAAGCTCGTAGATGGAAC
IWB44988_R	Pool 1	GCAGTGAGGGAGAAGTTATG
IWB45036_F	Pool 1	ATGTGTTGGCTGTTAGCCTG
IWB45036_R	Pool 1	AAGACAGAATTCCGGCAGAG
IWB45193_F	Pool 1	CCACCCAACCCTCATGTAAG
IWB45193_R	Pool 1	CATCCGAAGCTGCTCCTAAA
IWB46177_F	Pool 1	TGGTACACATGGGTGTGAAG
IWB46177_R	Pool 1	GTAACTTGCTCACTTCATCC
IWB46364_F	Pool 1	TGCCTACGTTAGGACTTAGC
IWB46364_R	Pool 1	ATCCAGCGTCGTATGACAAG
IWB4686_F	Pool 1	ATGGGGACGGCCATTCACAC
IWB4686_R	Pool 1	TGATCCGGCTCTGCTCATCA
IWB47951_F	Pool 1	TCCCCAGGCTTCTCCTGTGA
IWB47951_R	Pool 1	GGGCCGACAACCTGAACAC
IWB48002_F	Pool 1	CCACCGAGTTTTTATCCGAG
IWB48002_R	Pool 1	GCTGGAGCTCAGGTATATTG
IWB48192_F	Pool 1	TCGTCTTCGTCGGACGAATG
IWB48192_R	Pool 1	CATGCAATTCAAGGATGCAG
IWB49195_F	Pool 1	AACCCGATCATGAAACCGAG
IWB49195_R	Pool 1	GACAACCAGTAACCGACTTG
IWB50434_F	Pool 1	CACTGCTGCAACTAGATTTG
IWB50434_R	Pool 1	GCCATTCAAACATATGAACG
IWB50776_F	Pool 1	TGAGGTACTTCTAACGATCT
IWB50776_R	Pool 1	AACAGTTTACCAACCATGCC
IWB52139_F	Pool 1	GGATTTCACTCTGGATACGC
IWB52139_R	Pool 1	CCGCTGGAAGCATAAGCTTG
IWB53690_F	Pool 1	TTGCGGGACAAATCTTGCTC
IWB53690_R	Pool 1	TCTTGACGAGCCAGTACTTG
IWB53888_F	Pool 1	GAAGTGATAGCTGGCTTGAC
IWB53888_R	Pool 1	CGATACTTTTCACTTAGACC
IWB54992_F	Pool 1	TCTCTGCTTTGAAGCTACTC
IWB54992_R	Pool 1	GGGATGTGACAAATCTTGCC
IWB55299_F	Pool 1	CCGCCAACCTGAACATCATC
IWB55299_R	Pool 1	CATAGTTCCCAGTCTCATCG
IWB55598_F	Pool 1	ACGACAGCCTAGCGTCATAG
IWB55598_R	Pool 1	GGAAGAGTTGAGTATGGACG
IWB55747_F	Pool 1	CTTATTCAAAATCGTCCAGG
IWB55747_R	Pool 1	CGCCGTTGTTTTTAGTTCAG
IWB56138_F	Pool 1	GCTGAGCCTGAACTTATTCC
IWB56138_R	Pool 1	TGCTATCCGGGAAATGCTTG
IWB57099_F	Pool 1	TGAGCCAGGCATGATTCAAC
IWB57099_R	Pool 1	CTTCAGGGAAGTGCAATGAG
IWB5718_F	Pool 1	GTTCAAGTGGCTCAAATAAG
IWB5718_R	Pool 1	TAAGGCAGTTGGACTCACTC
IWB5910_F	Pool 1	TACACCACCACCATCCTTTC
IWB5910_R	Pool 1	AGGATGGGGCGGCGAGCTG
IWB59140_F	Pool 1	AGTCAGGGCATTCCTCAAAC
IWB59140_R	Pool 1	GGCCTAGGAACTCTAGAAAG
IWB59378_F	Pool 1	TGCTCTCCCAATCAAGAAGG
IWB59378_R	Pool 1	AGCTCACTACGAACGACTAC
IWB59783_F	Pool 1	TTTTCCAGACGTGACGTGAG
IWB59783_R	Pool 1	GTGACAATGCACAAACATAG
IWB60105_F	Pool 1	GGTTGGATCTATTACTCCCC
IWB60105_R	Pool 1	GTCCAACCGATTTCTGTTC
IWB6011_F	Pool 1	TACTTCAGCACCACAACCG
IWB6011_R	Pool 1	TCAGTAAGTAACCTCAGTGG
IWB60834_F	Pool 1	GAGGAAGTCGCTCTTGATTC
IWB60834_R	Pool 1	CGCTTGGATCAATCCGTTTG
IWB61148_F	Pool 1	GATATGGTACTCCAAGGCGG
IWB61148_R	Pool 1	AGGTCAGGACTGACCTTTTG
IWB61487_F	Pool 1	CCTGACATGGTAAAGATCAC
IWB61487_R	Pool 1	CTTGCCTGGCTATATGGCTC
IWB6184_F	Pool 1	TCATCATCGTCGTCGTCAC
IWB6184_R	Pool 1	ACGATGACGAGGATGATGAC
IWB6189_F	Pool 1	GGCCTTGTTTAGGTTGTGTG
IWB6189_R	Pool 1	TTACCCGTACAGTGAAAGTG
IWB62151_F	Pool 1	GACTCTAAATGCGACACACC
IWB62151_R	Pool 1	TCATCAGGCTGGTCCACATC
IWB6273_F	Pool 1	CAATGTCCCAGACATTGACC
IWB6273_R	Pool 1	CCTTTGAGGCCACAGAGTTG
IWB63081_F	Pool 1	CTACACAGGCTGCATAGCAT
IWB63081_R	Pool 1	TTCACCACACCATTTTCGTC
IWB63870_F	Pool 1	GATGACGAGAACAGTATAGC
IWB63870_R	Pool 1	TCCAAGTTCTTAGCTCTGCG
IWB6410_F	Pool 1	CAGACTTGATCTGCCTAGTG
IWB6410_R	Pool 1	TGTGCTCTAGACAACCAACC
IWB64131_F	Pool 1	AGGTGAATCTGGTAGCCAAG
IWB64131_R	Pool 1	GCCCTTTTAACCGTCACTTG
IWB64775_F	Pool 1	TGACTGCTGGGTTCTACAAC
IWB64775_R	Pool 1	AAGCCGCACCATGCTTTTTC
IWB64998_F	Pool 1	TACACCATGCATGCGATACG
IWB64998_R	Pool 1	TGGGAAAAATCGGGCTCATC
IWB65272_F	Pool 1	CCTAGCTCATTTGTTCCTTG
IWB65272_R	Pool 1	GAGGACCACTCAATTCCTAC
IWB66167_F	Pool 1	TGGGCCGCCGTGCTATCTTA
IWB66167_R	Pool 1	CCTTTGGTTTTGCTACTGGG
IWB6670_F	Pool 1	AAAAGCATGGTGCGGCTTTG
IWB6670_R	Pool 1	GGTACACCTCATGCTGATCC
IWB6728_F	Pool 1	ATGCCGTCGACCAAGCCCAT
IWB6728_R	Pool 1	ACAGGTGGCTACACCGATG
IWB68110_F	Pool 1	ACGAGCTTCATCTTGGCGG
IWB68110_R	Pool 1	AAGCAAACAGCTCGAGCTCC
IWB68148_F	Pool 1	AGATGAAGAGTGGCGCCGTC
IWB68148_R	Pool 1	CTCTACTTTTTTCTACAACC
IWB70085_F	Pool 1	ATTTGTAGCATCTAGCCGTG
IWB70085_R	Pool 1	AGGGCATGTGTAGAACTCAG
IWB7050_F	Pool 1	TGCCTGTGCTTCGGCCGTG
IWB7050_R	Pool 1	TGCCGGTGGCAGCTTGTATA
IWB70645_F	Pool 1	TTACTACAGCTGCGAGTACC
IWB70645_R	Pool 1	CTGATCGAGCTTTCTTCAGA
IWB71_F	Pool 1	GTGCTAGGATATTGATCTG
IWB71_R	Pool 1	GAAACACGGGCATTATATAAC
IWB71485_F	Pool 1	AAGGACTCGCTGTCGTTTTC
IWB71485_R	Pool 1	CCTGAAGCCAGGTGCTTTG
IWB71778_F	Pool 1	CGCTGTTAACAGTCGAATAG
IWB71778_R	Pool 1	TCCCGCTTCTTTCGAGTAGT
IWB71988_F	Pool 1	ACTACCTGCCCTACTTCTAC
IWB71988_R	Pool 1	ATCGCCGAACAGGATGGCGT
IWB72161_F	Pool 1	TGCGACGGCCTGTAGTGC
IWB72161_R	Pool 1	CTGCCGGTCACCACCTGAG
IWB72306_F	Pool 1	ACCAGGGCAGGAGATTTATC
IWB72306_R	Pool 1	AGTGTCTGTCGATGCACCTG
IWB72706_F	Pool 1	CACATGCCCACAACATTGAC
IWB72706_R	Pool 1	GGCCACACTTCGTGAATTAC
IWB72784_F	Pool 1	GTTCACTTTACAAGCATCAC
IWB72784_R	Pool 1	CCCCGTTCAGCGAATCTATG
IWB72803_F	Pool 1	CCTTCTTAGCGATAGCATCC
IWB72803_R	Pool 1	AGTGCAGAGAAAGGATCAGG
IWB73037_F	Pool 1	ACAAACCACCGCCTCGGTCA
IWB73037_R	Pool 1	GTACATACTTGCAGATGAAGC
IWB73417_F	Pool 1	GAGCAAAACGACACATGACC
IWB73417_R	Pool 1	GCGTCTGTGACAAGATATG
IWB73453_F	Pool 1	CCAACACGCTGGTGATTGAT
IWB73453_R	Pool 1	GGCGGCAGGATGATTTACAT
IWB73479_F	Pool 1	TAGCCGAACTTGTGGCAGTC
IWB73479_R	Pool 1	AAGTATGTGGCGTGGTCGG
IWB73733_F	Pool 1	AATGGGATGTAACTTGCAGG
IWB73733_R	Pool 1	CCAGTAAATTTCCACTGTCG
IWB7379_F	Pool 1	AGCGCTACCTCCATCCATTC
IWB7379_R	Pool 1	ACTACTTGTGCTACCGCATC
IWB73961_F	Pool 1	TTCCTGGTCATGACCCTAAC
IWB73961_R	Pool 1	GAAGAGCATGCTGAAGCTGG
IWB75006_F	Pool 1	TGCTCCTCCCCAAGAAGGC
IWB75006_R	Pool 1	GATCTCTGGCGCTCTAGAAC
IWB75117_F	Pool 1	ATGCTTGACGGCCCGTTTG
IWB75117_R	Pool 1	AGCATATCTCTTAGGCACGC
IWB75181_F	Pool 1	ACGGAGGGAGTACATGTTTG
IWB75181_R	Pool 1	TCTGTCCATGCACTTGTGTC
IWB75279_F	Pool 1	CATGGCCGGAACGAGCTTTT
IWB75279_R	Pool 1	AACCTCGGGAAGTAGTCCTC
IWB7539_F	Pool 1	AACCTGAGCAAGGCTCAAAG
IWB7539_R	Pool 1	CACGTCTTGTATGACCTCAG
IWB7571_F	Pool 1	GTGGTATCACCGAGGAGGA
IWB7571_R	Pool 1	AACGCTAGTGGCCTCCTCA
IWB7677_F	Pool 1	CGGGTGACGCCGCGGTAG
IWB7677_R	Pool 1	AGGAGGGAGCACGTACGTTT
IWB7814_F	Pool 1	ACTGTGGCGTCTCGTGTGG
IWB7814_R	Pool 1	CCAGGAACGTGTAGGGCGG
IWB7893_F	Pool 1	GATGCTGATCATGGCTAGTC
IWB7893_R	Pool 1	TATTCACAAGCCACACTGCC
IWB7970_F	Pool 1	CCAGCTACTGGTAGTTCTTG
IWB7970_R	Pool 1	AAGTTCAGATTGGTAAGCCC
IWB8058_F	Pool 1	TCCGGTTCCACTGCTAAAAG
IWB8058_R	Pool 1	ATGTTTATCTCAGCCTCCCC
IWB8096_F	Pool 1	CGGGAGAAACTCATGAGAGA
IWB8096_R	Pool 1	GGGATACTGTAGGTCCTTTC
IWB8145_F	Pool 1	AAAGGCTCTCTTCTAGCCAG
IWB8145_R	Pool 1	TAAGAAGCCTATGGCAAGCG
IWB8184_F	Pool 1	GCGTCTCCACCAATTTCAAG
IWB8184_R	Pool 1	CGTTTGACTGATTCGCGTTG
IWB8310_F	Pool 1	TGGTAACTGCCCTCTTCAAG
IWB8310_R	Pool 1	TCTCTCTCCAGTTCTGCAAG
IWB8343_F	Pool 1	CGGCGGTAGCACCACCTTG
IWB8343_R	Pool 1	AGGCTCCGGGAGAGGGCTG
IWB8511_F	Pool 1	GAGGGATCACCAACCAGAC
IWB8511_R	Pool 1	TCTTGCATGTGCCTGCCG
IWB857_F	Pool 1	GCCCTGAACACTACTGTGAG
IWB857_R	Pool 1	GGCCACCACTTTACTATCTG
IWB8604_F	Pool 1	TAGTTAGTTCGGCCAACTCG
IWB8604_R	Pool 1	CTTGATCTTGATCTCGCTCG
IWB8650_F	Pool 1	CTTCAACTTGTGCCAAATTC
IWB8650_R	Pool 1	TAGCCAGTACATGCATGTTC
IWB8663_F	Pool 1	TCTAGGCTGGTGATAAGGTG
IWB8663_R	Pool 1	TCTTCACCGGCTTAGTGTTG
IWB8693_F	Pool 1	CCATCTTGACGCGGGAAGG
IWB8693_R	Pool 1	GGAGTGGGCGCTTGCAATT
IWB8763_F	Pool 1	GAACTGGGTCATGGAACTTC
IWB8763_R	Pool 1	CGCTGACAAAATGCAGCATC
IWB9056_F	Pool 1	GGCCCGAAGTTGTATAATTC
IWB9056_R	Pool 1	GAGCAACTAACGAGAGTGAC
IWB926_F	Pool 1	CACAACCAACACTTCGTTAG
IWB926_R	Pool 1	TTGCTGTATCCTCCAGGTAG
IWB9271_F	Pool 1	TGAAGCTAGTGAGTGAGGTG
IWB9271_R	Pool 1	GGCAGGAGCCAAGATTTTTC
IWB9293_F	Pool 1	AAGGTACTTGCCAGCGAGTG
IWB9293_R	Pool 1	TGGCCGTCAAATTGTAAGG
IWB9425_F	Pool 1	GCATCTCTTGCGCATTACTG
IWB9425_R	Pool 1	GCTTGAACTGACTGCTAGAG
IWB9483_F	Pool 1	CAAAAGCATGACCAGACACC
IWB9483_R	Pool 1	CATATCTGATGCAATTGTCC
IWB9495_F	Pool 1	TTGTCGGTCCACATTGGAAG
IWB9495_R	Pool 1	ATACCACCATTGGTTAGCCG
IWB9499_F	Pool 1	TGGGCCATGGGTCTTACAAG
IWB9499_R	Pool 1	TCATTAGCCATTCCAAGTCG
IWB9549_F	Pool 1	GATCACTCCCTACCTGATTG
IWB9549_R	Pool 1	GGCATGGAGCTGGTCATGG
IWB9566_F	Pool 1	CCATAGAAATCACGGTTTGC
IWB9566_R	Pool 1	GGAACGAAGTGCAAACCAAG
IWB9627_F	Pool 1	TTCCTCTTGGAGAAGGTCAC
IWB9627_R	Pool 1	ATCTCCGGTGGTACGTCAT
IWB9772_F	Pool 1	AGCAAAGGATCTGGCGAGC
IWB9772_R	Pool 1	TCGTCTTCGCCGTATGCGTT
IWA1046_F	Pool 2	TACCGGTTCAGTGTTTCCAG
IWA1046_R	Pool 2	TTTTCCAGGGACTGATCGAC
IWA1166_F	Pool 2	ACAAAAGGTATGCTCCGGTC
IWA1166_R	Pool 2	GGCAAGGCCTAAACTATGAG
IWA1172_F	Pool 2	TAACCGCGGATCCTATGATG
IWA1172_R	Pool 2	CAGGGCTTGCCAGATTTTTG
IWA1496_F	Pool 2	AGCAGCGAGAACCAAGATAG
IWA1496_R	Pool 2	TGGTGCATAGCTGTGACAAC
IWA1516_F	Pool 2	CATTGAGATCCTGACGAAGC
IWA1516_R	Pool 2	TGCTAGCGTCAGTGAAGATG
IWA1545_F	Pool 2	TCTTGTTGACTGGCTAAGGG
IWA1545_R	Pool 2	TTCGACCCCTTGGATATTGG
IWA1558_F	Pool 2	GCAGAAGCAAGCCAATGGTG
IWA1558_R	Pool 2	ATGAGGACCACAGAAGACAG
IWA1602_F	Pool 2	AGGGCGATGACTCGATCTTC
IWA1602_R	Pool 2	CGTTCGAACTCGCTACATAC
IWA1612_F	Pool 2	tGCAGACATCGACGAAGCAG
IWA1612_R	Pool 2	GGGATGATACACTAGCATAG
IWA164_F	Pool 2	ATCTCTTCAACCTAACCTGC
IWA164_R	Pool 2	CTTTGATTTGGTTGGCATGG
IWA1718_F	Pool 2	CCTCTCCAATTCCTCTCAAC
IWA1718_R	Pool 2	TGCATCAAATCTGCCTGTCC
IWA1721_F	Pool 2	GTGCACTGTCCTTAATGGAG
IWA1721_R	Pool 2	GGAAGCATTGGTATTCGCTC
IWA1861_F	Pool 2	TTTGATCGAGCACGCGAATC
IWA1861_R	Pool 2	GTCCAAGTCAAATCTTGGTG
IWA1992_F	Pool 2	ATCGGAGAATAATGCAGCGG
IWA1992_R	Pool 2	AACTGTCACGACCTTAGCTG
IWA2148_F	Pool 2	TTCCATCTACAAGGCGTCAG
IWA2148_R	Pool 2	ATCTACATTCTCCTCGGCTC
IWA2160_F	Pool 2	TCACCACATGCTTCAGGTTC
IWA2160_R	Pool 2	TACCATTAGCCCTTGTGTCC
IWA217_F	Pool 2	GTTTCTTTTGTAGAATCAGTC
IWA217_R	Pool 2	GAAAGCAAGTTCAACTGGAG
IWA2171_F	Pool 2	AGCGTCGCTAAAACAAGCTG
IWA2171_R	Pool 2	TCTATATAGCACGGAGCAGG
IWA2177_F	Pool 2	AATCAGTGGGCATGAATGGG
IWA2177_R	Pool 2	ACCTTTGTCATTGATGGCCG
IWA2181_F	Pool 2	CTGCCTCACTGCTGGTTTAC
IWA2181_R	Pool 2	TAGCAAGTGTCCAGAGCAAC
IWA2275_F	Pool 2	GGTCATCTGCTGCAATTTCC
IWA2275_R	Pool 2	CAGTATTGTTGCCGCAGATG
IWA2305_F	Pool 2	GAGGAGGCATACTCTGTTTG
IWA2305_R	Pool 2	TTGCCCCCTCCTGTAAATTC
IWA2308_F	Pool 2	ACAGTTCTGGATGCATCAGG
IWA2308_R	Pool 2	GCTAGGGTGTAAGCTATTTG
IWA2337_F	Pool 2	GGAATGAAAGGCAGATGAGC
IWA2337_R	Pool 2	TTGGACTTGCAAAGTAGAGC
IWA2342_F	Pool 2	AGATTGCAGAGCAGGTTGAC
IWA2342_R	Pool 2	TCAACCCCCTTGGGTAAATG
IWA2372_F	Pool 2	CATAGTCAGACAGCCAAGTG
IWA2372_R	Pool 2	GAGCTGCCATCAATGATCTG
IWA2377_F	Pool 2	CTTCTCTTGTACCTTCTCTC
IWA2377_R	Pool 2	TATGTAGCCTGTGTGTTCGC
IWA2383_F	Pool 2	GATGATGGCAAGACGTTGAC
IWA2383_R	Pool 2	AACAGCATGGTTGGACTGAG
IWA2568_F	Pool 2	AACCGAGGCGTTGCAGTTAG
IWA2568_R	Pool 2	TGCACTGGTGGAGTAGACTG
IWA2582_F	Pool 2	AGGTTGCTGGAGATGAAGTC
IWA2582_R	Pool 2	ACACTCGTCTGGACAAACTG
IWA2595_F	Pool 2	AGCCTCTTCAATTTCGACCC
IWA2595_R	Pool 2	AAGGCAACGCCTGAATTTCG
IWA262_F	Pool 2	TGATTGGGGTTAGGTTAGGG
IWA262_R	Pool 2	CAAGGGCTCGGCTCAATTC
IWA2691_F	Pool 2	GTGGTCGGTGGTAGTAAAAC
IWA2691_R	Pool 2	TGCATCAAGTCAAAGGTCTC
IWA2816_F	Pool 2	TGCATCACGATTAGCGCTAC
IWA2816_R	Pool 2	CGGATACGAAGTATCATGGC
IWA2865_F	Pool 2	CCGCAATTTAATCCGTGTGA
IWA2865_R	Pool 2	GGTAATCAAGTGAGCAAATGG
IWA2884_F	Pool 2	ACCGGTGCAAAGCCTAGAAG
IWA2884_R	Pool 2	AGTGACCCTAAGACAACAAC
IWA2994_F	Pool 2	ACCACTTCCTTCACAGATCG
IWA2994_R	Pool 2	TCCTAGTATCAGCACTTGCC
IWA3000_F	Pool 2	GATGCCACTTACTACTGCTG
IWA3000_R	Pool 2	CGAGCAATGGTGATGCATTC
IWA303_F	Pool 2	AGGCTTTTTTGCGGTTGCTG
IWA303_R	Pool 2	CTTCTTTAGACATTAACAG
IWA3030_F	Pool 2	TTCACCTCTGCCGCTGAGAA
IWA3030_R	Pool 2	TGCTTGTGACTGAGCTGAAG
IWA3040_F	Pool 2	ACTGCCTTCACGTCATCTTC
IWA3040_R	Pool 2	CTCAGACAGAACACTTCCTC
IWA3128_F	Pool 2	TGCGATCAGGAGTACAACAG
IWA3128_R	Pool 2	ACTTCTCCATCTGAAGGAAC
IWA318_F	Pool 2	AACAGTTAGGCAGCTCAACC
IWA318_R	Pool 2	TCCTAGTATCAGCACTTGCC
IWA3185_F	Pool 2	TGTGAGTCACATGGACTTGG
IWA3185_R	Pool 2	GATGGAGCATCAACACACAG
IWA3211_F	Pool 2	AGTATTCTGGACCGGATTGG
IWA3211_R	Pool 2	GCCAGCCTCTCCACAAAATG
IWA3227_F	Pool 2	ACCTGGGAGGTTTCTTGTTC
IWA3227_R	Pool 2	CTGTGTACTTACGTGAAGCC
IWA327_F	Pool 2	GACGAAGAGAAACCAGGAAG
IWA327_R	Pool 2	TAAGTGCCGTGTTCCATCAG
IWA3271_F	Pool 2	TTAGCCTTTAACTCAGGCCC
IWA3271_R	Pool 2	TGCTTGCACATCGAAGTTCC
IWA3409_F	Pool 2	TAGTAGTCAGCATCTCAACG
IWA3409_R	Pool 2	AGCATGTAAGGCTCTAGCTC
IWA3429_F	Pool 2	ATTGTGCTAGCAAGGCCTTC
IWA3429_R	Pool 2	ATGTGGAGTCCTTGGAATTG
IWA3446_F	Pool 2	ATCCTCTAGAGGAAATCCGC
IWA3446_R	Pool 2	GGCTCAGCACATTCAACATC
IWA3468_F	Pool 2	TGATGAGACCCTCAAGTTGG
IWA3468_R	Pool 2	TGGTTCTCCTTCCTCCATTC
IWA360_F	Pool 2	ATTGCCAGAATAGCCCGAGG
IWA360_R	Pool 2	ACTCTCATGTACTGAGATAG
IWA3606_F	Pool 2	GTGATTATCCTCTGCATGCC
IWA3606_R	Pool 2	ACTGCACCTAGAGAAATGCG
IWA3615_F	Pool 2	GGTCTTGACAAGGCATTCAG
IWA3615_R	Pool 2	GAGGGACCTATTTCTCACAG
IWA3634_F	Pool 2	TTTTATGGAGCGTCTGTCCG
IWA3634_R	Pool 2	ATCTGTGGTAGCCAAACAGC
IWA3760_F	Pool 2	AACTGTAGCGATGACAGCGG
IWA3760_R	Pool 2	CACCATGGTTTATTGGCTCG
IWA3815_F	Pool 2	TGCCTGGCTTACTTTTCCTG
IWA3815_R	Pool 2	GAATGTTCTGATGTCCCAGC
IWA3846_F	Pool 2	AAGATGGCGAGGCAGAATG
IWA3846_R	Pool 2	TTACGCTCCAGCATCTGTTC
IWA3913_F	Pool 2	CTTGCAGTACAGATTCCTTG
IWA3913_R	Pool 2	ACGTGAACTGTCAACTGCTC
IWA4081_F	Pool 2	GTCGTTGAACAAATCGAGGC
IWA4081_R	Pool 2	ACCAGCTGCCTATAGTGATG
IWA4117_F	Pool 2	CACATTTATCTGTCAGGCCG
IWA4117_R	Pool 2	CTTTTGCCCTACACCTAGTG
IWA414_F	Pool 2	ACAGTGCCACAAATCACTCC
IWA414_R	Pool 2	GTGTACCAGTTGATATTGTTG
IWA4209_F	Pool 2	CACGGAAGACAATACTGAGG
IWA4209_R	Pool 2	CCGCATCTGCAAAATTACCC
IWA4216_F	Pool 2	CCTGAATAGTGCATGAGATG
IWA4216_R	Pool 2	AGAAATGGTGGCTCGTGATG
IWA4280_F	Pool 2	AAACAGAACGTGGTCTCTCC
IWA4280_R	Pool 2	ATTCTACATCCACCTCACCC
IWA4335_F	Pool 2	TGTTGACCACTCGCATCTAC
IWA4335_R	Pool 2	GCATTCTCAGCTTCACTTCC
IWA4349_F	Pool 2	TCTTGGGAAATTGGCCACAC
IWA4349_R	Pool 2	GCCAAACTTGCTGGCCAAAC
IWA437_F	Pool 2	TTTGCGGAAGCACATATGTC
IWA437_R	Pool 2	AACTGGAGTCACGTCCTCTG
IWA4445_F	Pool 2	TGTACTGCACGATACTCGAC
IWA4445_R	Pool 2	CCAGGTCATATATGCCCATC
IWA447_F	Pool 2	TTCCAGCAATGGTGGTGGAC
IWA447_R	Pool 2	GGCCTGTCCTTCCTGAAGAA
IWA4479_F	Pool 2	TACCCTCCATGAAGCTCTTG
IWA4479_R	Pool 2	CTTCAACTCCGAGTTGAACC
IWA4542_F	Pool 2	CTAGCAGCAGCAAGTAGTAG
IWA4542_R	Pool 2	AACTGAAGCCTGATGCTACC
IWA4550_F	Pool 2	TTTGCGGTGACCTACCTTTC
IWA4550_R	Pool 2	GCAGTGTCATGGAGGAAAAC
IWA4567_F	Pool 2	CATTGACGGCCTTGGAGAAG
IWA4567_R	Pool 2	ATCAGATCATTGAGGTGGGC
IWA4600_F	Pool 2	CTTCGGTCTTTCGTCAAGAG
IWA4600_R	Pool 2	CTGGCAATAACCCTGGTATG
IWA4647_F	Pool 2	AGGCCCCTTACATCAGTTTC
IWA4647_R	Pool 2	TAGTTTAGAGGAGCTTGCCG
IWA4704_F	Pool 2	CGGCTGTACATATCTAGGAG
IWA4704_R	Pool 2	GCGAGGCCAAGCAATAACAG
IWA473_F	Pool 2	ATTTTGCTGGCACTTCATGG
IWA473_R	Pool 2	GAGTGATCTTTGCGATGGTG
IWA4734_F	Pool 2	AGCAGCCAAAGAAGAAGCAG
IWA4734_R	Pool 2	CCAGAAGGGAGCAAAGATTG
IWA4814_F	Pool 2	CGTAGCACCTTTATTCCCTG
IWA4814_R	Pool 2	TCTGTGAATGTCCTGGCTTC
IWA4841_F	Pool 2	CAAGCTGCAGTTCATGTGAG
IWA4841_R	Pool 2	TGGCATTGGCAGCAATCTGG
IWA485_F	Pool 2	CTTTGACAGATTTGTAGGGC
IWA485_R	Pool 2	ACTTACCAGAAGATTCTGTG
IWA4860_F	Pool 2	ACACTCTGACTGGACAGTAG
IWA4860_R	Pool 2	TTCTTGAGGACCCTAGCATC
IWA4961_F	Pool 2	GGAAAGGACAGATACATGGG
IWA4961_R	Pool 2	TCCTCATGGGTCGTTCTTTG
IWA4977_F	Pool 2	TCGCATTATGAGCTCCTTCC
IWA4977_R	Pool 2	TTCTTTCCTCATGCCGTCAG
IWA4993_F	Pool 2	TTAGAGGCGCGCTGAATAAG
IWA4993_R	Pool 2	CCAACGACTTCCAAACAGAC
IWA5203_F	Pool 2	GCAGCATCAGAGATACATCC
IWA5203_R	Pool 2	GGATAGCAAAGATCACTGCC
IWA5212_F	Pool 2	ACGGGAGTACACCTTCAAAG
IWA5212_R	Pool 2	GGGAAGAAATCGTGGTCAGC
IWA5278_F	Pool 2	TTCTGTTTCCAGACtgctga
IWA5278_R	Pool 2	TGGGCAACCAAACCAGAAAC
IWA5420_F	Pool 2	ATTTTACCCTTCGCGGGCTG
IWA5420_R	Pool 2	CCCCAACGATACTCGATATG
IWA5442_F	Pool 2	TGGAAGAACCCCATTACCAC
IWA5442_R	Pool 2	TCCAGATCCCTATCAGGAAC
IWA547_F	Pool 2	TGCCCAACACAAAAGTGAGC
IWA547_R	Pool 2	AACCTGATAGTGAGACTTCC
IWA554_F	Pool 2	TTTTCTATTTGGCTGGGCGG
IWA554_R	Pool 2	GGCAAAGTAGCCGAATGGAA
IWA5542_F	Pool 2	ATGTCCGCATGAAAGATCAG
IWA5542_R	Pool 2	TCTGGGTCCATCTTGTAGAG
IWA5622_F	Pool 2	GCGTCAACAGCATCTTTACC
IWA5622_R	Pool 2	GCTTGAGAGCCTTCCTGATG
IWA5679_F	Pool 2	TTGCAAGGCCAAACATGGAC
IWA5679_R	Pool 2	TTGGCTGAGCTGATTCTGAC
IWA5685_F	Pool 2	AGAGCAGCAAAGAGATTGCC
IWA5685_R	Pool 2	GGCTGAAAGTTTGCTTCCAC
IWA5802_F	Pool 2	ACTTGAGGATTAGGATTGCG
IWA5802_R	Pool 2	CATGGTCATGGTCATCGTTG
IWA5861_F	Pool 2	CACCAATAAACAGGCTGACC
IWA5861_R	Pool 2	GCTGGACTCACAAATCTACC
IWA5902_F	Pool 2	ACTTCCTCGAATAAGGCCAC
IWA5902_R	Pool 2	AGAACATGACAGCAGCTGCG
IWA5930_F	Pool 2	TGTGAAGTTCTGCCAGAAGC
IWA5930_R	Pool 2	TTGATGACAGGATCGTCGAG
IWA594_F	Pool 2	CCAGTATGACCAGATTGAGC
IWA594_R	Pool 2	TGTGTGTAACCAGAATGGTC
IWA5957_F	Pool 2	TAAACGTGGGTTGTCTCTAC
IWA5957_R	Pool 2	AGAGGAGTCCGAATCTAACG
IWA5968_F	Pool 2	GGGTGGTGATCAGTTCATTG
IWA5968_R	Pool 2	GCAGGTATCCATATCGCGTG
IWA6076_F	Pool 2	GAACACCACCTGAAAGATGC
IWA6076_R	Pool 2	ATGTACCGTTCTCTGGAAGG
IWA617_F	Pool 2	GGAAGGGATCATTCATGAAC
IWA617_R	Pool 2	ATTGCACCATGCACTTGAGC
IWA6179_F	Pool 2	ATTTGGGCCCAAACCTCTTC
IWA6179_R	Pool 2	TTACACAACGAGACTGGCAC
IWA6192_F	Pool 2	TCCCCTGAATTGTGATGTGC
IWA6192_R	Pool 2	TGCCTTGGCGTACTTTTCTG
IWA6289_F	Pool 2	CTGTCAGTCGAGTCTTCAAC
IWA6289_R	Pool 2	ACAGTACAACACCTCAAGGG
IWA6301_F	Pool 2	AAGCATGGTTGGCCTCATAG
IWA6301_R	Pool 2	ATTGTTACAGATGTGGGAGG
IWA633_F	Pool 2	CTTATTCGGACCTTATTGGC
IWA633_R	Pool 2	GCTGAGCAGTAAATACTGAG
IWA6388_F	Pool 2	AACGCGTCGAGCTTATAAGG
IWA6388_R	Pool 2	TTCGTGCATCACGAATAGCC
IWA6396_F	Pool 2	TATAGCGGTAGTGCAGATGG
IWA6396_R	Pool 2	GCTGCTAGCTACAATACTGG
IWA6440_F	Pool 2	AACACATCTGAGGGTGTCTG
IWA6440_R	Pool 2	CCCGTCGCATACCATTTTTC
IWA6462_F	Pool 2	GTAGAGCTCCCCTGTTATTG
IWA6462_R	Pool 2	CATCGCTTACACGGAATCAG
IWA6532_F	Pool 2	ACGTGCATTGGTAGGAACAG
IWA6532_R	Pool 2	GAAGAGCCTGGAGAAGATAG
IWA6683_F	Pool 2	GTTGCGCTTGATGATGAAGG
IWA6683_R	Pool 2	TGCTGCTGCATCAACTGAAC
IWA6690_F	Pool 2	GGGCACATTTCGAGCTTTTG
IWA6690_R	Pool 2	TCCCAGTTGAAGCAGTAGAG
IWA6721_F	Pool 2	TGAAAGAAGTCACAAGGCGG
IWA6721_R	Pool 2	TTTTGAGGGCGATGCCAATG
IWA6729_F	Pool 2	CCTTGTATGCTCCCATAGTC
IWA6729_R	Pool 2	ACAATACAGTACCAGCTGCG
IWA6831_F	Pool 2	GTACATGAAGCTTTGGTCGG
IWA6831_R	Pool 2	CAAGGACCTCCTTAGTTTAG
IWA691_F	Pool 2	ACAACGCCGACATCAACAAC
IWA691_R	Pool 2	TCGGAGAGAGCAAATGGATG
IWA6922_F	Pool 2	TTAAGTGCAGGACCAAGAGC
IWA6922_R	Pool 2	TGCCATTGCCTGATGATCTC
IWA70_F	Pool 2	CCACGTTCGAATGTTATTGC
IWA70_R	Pool 2	GGAACTCAGTAAGAACATGC
IWA7022_F	Pool 2	TTCATGACCTGCAAGATGCG
IWA7022_R	Pool 2	CCTGTCAAGTTCCTTGCTAC
IWA7023_F	Pool 2	AGGCGACTCTTTCAGATCTC
IWA7023_R	Pool 2	GTAGATATCAGCGTACTGGG
IWA7298_F	Pool 2	AACCCAGCCTTGACATTGTG
IWA7298_R	Pool 2	CAGTAAATCCCAATCCCGTC
IWA7306_F	Pool 2	CATGAAGAACTACAGGTGAG
IWA7306_R	Pool 2	CTGCTTCATTCCAGGCTTTG
IWA7359_F	Pool 2	CCCTGTGATGAAGAACGAAC
IWA7359_R	Pool 2	AGACGGAGAAAGCTCAGTTG
IWA741_F	Pool 2	GTAAGTCTGACTGCGTGTTG
IWA741_R	Pool 2	TCCACTAGAATTGGAGGCAC
IWA7450_F	Pool 2	TATCTATCGAGAGCGCATTG
IWA7450_R	Pool 2	TCCTTGACCTTCAGGTGATG
IWA7497_F	Pool 2	TCCTGTTTGGAACAGTGACG
IWA7497_R	Pool 2	AGACGACATTCATCCAAGCC
IWA7679_F	Pool 2	CACCTCATGCACATCATTCC
IWA7679_R	Pool 2	ATGATCTGATCCAACAGAGC
IWA7702_F	Pool 2	CCTGAGATGTATTCAGGTGG
IWA7702_R	Pool 2	GCACCAAAACAGGATCAATC
IWA7747_F	Pool 2	TGTTGCAAGAGTGCTGTACC
IWA7747_R	Pool 2	CCCAAGTCCAGTGAAGAAAG
IWA80_F	Pool 2	AAATCATGCTTGCATGGCCT
IWA80_R	Pool 2	AATAGGTACAGGTTGAGCAC
IWA8004_F	Pool 2	TGCTAGCAGCTTTCATAGCG
IWA8004_R	Pool 2	CTGCATGTTAGTTAAGTACC
IWA8127_F	Pool 2	ATTCTGGTCTATGGCTTCTG
IWA8127_R	Pool 2	TAGCAAGGGCAACGAAGATG
IWA8137_F	Pool 2	TATGGGTTCCCTGAAGACTG
IWA8137_R	Pool 2	TAGGACCAAGGAATCCTTGC
IWA8173_F	Pool 2	TGCAGAGGATCAGATTCTGG
IWA8173_R	Pool 2	GCAGAAGGTAATCCAAGGTC
IWA8580_F	Pool 2	CCTCTCAAACCTGAAGACG
IWA8580_R	Pool 2	CTCCCATAGTCCTGGTTAAA
IWA868_F	Pool 2	ATTCATGCCGACCATGGCAC
IWA868_R	Pool 2	ACTAGCCGTAAATAAGCGTG
IWA911_F	Pool 2	GTACTACATGCTGGATCTGG
IWA911_R	Pool 2	GAAACCATGGTGATGCAGTC
IWB10224_F	Pool 2	TTTGGATGACGATGACGAGC
IWB10224_R	Pool 2	GTCTCATGTCATAGGAGCTG
IWB10313_F	Pool 2	ATACGCACATGCACTCATCC
IWB10313_R	Pool 2	CACACACATGGTCACAAAAG
IWB10341_F	Pool 2	AACATGACGTTGCTTCCACC
IWB10341_R	Pool 2	TGAATCATGGCAGTACGGAG
IWB10402_F	Pool 2	GTCTGGGACCCCATGACCG
IWB10402_R	Pool 2	CGCCATTGTAATGGACGTTC
IWB10520_F	Pool 2	TTTCTGTACAGAAATCCAGC
IWB10520_R	Pool 2	GTCCATGAGAATAGCTGTCC
IWB10557_F	Pool 2	ACTGTACTACATTTGGGTGC
IWB10557_R	Pool 2	TGCTGTGAAGAAGCTTTTTG
IWB10606_F	Pool 2	TAGCTGGAGCAGCATCTATG
IWB10606_R	Pool 2	CACACAAGCCAAAGATGGAG
IWB10719_F	Pool 2	TATGGAGACTTCCCTCGTAG
IWB10719_R	Pool 2	TCACGAACTTGGCAATATGG
IWB10770_F	Pool 2	CGAGATGAAGGACTCAAAGC
IWB10770_R	Pool 2	GTGATCTCTAAGCTCCTCAG
IWB10830_F	Pool 2	CCCTACGGACAATGTCATCG
IWB10830_R	Pool 2	AGCTGTAGACATCACAGTGC
IWB10883_F	Pool 2	CAATGGCAGTGACCTTTTAC
IWB10883_R	Pool 2	ACTTGGTGGACTTTCTGGTG
IWB11136_F	Pool 2	GTCTACATGAAAATAAGCTG
IWB11136_R	Pool 2	GTGAGGATGTAAATAACATGC
IWB11170_F	Pool 2	GTTCAAACGCACTGGATGAG
IWB11170_R	Pool 2	ACATCTATCTACGTTGCCAC
IWB11483_F	Pool 2	AACCTCGGCACCACGAACAC
IWB11483_R	Pool 2	GCGTAGAGTGCAAGAATTCG
IWB11603_F	Pool 2	GTCATGAAGGATCCCAAGTC
IWB11603_R	Pool 2	GCCCATTCAGTCAGCCAAAG
IWB11899_F	Pool 2	TGCAATCCAGGTGGTGGAAG
IWB11899_R	Pool 2	TCCTTCTTCTGCAGCTTCTC
IWB12028_F	Pool 2	TTTTCACCGGCGAGTACGAC
IWB12028_R	Pool 2	GGATCAATTATCGCAGAACG
IWB12258_F	Pool 2	AAGGTGAAGATCGTGGCCTG
IWB12258_R	Pool 2	TCGATCGAACGAGCCCACC
IWB12327_F	Pool 2	AGACGAACCTACCCATATTG
IWB12327_R	Pool 2	CAGCATCTCACCACACAAC
IWB12395_F	Pool 2	TCGAACAGCAGGACGAAAAC
IWB12395_R	Pool 2	GGGTTGGCTCATGAACTCTG
IWB12434_F	Pool 2	TCAGCCTCAAGGTCGGTGTT
IWB12434_R	Pool 2	AGCGTCAAGGTCGACCAAC
IWB12638_F	Pool 2	CAATACTACCGCACGGTTTG
IWB12638_R	Pool 2	TGTCCGGGGAAAGCTGAATT
IWB12839_F	Pool 2	TGCTCTGAAGTCGCAACAAG
IWB12839_R	Pool 2	GTTTCCAGTAGCATCGTGTC
IWB12994_F	Pool 2	CTCATCTCATCAAACATGTG
IWB12994_R	Pool 2	GTTGGAGAGTGCTGATTTCG
IWB13056_F	Pool 2	ATGATGTACTCGGGCCGGTA
IWB13056_R	Pool 2	TACCACTTCAAGGACAACCG
IWB13202_F	Pool 2	TATGTATCCACCCACCTACG
IWB13202_R	Pool 2	AGGAGACCACATATACTGCC
IWB13286_F	Pool 2	CAGGAAGCATAGTACTATGG
IWB13286_R	Pool 2	GATGCACACTGAAGAGTGAG
IWB13347_F	Pool 2	CAGGTCAGGTAAGGCAAGTC
IWB13347_R	Pool 2	AGATCGTCGAACCCTTTTTG
IWB1439_F	Pool 2	TCTCATGAGATCGAGATACC
IWB1439_R	Pool 2	TCACCCGCAACAATCTGATG
IWB15369_F	Pool 2	CCTTTCATTTGAAGGCCAAG
IWB15369_R	Pool 2	CTGTGATGAGCAAAAGTCCC
IWB15432_F	Pool 2	ACTTCCTCCTTGAGTTCGGG
IWB15432_R	Pool 2	AGCAACGGTTCCCCGAAGAA
IWB15457_F	Pool 2	TCAATCTCCGGAGTCGTCAC
IWB15457_R	Pool 2	GACTCTTACAGGCGTATAAC
IWB15488_F	Pool 2	GGTGTTCGTGATTCATCCTG
IWB15488_R	Pool 2	TGAGAAAAAGTGCATGTAGC
IWB15565_F	Pool 2	GCCCTCTTTTGGAAGACAAG
IWB15565_R	Pool 2	TTGAACCAACTTCACCACCC
IWB15726_F	Pool 2	ACACGCGTGGGAAAGGTATC
IWB15726_R	Pool 2	ATGGATGTGCAGTGTGTTGG
IWB15800_F	Pool 2	CTCCAAGTACCTGAAATCCC
IWB15800_R	Pool 2	ATGAGTACGCACATCTGCAC
IWB16037_F	Pool 2	TGGCTCCAATAGCATTCCAG
IWB16037_R	Pool 2	CAATTCTCCGCAGGTATTTG
IWB16058_F	Pool 2	ATACAGCATGGCCATGTAGG
IWB16058_R	Pool 2	GCGGATAAAACAGCTCGTTG
IWB16077_F	Pool 2	GACCAACCTGCTGATAGTAG
IWB16077_R	Pool 2	TTACCCACAGATTCAGGCAC
IWB16203_F	Pool 2	CAGGAAAAGCATTGCTAGTG
IWB16203_R	Pool 2	GATGGGATAGTTGAGAAGCC
IWB16594_F	Pool 2	GGGCTTTCTAGAACAGGTTG
IWB16594_R	Pool 2	AGAGCACTCATTTCGTGTGG
IWB17000_F	Pool 2	CATTGCAGAGAAAGGCTTCC
IWB17000_R	Pool 2	GAGGAAGGTTTCCTTCTAGC
IWB17081_F	Pool 2	CCTGGTACCATGGATCTGAC
IWB17081_R	Pool 2	GTACTTGCACAAGGGATCTG
IWB17166_F	Pool 2	GCAAGAAAAGGGTGGACTAC
IWB17166_R	Pool 2	TGCACGAAGAACGGGATTAC
IWB17211_F	Pool 2	CCGGTATGCACTTTTGACAG
IWB17211_R	Pool 2	ATCACCAAGGATGGGTGAAG
IWB1722_F	Pool 2	AGCTGGTGTGCGTAATCTTG
IWB1722_R	Pool 2	TCTAGCTCTGCAACCTTGAC
IWB17248_F	Pool 2	AGTCACTGAGTTATCTGAGC
IWB17248_R	Pool 2	TGTGTCTCCAGTCTCTTCAC
IWB17311_F	Pool 2	CGATCCGAAATTGAGATCCC
IWB17311_R	Pool 2	TGGAAGCTTCATGCCGAATC
IWB17368_F	Pool 2	GATTGAGTGCGGATAGCAAG
IWB17368_R	Pool 2	GAAGCATCTCCTTGCATGGG
IWB17387_F	Pool 2	TGTTGTGTTGCTCGCTCCAG
IWB17387_R	Pool 2	TCTGTGCTTGGCATTCAACC
IWB17456_F	Pool 2	GAAACTGTCAGGTACGAAGG
IWB17456_R	Pool 2	AAGAGAGCGTGTTGAGGATG
IWB17494_F	Pool 2	AGTGCGGAGAGATGTTTTGC
IWB17494_R	Pool 2	GTGCCACCATAGAAGAACTG
IWB17503_F	Pool 2	TCCAAGTCCAATGCATGCTG
IWB17503_R	Pool 2	ATATGCGCCAGACTGTTACC
IWB17516_F	Pool 2	CCAAACATGTCTGGTGTACG
IWB17516_R	Pool 2	TGGACCCTTTGATCCAATGC
IWB1753_F	Pool 2	GCGACTGCATATGTTTTGCT
IWB1753_R	Pool 2	GTCCCACGTAAAGTGTTGAG
IWB17554_F	Pool 2	TCCTTCGTAGACGATTGGTG
IWB17554_R	Pool 2	TTGGAGTTTGGCTTCCACTG
IWB17884_F	Pool 2	ACTGATGGATTTGCTTCTTC
IWB17884_R	Pool 2	CTTCCCTTCTTGCTGTTACC
IWB18449_F	Pool 2	ACTGGTGGAGGTGATCAATG
IWB18449_R	Pool 2	TCCATCTCTTGCGAACAGAC
IWB18530_F	Pool 2	CTTGTAGGTTGGAGAACAGC
IWB18530_R	Pool 2	GTTTCTGTCTGGGATTAAGG
IWB18740_F	Pool 2	CCGAGCAGATGACCATAAAG
IWB18740_R	Pool 2	GAGCATGGATAGTGAAGAGC
IWB18745_F	Pool 2	GGAAGACATGCAAGCCAAAG
IWB18745_R	Pool 2	CTGTCAAGCTTGTGTTCCAG
IWB18807_F	Pool 2	ACTATTGGAGGTGTGATTGC
IWB18807_R	Pool 2	GCCTGTATAATACCAGAAGC
IWB18964_F	Pool 2	CTGACGAGGTGTTACATGAG
IWB18964_R	Pool 2	GAATCATCGTCGTCACTTCC
IWB18980_F	Pool 2	CTCAGTGTACAACAGAGGAG
IWB18980_R	Pool 2	GCAAGAATTAGAGCTCTGAC
IWB19002_F	Pool 2	GAGAAGCTCTTCTACACTAC
IWB19002_R	Pool 2	ATCAAGGCAGTAGGAAGAGG
IWB19063_F	Pool 2	GCTAGAGACCATGTATTACG
IWB19063_R	Pool 2	ACCTCATGAGGTGAGAGTTG
IWB19108_F	Pool 2	GCCATATGTCCTGCATGAAC
IWB19108_R	Pool 2	CACATGGTCCTATTTTTCCC
IWB19279_F	Pool 2	CATAGCATGTGCCTTGTTGG
IWB19279_R	Pool 2	AAAGCTAACCTTGGCATCCC
IWB19363_F	Pool 2	AAGGCAACCCTTGTGGATTC
IWB19363_R	Pool 2	TCCCCCAAAAAGGAACACTC
IWB19393_F	Pool 2	GTCCAAACATGCGGCAAAAC
IWB19393_R	Pool 2	AACCAAAGGCATCACCTGAG
IWB19479_F	Pool 2	AGAGCGCATGCCAAAGAAAG
IWB19479_R	Pool 2	CACAGTAGATAGGAGAGCAG
IWB19480_F	Pool 2	AAAAGGATACATGCCTGGAC
IWB19480_R	Pool 2	ATCCTGCTGAACTTACGCTG
IWB1981_F	Pool 2	GACATGCTGCGTCAATGATG
IWB1981_R	Pool 2	TGAAGATGTCACGGTGACAG
IWB19917_F	Pool 2	CTCCCATTTCATCACCAACC
IWB19917_R	Pool 2	TGTACACCGGAAGGTACTTG
IWB20112_F	Pool 2	GTCAGATTTTTTAGCCGAGC
IWB20112_R	Pool 2	GATGTATCATCGGCATGCTG
IWB20228_F	Pool 2	GGAAACCAGTCGACTTCATC
IWB20228_R	Pool 2	CCCTGTTACCTTTCTTCATC
IWB20419_F	Pool 2	ACTTATGGATAGGGCTTGAC
IWB20419_R	Pool 2	AAACCGCTATTAACCAAGTC
IWB20783_F	Pool 2	GCCTATTTACAAAGAGGTCC
IWB20783_R	Pool 2	TGCACATCAGTGGTGAGAAC
IWB21840_F	Pool 2	GAAAGGCGGAGTTCCTATTG
IWB21840_R	Pool 2	CCCGTTTTCATCACTGTGAC
IWB2189_F	Pool 2	CTAGGCGTTGCTTGAGTCTG
IWB2189_R	Pool 2	TCCTTGTAAATGCTTGCACC
IWB21895_F	Pool 2	TCCGGATGGCACCAAGGTTA
IWB21895_R	Pool 2	AACTCGAAGAAGCCATGCTG
IWB22102_F	Pool 2	GCACAGTATCAACGAACCTC
IWB22102_R	Pool 2	CAACAGAGAGCATAGCATCC
IWB23035_F	Pool 2	TTGCTTTTTCCACAGCAGCC
IWB23035_R	Pool 2	AGATACTAAGAGGCTTGCCC
IWB23119_F	Pool 2	GTTTCTGAACCTCATCACTG
IWB23119_R	Pool 2	TCCCATTTGGACCAAACTGC
IWB24723_F	Pool 2	GTTTAGTTGGCTGGCATGG
IWB24723_R	Pool 2	GGAGAGTACTCCAGAAGGAT
IWB25061_F	Pool 2	TCATTCTTGGCTGAGCTGAC
IWB25061_R	Pool 2	AGTGCAACATGAATCACAAG
IWB25115_F	Pool 2	TGGTGCAGGCAGCCATCTC
IWB25115_R	Pool 2	ACTGAATGTTGCAGTTGCCG
IWB25202_F	Pool 2	ATCCCCATATGGTCATGGGC
IWB25202_R	Pool 2	TTCGACGAGAGCATGACGC
IWB26591_F	Pool 2	CACCGTCAATCGAGTAACAG
IWB26591_R	Pool 2	GCTTTGACTGAAGACACTGG
IWB26593_F	Pool 2	ACACACGTCGTTACGACTGC
IWB26593_R	Pool 2	GCATGCATGACACAAAGCAC
IWB26859_F	Pool 2	AGCAGCAATGGTTTTGCTCC
IWB26859_R	Pool 2	GCGTTGACGGATAGAACATC
IWB27037_F	Pool 2	TGTCCGACGACGGTGACATC
IWB27037_R	Pool 2	CTGACGTCGACGCTGAAAG
IWB27394_F	Pool 2	CCAGCCTTCACTGCTTTTAC
IWB27394_R	Pool 2	ATACACCTCTGCCTCCATTG
IWB27533_F	Pool 2	CAGCCTTCTTGATGGACTTC
IWB27533_R	Pool 2	CTCCCTAGGCAGGAAAGAAG
IWB27618_F	Pool 2	ATCCTCCTCCCGCGAGGAA
IWB27618_R	Pool 2	TGGGTTCAAGAAATCCCAAG
IWB27933_F	Pool 2	AAGGACGGCATCGTCTCATC
IWB27933_R	Pool 2	TGTTGGCGAAGTTGTCCTTG
IWB28848_F	Pool 2	CACTCATCACAGTCTGATCC
IWB28848_R	Pool 2	GTTCCGGAAATCATCATCGC
IWB289_F	Pool 2	TTCAGAGCTGGACCAGAAAC
IWB289_R	Pool 2	GTGCGTTGACAAGCTCTTTC
IWB2937_F	Pool 2	GCTTGGATCTTAGAGGGATG
IWB2937_R	Pool 2	GAAGATTACATGCTATGCTG
IWB30960_F	Pool 2	GGCCTGTAATAAACAATGCC
IWB30960_R	Pool 2	AATTTGATCAGGCTCGCCCC
IWB31089_F	Pool 2	TGCTCCAGACAAGGATTTTC
IWB31089_R	Pool 2	GCACATTTCGGGGAATTCAC
IWB31123_F	Pool 2	CCAAGTACTCCTACTCCTAC
IWB31123_R	Pool 2	ACAACACTCAACACGACCAC
IWB32093_F	Pool 2	GCCCTAGTCAAATGACCTTA
IWB32093_R	Pool 2	GACAAAGCACTAACCCTACC
IWB32805_F	Pool 2	AGCCTGCAATGCATCCCAAC
IWB32805_R	Pool 2	GTCATCATGGTCGTAGATCC
IWB33371_F	Pool 2	TCCTTCCACATGTGTTGATT
IWB33371_R	Pool 2	GCAAGTATAAACACCAGGAC
IWB34324_F	Pool 2	TTCTTATCCTGGAACGGGAG
IWB34324_R	Pool 2	GCTCCCGAAGTGATCAATAG
IWB34348_F	Pool 2	TCAGATTCAGCCTCTGCTAC
IWB34348_R	Pool 2	AAAGGCTGGGCTTCCATTTG
IWB34618_F	Pool 2	AAGCTCGTCTCCAGTCAACC
IWB34618_R	Pool 2	AGTTAAGCGCCATGTCCTTG
IWB34886_F	Pool 2	GGTGGATTTGATGTGTCAAAC
IWB34886_R	Pool 2	TCTGAGCCATCAAGCTTCAC
IWB35039_F	Pool 2	GTACAATTGACTTGTTACGC
IWB35039_R	Pool 2	TGGAAAGCTCAAGCTATGTC
IWB35043_F	Pool 2	TGCCGTGAAGAAACTTCAGG
IWB35043_R	Pool 2	GACATCACATTCTGGACCTC
IWB35200_F	Pool 2	CCGCCAATACCATTCATTCC
IWB35200_R	Pool 2	AGGCAAAGTAGGAATGGTCG
IWB35299_F	Pool 2	GGGATGTTTACCACCTTGTC
IWB35299_R	Pool 2	AGGAGTACGAGAATGTCTGC
IWB35361_F	Pool 2	CTAGCTTTCCACCTGAAGAG
IWB35361_R	Pool 2	AGGTGTGAGCGATGTGACAG
IWB35490_F	Pool 2	GTACGAACTCTCATCTATGG
IWB35490_R	Pool 2	GCTGGCTACCATTATTCAGG
IWB35545_F	Pool 2	CGGTGTGATTATGGGAGTAG
IWB35545_R	Pool 2	TGACACGGCATGCGTTATAG
IWB35635_F	Pool 2	CGTCCTCCTTGGCTGTCATA
IWB35635_R	Pool 2	AAGAAACCAGTGGAGGATGC
IWB36009_F	Pool 2	ACTCAACCGCATGAGTGCTG
IWB36009_R	Pool 2	CCACCTTATCGTCAACTACC
IWB36144_F	Pool 2	CTTTGTACTGAGAGTAGCAC
IWB36144_R	Pool 2	AACAGATGACAGCGATAAGG
IWB36688_F	Pool 2	CCAACCGAGTGTTCTGGTC
IWB36688_R	Pool 2	GGTTGATAGTTGATCTCCAC
IWB36930_F	Pool 2	TCCCTTTACTGGGCACTTTC
IWB36930_R	Pool 2	CCACATAAAGCAACAAGAGG
IWB37751_F	Pool 2	ATGCCACTGCTTGGAATGTC
IWB37751_R	Pool 2	CAGGATAACGGCACAAGATG
IWB38312_F	Pool 2	CGGTGGTCAACTAGAGTTAC
IWB38312_R	Pool 2	CGTTATCCGATCCAACAGTC
IWB38757_F	Pool 2	TTACCCAGACATCCAGTTCC
IWB38757_R	Pool 2	AGAAACCGATGATCACGTAG
IWB39004_F	Pool 2	TGAAGAACGCCCTGCATCTC
IWB39004_R	Pool 2	GGCCCATTGTTATACTTCGG
IWB39510_F	Pool 2	TACTCCATGAAGTACAAGGG
IWB39510_R	Pool 2	CACACAAATCTAAGAGAGAG
IWB40616_F	Pool 2	GTGCTGAGTTGAGTTACAGG
IWB40616_R	Pool 2	GGTGCAACCCTTTTTAAATC
IWB40709_F	Pool 2	GCATTTAAGTCGGTTTGTCC
IWB40709_R	Pool 2	CATACCGCAAGAGAATCTCA
IWB4284_F	Pool 2	CAGGTCTTCTTGATGATCCC
IWB4284_R	Pool 2	ACTCCTTCATGGTGCGTGTC
IWB4308_F	Pool 2	CGGGAACCTGACGCTGCTG
IWB4308_R	Pool 2	ACAGGTTGTAGCCGAAGAAC
IWB4317_F	Pool 2	TGCCAAGAGCCATTTATCGG
IWB4317_R	Pool 2	TACGCGTTTCGTCTGATCAC
IWB43581_F	Pool 2	GTGGACAAAAATTTAGGACAG
IWB43581_R	Pool 2	CTCTGTTAGATTCTTTAGCTG
IWB43809_F	Pool 2	TCAGTACTGTGAGTGTCTCG
IWB43809_R	Pool 2	CTGTCATCTGTCCTCCTAAG
IWB4387_F	Pool 2	ATGTGAGGCGGACCGGGCA
IWB4387_R	Pool 2	TTGATGATTGCAGCACCGAG
IWB44026_F	Pool 2	GACTAGGACACCAACTTTGC
IWB44026_R	Pool 2	GCTGGACTTGAACAAGTTAC
IWB45188_F	Pool 2	ACATCCACACCTTGAGCTCG
IWB45188_R	Pool 2	TTTCAGGTTCGAGGAGATGG
IWB46162_F	Pool 2	CATATATATCAACCCATGC
IWB46162_R	Pool 2	TACCGCGGACAGGAACTAC
IWB4766_F	Pool 2	GCTTGATCTTAAGTCGATGG
IWB4766_R	Pool 2	CTGGCGGATAGAAACTGGTG
IWB47680_F	Pool 2	CGTTACCCATTTCTAGGTCG
IWB47680_R	Pool 2	AATCTTGGATGGCTGCAACG
IWB48818_F	Pool 2	AGTGGGCTAGAATAGAGGAC
IWB48818_R	Pool 2	ACGCTCAATGGTAACTTCAC
IWB51908_F	Pool 2	CCTCGGTCGATCATGATATG
IWB51908_R	Pool 2	ACTCCTGATGCTATCACTGG
IWB52332_F	Pool 2	TGACAGGGAGGCGGGAAGAT
IWB52332_R	Pool 2	AGCTCCGGAGAAATGAAATG
IWB52712_F	Pool 2	AGGACAACACAGCATAAGGG
IWB52712_R	Pool 2	CAACTATCCTGCTATAGGTA
IWB54548_F	Pool 2	AGACCGTGACGAGATCAAAG
IWB54548_R	Pool 2	CACCAAGCTACGATGTGCC
IWB5467_F	Pool 2	GGATCACTTCCAAAGTTGATG
IWB5467_R	Pool 2	CGATCTCTAGCTCCACATTC
IWB54695_F	Pool 2	GTGATGGGTTAGGCTCTAGG
IWB54695_R	Pool 2	GACTCTAGGCTCGAGCTTC
IWB54952_F	Pool 2	CATGATTATACACAGGGTGG
IWB54952_R	Pool 2	CCAAGGCGACCAAAAATTTC
IWB55153_F	Pool 2	ACGGCGCCTTCAGGATGAAC
IWB55153_R	Pool 2	TTGGTTCGTCGGCTGCGTTC
IWB56848_F	Pool 2	CATGCTGAAGCGGAAAGAAG
IWB56848_R	Pool 2	ACCCCTGATTCAGCTGCAAG
IWB57219_F	Pool 2	CGGGAATCTGTTCAACCTTC
IWB57219_R	Pool 2	CAATGTCTCGAGGTTCAAG
IWB5731_F	Pool 2	ACGTCGGTGATGTCGTCAAC
IWB5731_R	Pool 2	GCTGGTCGGTGTAGAAAATG
IWB5732_F	Pool 2	TAGAGGCAGAGAGATCAGAG
IWB5732_R	Pool 2	CCTTGGCCTTGTCCAACAG
IWB57536_F	Pool 2	GGCGCATTTACTTGCATTGG
IWB57536_R	Pool 2	GGAATGGAGGTGACATCTTC
IWB5781_F	Pool 2	TTGAGGAACATCAACATCCC
IWB5781_R	Pool 2	AACCCTGCACCTATAGCTAC
IWB57981_F	Pool 2	ACGGTCGACGGCGTTCAATT
IWB57981_R	Pool 2	TTCCTTGGTTCCGTCACCTG
IWB58798_F	Pool 2	CTTGTGTGGACGCTAAGAAG
IWB58798_R	Pool 2	GTTGCCTTCATACCCATCAG
IWB59316_F	Pool 2	AAAGGCCCTACCGAAGAAAG
IWB59316_R	Pool 2	TTTCTTCGATGGGCCCTTTG
IWB59510_F	Pool 2	TGATGGTCTCTAGTTGGAGG
IWB59510_R	Pool 2	CTACTGTAGATAGATACTGC
IWB59733_F	Pool 2	AATGGCTTCTTGAAGGCCGC
IWB59733_R	Pool 2	CCTCAACCATGGCGAAATTC
IWB6125_F	Pool 2	CGAAATCACTCTGTCGAAGC
IWB6125_R	Pool 2	CAGGGCAAGATTTTGTTTGG
IWB62098_F	Pool 2	CATTTAGCACTCAGCCACCG
IWB62098_R	Pool 2	GAGCCCAGGGTTGCAAAAAA
IWB62356_F	Pool 2	TTCTTTGCTGCTCCTAAGCG
IWB62356_R	Pool 2	GACGTCTGAGAGCTCAAAAG
IWB63874_F	Pool 2	AGGAGGTTACAGGGAGAGG
IWB63874_R	Pool 2	CATAGCTCGACTGCAGCAAC
IWB63887_F	Pool 2	TCACCATCTGCAGCATCCTC
IWB63887_R	Pool 2	AGCTTGGGCAGCGAGATCAT
IWB64397_F	Pool 2	GCACGACTCAGTGCGTTATT
IWB64397_R	Pool 2	TAGTACCATCGGCAGTGGAC
IWB64510_F	Pool 2	CATCATCCAGTGATGTTGAG
IWB64510_R	Pool 2	CTGTATAATGGATGCCTCTG
IWB64815_F	Pool 2	TAGAAATCCAGAGCCCTGTC
IWB64815_R	Pool 2	CGTGTGAACCTTGTTCTTCG
IWB65270_F	Pool 2	CACAAATTGTATAAGCCTGC
IWB65270_R	Pool 2	GCTGGTGTTCTATCACATATC
IWB65650_F	Pool 2	TGACAACAGTTAATTGTGG
IWB65650_R	Pool 2	GGTTCCATTTTAGGGCACAG
IWB6584_F	Pool 2	TATTTGTCGGAGGCAATCTG
IWB6584_R	Pool 2	ACGTGAAAATTGGACAGACC
IWB67044_F	Pool 2	AGAGAACAGCTTCATTCCTC
IWB67044_R	Pool 2	GCTTGTTGCGTACAAGAATG
IWB67572_F	Pool 2	AGCCCAGGTAAAAAACTGTG
IWB67572_R	Pool 2	ACTTGGCACAGCTACTGCTC
IWB6794_F	Pool 2	CTTCGCTGAGTTAACCGTCC
IWB6794_R	Pool 2	CCCAGGAAGAACAAGTGTAG
IWB6934_F	Pool 2	TGTTGCTGATAAGGACCTCG
IWB6934_R	Pool 2	CGTATGCCTCAGGGAGTTG
IWB6953_F	Pool 2	GCCTTGCAAACCAAGCCAAA
IWB6953_R	Pool 2	GACAAAGCAGGCAGAGCAG
IWB6954_F	Pool 2	ACCGTTCTCCATCCAGTGTC
IWB6954_R	Pool 2	CCTTGTCGTAGGCCTACGC
IWB6968_F	Pool 2	CTAGCTGGTGATTCCTAGAC
IWB6968_R	Pool 2	TTCCTCTTGGTTGCACGCTC
IWB69684_F	Pool 2	CCATTGAAGGATTGGAGGAG
IWB69684_R	Pool 2	GTACTCCGTACTACCAAAGC
IWB6987_F	Pool 2	TTCCTATCAGACAGCCCAAC
IWB6987_R	Pool 2	ATCAACGGATGGCGATGATG
IWB69888_F	Pool 2	CTTTATGTCTACCTTGGTGC
IWB69888_R	Pool 2	AGGAGCTACTCAGAGACTAC
IWB70049_F	Pool 2	CCGCTTTGAGCTGCAGAATG
IWB70049_R	Pool 2	CCGGTGCAGCAGCTTCCTC
IWB7026_F	Pool 2	GGATTCACGGTGTACATCTG
IWB7026_R	Pool 2	CAGTCAGCAGATATTGGGAG
IWB70428_F	Pool 2	TGGATACATTTTCCCTCTGC
IWB70428_R	Pool 2	GGCATTGTGCTGAGCATTTG
IWB7100_F	Pool 2	CCTGTTTACAAGTGACAGAC
IWB7100_R	Pool 2	TCTCTGAGAATTGTGTAGC
IWB7126_F	Pool 2	GAGTTGTCGTGAGGAATTAG
IWB7126_R	Pool 2	AGCTAGCGGCGAATATAGAC
IWB71770_F	Pool 2	GATCCAGTATGAAGCAGAGG
IWB71770_R	Pool 2	AGCACCTCACCTTCCTCGAC
IWB71830_F	Pool 2	GCTTGGAACAAAATGTCTCG
IWB71830_R	Pool 2	AAGCTCGGTGCACCATTTTC
IWB72074_F	Pool 2	ACTCCAACCACAAGGAATGC
IWB72074_R	Pool 2	GCATCTGAACAAGAATTCCC
IWB72256_F	Pool 2	TGGACACCATCACAGGGAC
IWB72256_R	Pool 2	GTCCTCTGTCCTGGAAGCTA
IWB72505_F	Pool 2	TCCAAGGGAAGATCAGTGAG
IWB72505_R	Pool 2	TTGGAGTTGGAGACGGCCTT
IWB7254_F	Pool 2	CATGGACTTGAGAAAGAAGC
IWB7254_R	Pool 2	TACGGTAGTTCTTCCGTATC
IWB72626_F	Pool 2	CTTCATCCCAGTTGACACAG
IWB72626_R	Pool 2	GCCAAGAAAAGAGAAGAAGC
IWB72670_F	Pool 2	AGCTTGACTTGAGACACGAC
IWB72670_R	Pool 2	GCCACGCTTGATAAGTATAAG
IWB7283_F	Pool 2	GTATATGTCACACTTCTCAGG
IWB7283_R	Pool 2	TGCAAAGATTCAGAGTCCAC
IWB72939_F	Pool 2	GTGAAGCTGTCTCAGGAGTG
IWB72939_R	Pool 2	ATCCCGTCCTGACCAGAGT
IWB73117_F	Pool 2	CGGTGGTGTTGTAGATATCC
IWB73117_R	Pool 2	TACCAGAACAGCAACGTGTC
IWB73251_F	Pool 2	ACATCATAAGGAATGATGGG
IWB73251_R	Pool 2	CTCACAAGACAAAGTCTGCC
IWB73260_F	Pool 2	TCAGCCTCATATGGAACTTC
IWB73260_R	Pool 2	TGTAGCAGTAGCAGCTCTTC
IWB73352_F	Pool 2	GCATGTCATGCCAGTACTTG
IWB73352_R	Pool 2	TAGTACAAACAGCTCGACCC
IWB7383_F	Pool 2	TACGTAGGGAGTACCATGTC
IWB7383_R	Pool 2	GACACGAACACGCACAATAG
IWB7388_F	Pool 2	ACGACCTCGTGTTCGTGGAC
IWB7388_R	Pool 2	GGCGAACACGATGTCCTTG
IWB73906_F	Pool 2	GGAAATGGCCATAGAAGCAG
IWB73906_R	Pool 2	TGCTTGTCCACCAAAGCTTG
IWB74451_F	Pool 2	CACATCAATAATTCGTGTAG
IWB74451_R	Pool 2	CCCAAGCATGGAGCAATATC
IWB7462_F	Pool 2	GGGTTGGTACCAAAAAATG
IWB7462_R	Pool 2	TGCTAGTATGTGTGTCTCGG
IWB7470_F	Pool 2	ATCCATGCCGTCCCTTAGAT
IWB7470_R	Pool 2	TTTCAGTCATCCCTAGGAGC
IWB7489_F	Pool 2	TAACCATCCTTGCTGCAGCC
IWB7489_R	Pool 2	CGGGATGCAGCTTCCGTTG
IWB7538_F	Pool 2	TTGACTTAAGTCCAGGGCAG
IWB7538_R	Pool 2	TCGAGCTCTTGAAGCTTCTG
IWB7563_F	Pool 2	ACAGCCACAGCTGAAATAGG
IWB7563_R	Pool 2	CTTCTTTGAACTGTGTGCTG
IWB7615_F	Pool 2	CAACAGACCCTCCATGAAAG
IWB7615_R	Pool 2	ATCCAGGGATGCAGTGAAAG
IWB7652_F	Pool 2	TTGACCCGATGCACTTCCAC
IWB7652_R	Pool 2	ATGCATGAGGTCCTCCATCC
IWB7663_F	Pool 2	GTCAAAGCTCGAGAAACTCC
IWB7663_R	Pool 2	GTAAGGCTTGTCAAATGCTC
IWB7729_F	Pool 2	GTCTGCCTCAGTCATCATAG
IWB7729_R	Pool 2	ATGCCAAAACGAGAGCAACC
IWB7994_F	Pool 2	GGTGAAGTTGGTATAAATTCC
IWB7994_R	Pool 2	TTCGTGTAAAGGAAGAGCGG
IWB8074_F	Pool 2	TATCGCAAAGATTGTTGCGG
IWB8074_R	Pool 2	GCCAGTTTCAGGGCATTTTG
IWB8160_F	Pool 2	TGTTCGTTCGTTGGCGATAC
IWB8160_R	Pool 2	CATGTACACAATGTCAAAGC
IWB8491_F	Pool 2	ACTCCCTCGACTCCCTGCT
IWB8491_R	Pool 2	TTCGTGCCTCTTGATGACTG
IWB8582_F	Pool 2	GTCTCTGGACTTAGAAAGGG
IWB8582_R	Pool 2	AAGATGCTCCATTTGTCTCC
IWB8722_F	Pool 2	TGCTTCCCATGCTAACTCTG
IWB8722_R	Pool 2	AAACGCCAGTGCGAGTTTG
IWB8778_F	Pool 2	AGCATAAGGGGTTCGTGAAG
IWB8778_R	Pool 2	GCCGTTGAAGAACCTTTTCC
IWB8832_F	Pool 2	ATGCACCCAAGATTGGGAAG
IWB8832_R	Pool 2	CTTCAATCATACTTTGTCTAC
IWB8853_F	Pool 2	TCAGCCACCGTAATAGTGTC
IWB8853_R	Pool 2	GGGACGATCCTAGTTTAGTG
IWB8961_F	Pool 2	ATCAGGCTGCTGATGCATTC
IWB8961_R	Pool 2	GGAATGGAACTCCTTTGGTC
IWB9013_F	Pool 2	GGATTTCCTCACCCATGCTG
IWB9013_R	Pool 2	AGAAGGGTTCCCTCTTATGC
IWB9171_F	Pool 2	TTTCCAAGGTGTGATGATTG
IWB9171_R	Pool 2	AACTAGTCTATCAGCACAGG
IWB9244_F	Pool 2	GCAGATCATAACATGTGAAC
IWB9244_R	Pool 2	ACGTTGCACAACCTGTAAGC
IWB9303_F	Pool 2	CAGAGATACCGTAGTGTGTG
IWB9303_R	Pool 2	CAATGCCCACTTCTCGAGAC
IWB9415_F	Pool 2	GTCCAGCTGCTGATGTTTTC
IWB9415_R	Pool 2	CTGATATGGAGGATTGACAG
IWB9609_F	Pool 2	GGAAGAAAGAGTCTGACATC
IWB9609_R	Pool 2	CTTCCTCTTGTACGTGGATG
IWB9732_F	Pool 2	CCGCAGTGGCAGAAAACAAT
IWB9732_R	Pool 2	CCATCAGTGGTTTCATCATC
IWB9807_F	Pool 2	TGAAACATACATGCCTCGAC
IWB9807_R	Pool 2	TATGTCATGTTACTGCTGTC
IWB9825_F	Pool 2	CAAGACGGTCAGGCAGTTTG
IWB9825_R	Pool 2	ATCTCGAAGCTGTACCGTAG
IWA1019_F	Pool 3	CAGACTTCTCAGGTTTCAGC
IWA1019_R	Pool 3	TTGTTCTCACATGTTGTGCG
IWA1057_F	Pool 3	TGGTTCCAAACAAGAAGCAC
IWA1057_R	Pool 3	AATCCAAACTGGTGCGTGTG
IWA122_F	Pool 3	TGTTCAGACCAGAATATGCC
IWA122_R	Pool 3	GCAATCCAATAATCCACCTC
IWA1330_F	Pool 3	CGAAGGGTGATCACCTCAAG
IWA1330_R	Pool 3	GACATCTTTGTCGAGTACGG
IWA1345_F	Pool 3	TCACTTGATCGACACGACAC
IWA1345_R	Pool 3	CAGAACTCCTCCACATTGAC
IWA1348_F	Pool 3	TTTACAGGTTTCCCGTGGAG
IWA1348_R	Pool 3	TAGTTTCGTTTCCTGCTTCG
IWA1368_F	Pool 3	CTCTCAGAAGATCGCTCAAC
IWA1368_R	Pool 3	GATCTTGAGCGCCTATAGAC
IWA1383_F	Pool 3	CTTCACAACATAGTCATGGG
IWA1383_R	Pool 3	ATGATGAATGGTGTGCTCTG
IWA1388_F	Pool 3	TCCTCTGCTTGCTTCTTAGG
IWA1388_R	Pool 3	CCAATTGATAAAGGGCGCAG
IWA1413_F	Pool 3	GACCTGAAACTCAGAGCTAC
IWA1413_R	Pool 3	GTGACACCATTGACATGTGC
IWA1428_F	Pool 3	CGGAGATTTTCTTGGTCTGC
IWA1428_R	Pool 3	GCGGTTGAAAAAGCTTGCTG
IWA1464_F	Pool 3	GGAAGGAGATTTTGCTGCTG
IWA1464_R	Pool 3	TTGGCAACCATTTCACTGGC
IWA1474_F	Pool 3	CTTCATGGTCTACCAGATCG
IWA1474_R	Pool 3	GAATCCAATTTGCCAGTGCC
IWA1497_F	Pool 3	GTACAACCTGCATGGAAGAG
IWA1497_R	Pool 3	AAGGTTTCTGGAACCTCGAC
IWA1572_F	Pool 3	TTCACTGCTGGAGCTAGAAC
IWA1572_R	Pool 3	CGTTGAGCGAGTTGAACATC
IWA1590_F	Pool 3	CAGAGGAACAATTGTCACCC
IWA1590_R	Pool 3	GCTGACAGACATTTATCGAG
IWA1626_F	Pool 3	TGATAGAAGTTTTTTCCCCC
IWA1626_R	Pool 3	AGCCTTCTTGCTAAGGCATC
IWA1691_F	Pool 3	TGTTCTTGTTGAGTGCCCTG
IWA1691_R	Pool 3	GAAAGAGCCTGAAAGTATTC
IWA1699_F	Pool 3	TCGTGACATTTCGTACGTGG
IWA1699_R	Pool 3	GGATCATTTGGTGCATACCC
IWA1712_F	Pool 3	GGCACATGTTCCATCTATCC
IWA1712_R	Pool 3	GAGGTCAGCCGTTGAAACAC
IWA1734_F	Pool 3	GGATAATCCAGAGCTTTCAAC
IWA1734_R	Pool 3	CAAAGAGATGGCCAAGTAAC
IWA1777_F	Pool 3	GATTTTCTCCAGCTCAGAGG
IWA1777_R	Pool 3	ATGGGTCCTCTGGTGATCTC
IWA1802_F	Pool 3	GGTGAGTTTCAAGGGAAGAG
IWA1802_R	Pool 3	TAAACGCGTAATAGGGCAGG
IWA1810_F	Pool 3	TTCTGTCCCAATTCTGCGAG
IWA1810_R	Pool 3	AGGAGCTTAGTTGAGCTAGG
IWA1816_F	Pool 3	TTGCAGTTGCATGCCTAGTG
IWA1816_R	Pool 3	TTGTCGCGCTCGACTACAAC
IWA1928_F	Pool 3	TTGTTTGGGTAGCTGCCAAC
IWA1928_R	Pool 3	GAACTTGGATAACAGGTACA
IWA2101_F	Pool 3	CTTGGATGGTAGCCATGAAG
IWA2101_R	Pool 3	AGGAGGAAAAACGGCGATAC
IWA2113_F	Pool 3	AAGCCCAAGATCAACTGAGC
IWA2113_R	Pool 3	TTGCTTGAGTCTGTCCTGTC
IWA2146_F	Pool 3	TTCCGAATGCCCAAGCAAAC
IWA2146_R	Pool 3	AAAGAGGCGATTGCTCGAAG
IWA2152_F	Pool 3	CGGCATCTGCGAATGTTTTG
IWA2152_R	Pool 3	TTGTAGTGTCTGACAAGTTC
IWA2163_F	Pool 3	AGTCTACGATGCCAACCTTC
IWA2163_R	Pool 3	TCACCAAGATCGTTTCCCAG
IWA2202_F	Pool 3	GGAATTGCTCTTCACTTGTC
IWA2202_R	Pool 3	TTGAAGGCCTAGTGGAAGAC
IWA2407_F	Pool 3	TGGTGCTAGACCATTGGAAG
IWA2407_R	Pool 3	CAGGAGCAAAGGTAGCAAAG
IWA2418_F	Pool 3	TTTAGCAGCGAGATCCACAG
IWA2418_R	Pool 3	GGGCATCTCTATCAGGTTTG
IWA2419_F	Pool 3	CTGATAGAGATGCCCTTTCC
IWA2419_R	Pool 3	GCTCACTAATCAGGCAGAAC
IWA2425_F	Pool 3	TCCCAGGAATTTTCTAGCTC
IWA2425_R	Pool 3	TTGAGCTTGAGCATGAGACC
IWA2513_F	Pool 3	TTCTGTGCAATACACGGTGG
IWA2513_R	Pool 3	GCATCGTATGCGGAAGTTTG
IWA2526_F	Pool 3	AACCGCATCTCTTTGCAGTC
IWA2526_R	Pool 3	ATTGCTGCATGTTCCGTACC
IWA2653_F	Pool 3	TACATGTAGCATGTGGCACC
IWA2653_R	Pool 3	GCGATCAACGCTCTTGAATC
IWA2678_F	Pool 3	TGAGGTGGTGGAGTATGATG
IWA2678_R	Pool 3	ACAGAACTAGCTAGTTCACG
IWA2808_F	Pool 3	AGGTGCTGAGAAGTTGGTTC
IWA2808_R	Pool 3	AAAAGGATTTCGCACTGCCG
IWA2869_F	Pool 3	GATCTTTCACTTCACCGAGC
IWA2869_R	Pool 3	AAACCTGGGAACAGCCCTTC
IWA2897_F	Pool 3	ATCCGAAACTGAGAAGGAGC
IWA2897_R	Pool 3	GAACTCCACCAGTATAGAGC
IWA2990_F	Pool 3	AGCAAGTAACCAGCAGGTTG
IWA2990_R	Pool 3	ACGGACAAGTTCTCTGCAAC
IWA2995_F	Pool 3	CTCACATCTGTTAAGGGAGC
IWA2995_R	Pool 3	TGCCCTTACTTGCAAGGATG
IWA3013_F	Pool 3	CATACTGATGAGCCACAGAC
IWA3013_R	Pool 3	TCTGTGCTCGGTGACAAAAG
IWA304_F	Pool 3	CTTCACATTCTATTGACAGG
IWA304_R	Pool 3	CAAACATTAAAGAGCAATCC
IWA3145_F	Pool 3	TGGAGCCATTCGAGCAAATC
IWA3145_R	Pool 3	TTGAAGCTAGGGAGACCCTC
IWA3161_F	Pool 3	AGGGAGAGTAGAGGCAAAAG
IWA3161_R	Pool 3	GAAAGATGGCAGTGACACAG
IWA3167_F	Pool 3	TCTCCCTCAAACTAGCCAAG
IWA3167_R	Pool 3	AGCCTGAGTTTATAGGCATC
IWA3178_F	Pool 3	TGGAGCTGAGTTAGGATGAG
IWA3178_R	Pool 3	CAAAAAAAGTTGCGCCGGTC
IWA320_F	Pool 3	GGTTTTGATGGACCCGACTC
IWA320_R	Pool 3	CCAGCTTCCCCAGATCAATG
IWA3238_F	Pool 3	ACTAGCACAGTGGTTGTTAC
IWA3238_R	Pool 3	AGCATGGATTGCAATCTCCG
IWA3240_F	Pool 3	TTGCTCAGCCTCATCTAGTG
IWA3240_R	Pool 3	CGGAATGTCTCGAAATGGTG
IWA3267_F	Pool 3	TGGAATTCGCATGGCAACAC
IWA3267_R	Pool 3	AATACAAGATGCCGCCAACC
IWA3295_F	Pool 3	ATTTAGGGTAGCCGACTCTC
IWA3295_R	Pool 3	ACCAAGCAATCAGCCCTATC
IWA3307_F	Pool 3	CAGCTACCATTCCATCTTCC
IWA3307_R	Pool 3	TTGGATGCTTCACCAAGCAC
IWA3321_F	Pool 3	CTACTTAGTATGCCCTTCCC
IWA3321_R	Pool 3	GAGATTCATATGTGTGACTG
IWA3360_F	Pool 3	CTCCATCTTGGGCTTCTCTG
IWA3360_R	Pool 3	CCGGATTTCAAGTATCTGGG
IWA3377_F	Pool 3	AGCCATTCATGCTTGGCCAC
IWA3377_R	Pool 3	CCAATGATGGATAGTGTGTC
IWA3381_F	Pool 3	TCTTTTGATGAAGCCGATCC
IWA3381_R	Pool 3	CCGCAAGAGACAAATCCTCG
IWA3386_F	Pool 3	AAGCTGTGGATTCCGATGTC
IWA3386_R	Pool 3	ACTCGAAACTTGAGGTGGAG
IWA3391_F	Pool 3	TACGGAACACACACCAGATG
IWA3391_R	Pool 3	GAGTGGAGCACGATCTTTAC
IWA3452_F	Pool 3	CTCTCTGCCTTCTCTGAATC
IWA3452_R	Pool 3	TTGAGATAGGTGCAACGAGG
IWA3463_F	Pool 3	CATGTAAAGCAGTGGAGGTC
IWA3463_R	Pool 3	TGATGGAAGACAAGAGGAGC
IWA3481_F	Pool 3	TGGCAAGCAGTACCATTCAG
IWA3481_R	Pool 3	ATCTGGAGATAGACAGCGAG
IWA3662_F	Pool 3	AGGTGGTCCAGTTTAGAGTC
IWA3662_R	Pool 3	ATGGTGTTGTTGCCGTGAAG
IWA3698_F	Pool 3	ACCTGAGCAGCATCCATTTC
IWA3698_R	Pool 3	CGAGACATAATCTCACGAGC
IWA3705_F	Pool 3	CAAGGTCAGTGTAGAGTAGC
IWA3705_R	Pool 3	TTACACCCCAAGAGCACAAG
IWA3859_F	Pool 3	ACCCTTGAAAATCTCAAGGC
IWA3859_R	Pool 3	GCCTGTTCTTGTTTTGCTCC
IWA389_F	Pool 3	GCAGCACAGGAAAACCAAAG
IWA389_R	Pool 3	ATATAGCCCCCCGTTGTATG
IWA3906_F	Pool 3	TCGAGATACCTGCTGTTTCC
IWA3906_R	Pool 3	CTGCAGGTGAAACATGTTCC
IWA3921_F	Pool 3	ACGGGTACTAGCTGGATATG
IWA3921_R	Pool 3	AATGGTCTCACGTGCTCAAC
IWA394_F	Pool 3	TTGATTATGCCGCGGCCAAG
IWA394_R	Pool 3	TCCATCACTCGTTACAGCAG
IWA3949_F	Pool 3	AAGACCGTAGAACCAACCAG
IWA3949_R	Pool 3	TACACAGAGCCACTCTCATC
IWA3981_F	Pool 3	GGACACAAAGCAATGTATGG
IWA3981_R	Pool 3	ACTTGATCACCTTCTGTGGC
IWA3983_F	Pool 3	ACTCCATAGACCTTCTCCAG
IWA3983_R	Pool 3	TTTCCCAGGTTGAAGCCAAG
IWA3992_F	Pool 3	CATAACCCACCAGTAGGTAG
IWA3992_R	Pool 3	TGCCAGCCTAATTTCCATCC
IWA4021_F	Pool 3	TACTGGAGAAGGCAAAGAGG
IWA4021_R	Pool 3	AAGACCCTTGTACAGAGCAC
IWA4041_F	Pool 3	AAAACCGGATTTCCTCCCAG
IWA4041_R	Pool 3	GTGCAGAAGATGACCTTCAG
IWA4056_F	Pool 3	GGTTTATACAGACGCTCGAC
IWA4056_R	Pool 3	GCATCTGCAACATGCACTTC
IWA4103_F	Pool 3	ACTATCTCTACGGTCGAAGG
IWA4103_R	Pool 3	CCGCCTTCAAAAAAAGGAGC
IWA4177_F	Pool 3	CTTGACAAACTTGCTTGAGG
IWA4177_R	Pool 3	GGACAAGCTCCTAATTCCAG
IWA422_F	Pool 3	TAGCGAAGGATCTTGGTCTG
IWA422_R	Pool 3	GGGTTGTTGTAGTCTGATGG
IWA4230_F	Pool 3	TCTACACCAGTACCACTGAG
IWA4230_R	Pool 3	TCTGTACACATGGTTCTCGG
IWA4257_F	Pool 3	AATTTCCCTAGGCTCCTCTG
IWA4257_R	Pool 3	CGTGTGGGTCTTGTTAGAAG
IWA4385_F	Pool 3	ACCACTCACCACTGGATTTG
IWA4385_R	Pool 3	ATATGCTGCAAGGGAAAGCG
IWA4393_F	Pool 3	GAAGCAGCATAGAAACAGGC
IWA4393_R	Pool 3	GGCAAATCCAATGTGCAGAG
IWA4441_F	Pool 3	ATACTCAAATTGCGGTGCGG
IWA4441_R	Pool 3	TCCTCCTCCGTAATCTCTTG
IWA4575_F	Pool 3	GAAGAACACCTGCAACAAGC
IWA4575_R	Pool 3	CCTAGATGGTAATCTGCTCC
IWA4668_F	Pool 3	GCAACCGAGCACTTGATTTC
IWA4668_R	Pool 3	CCAGGTAGAAACATGGAAGC
IWA4675_F	Pool 3	TCAAATCTCGGCTTCAGGTC
IWA4675_R	Pool 3	CCGAAATGCTCTCAGAGGAC
IWA4706_F	Pool 3	AAAACTAGCTCTGAGGATGG
IWA4706_R	Pool 3	GTCTACAACGACGTTCAAGC
IWA4805_F	Pool 3	GATCATGTGAACATGCTGGG
IWA4805_R	Pool 3	ATCACCGTCTCCAGAATCAG
IWA4819_F	Pool 3	TACTAGCACGATAGTCACGC
IWA4819_R	Pool 3	ATCACTAACTCGCCAATCCC
IWA482_F	Pool 3	ATGATCAATTGGTTCCTGTG
IWA482_R	Pool 3	TGTTCTGCACATGGGACAAC
IWA4872_F	Pool 3	AGGCTTTAAAGCTGCTGCAC
IWA4872_R	Pool 3	TTGCCTGACAAATGACCATC
IWA4995_F	Pool 3	CATACGGTGACATGCAATCC
IWA4995_R	Pool 3	TTACGGTGTGGTGGCTATCC
IWA5068_F	Pool 3	ATCAGATAGTGACGGCACAG
IWA5068_R	Pool 3	AACAGGACAGCCTGCTTCTC
IWA5106_F	Pool 3	CTCCAAAGACGATGAACACC
IWA5106_R	Pool 3	GTTGAATCGTTTGCGGCATC
IWA5210_F	Pool 3	AACTGAAGCCAGCAACACTC
IWA5210_R	Pool 3	TCACAAGCCTAGTAGGATCG
IWA5285_F	Pool 3	AATTGAAAAGCGGGACCGTG
IWA5285_R	Pool 3	TGCGTAAGGATCATACTCTC
IWA5345_F	Pool 3	TGCACTGTGTCGCTCCTTTG
IWA5345_R	Pool 3	TGATATGCTTCACAACAGGG
IWA537_F	Pool 3	AGGTGTGGCAATAGTATGGG
IWA537_R	Pool 3	ACCCAAGATGGTTCTTGGTG
IWA5648_F	Pool 3	TGAAGATCGAAGCTACCCTG
IWA5648_R	Pool 3	GAGACAAGTGGTTAGAATCC
IWA577_F	Pool 3	CTCTTTGTGTGATGGCTAAG
IWA577_R	Pool 3	AGAGGGAGTAACAGTTCACG
IWA5799_F	Pool 3	GGGCAGTTATCTAACCATTG
IWA5799_R	Pool 3	GTTTGAGATGTTCAGCTTGG
IWA5816_F	Pool 3	AAGGTGGAGTTCTTGTTGGG
IWA5816_R	Pool 3	TTTCAGCACTGATGGACTGG
IWA5893_F	Pool 3	CAGGCTATACTCTCTTCTGG
IWA5893_R	Pool 3	CGAGAGGGAGTTAAATGAGC
IWA6048_F	Pool 3	TGGAAAAATCTACCCGCTAC
IWA6048_R	Pool 3	ACCCAGGAAAACTACTCCAG
IWA609_F	Pool 3	GGCTTCATCTCTGTGCTATG
IWA609_R	Pool 3	GGCATCACAAATCTGTTCGG
IWA6259_F	Pool 3	CAGCACTCCATTTTACCGAC
IWA6259_R	Pool 3	AGCTAGAGCAATCCCATACC
IWA6277_F	Pool 3	CGGTGCTTGGTTTTGCATTC
IWA6277_R	Pool 3	TTGGTCTTCAGTCACCTGAG
IWA642_F	Pool 3	CCCAGATAGAATGTCGCTAC
IWA642_R	Pool 3	AGGCTAATTCACGGCACAAC
IWA6485_F	Pool 3	CCAAACAGCAGAATTGTGGG
IWA6485_R	Pool 3	CCGAAAATTGCAGCTGCATC
IWA6523_F	Pool 3	ACATGAAGAGGTTCGACGAG
IWA6523_R	Pool 3	ATCTGATGTCTGAACTGCGG
IWA6592_F	Pool 3	ACCTTTGGACAAGCGTTCTG
IWA6592_R	Pool 3	GGAATGGAAGATGATCATAGC
IWA6618_F	Pool 3	ATACCACGATGAGATCGACC
IWA6618_R	Pool 3	TGGGAGGGATCAAACCAAAG
IWA6680_F	Pool 3	TGATCTGGACAAGCACAAGC
IWA6680_R	Pool 3	AAACATCTCTGGAAAGCGGG
IWA6689_F	Pool 3	AAGAGCTGCTAGCACAGAAG
IWA6689_R	Pool 3	GATGTGCTTGAGCTCATCTG
IWA6850_F	Pool 3	GGAGAGGATTGTGTGATTTG
IWA6850_R	Pool 3	TCAGCTACTCCTACATACCC
IWA6934_F	Pool 3	TACAGCTGCAAGAGTGCCTC
IWA6934_R	Pool 3	CCACTGGCCATGTAAAACTC
IWA7192_F	Pool 3	AGAGGCTAACATGGATCCAC
IWA7192_R	Pool 3	AGCAGCACAATCAGTACTCC
IWA7374_F	Pool 3	AGTGACCCCAGTGGTAAATC
IWA7374_R	Pool 3	CTTAGCATGAGGGAGTACTG
IWA7404_F	Pool 3	AACTGCTCCAGCAATACCAG
IWA7404_R	Pool 3	TATGGATCAGGTGGTGTTCG
IWA7516_F	Pool 3	ACTTCCAGTTCAGTTGCTCC
IWA7516_R	Pool 3	GAGGTTCCAAAATTTCCTAGC
IWA7535_F	Pool 3	CTAGCCTTCAGATCATCTCC
IWA7535_R	Pool 3	GAGCCAGAAGTCACAGAAAC
IWA7582_F	Pool 3	GATACAGTGATTTACTGAGG
IWA7582_R	Pool 3	CAACTGTGTCTCCTTGTAGC
IWA7593_F	Pool 3	TCTATGTGCTTGTGTGAGGG
IWA7593_R	Pool 3	TGCAGAGCATAGAGATAGTC
IWA7616_F	Pool 3	CAAAGCAAATGCAGTCTGCG
IWA7616_R	Pool 3	TCAGGATACCTTCGAAGTGG
IWA7647_F	Pool 3	TTCGTTTCCGGAGAAGTCAG
IWA7647_R	Pool 3	TGGAGGTTATTTGACGGAGC
IWA7707_F	Pool 3	ATTGCGCGGAGATAAGAAGG
IWA7707_R	Pool 3	ACCTACGTGAGAATACACCC
IWA7708_F	Pool 3	CAAGAATGAAGACCACGGAG
IWA7708_R	Pool 3	AAAGCAGATCTACCCTCTGG
IWA7799_F	Pool 3	TGTTGATGATGGTTCCGGTG
IWA7799_R	Pool 3	AACTTTCAACGGAGCTCTTC
IWA7812_F	Pool 3	GCACTGATATAACGTGCTGG
IWA7812_R	Pool 3	GGACAAGGAGAGAATCCAAG
IWA8028_F	Pool 3	TCTGTCGACTAGAACATCCG
IWA8028_R	Pool 3	TGGCTTGAGAAGGTTTGTGC
IWA8107_F	Pool 3	TGTGACCGGATTAGCTTTGG
IWA8107_R	Pool 3	CACATGGCATTGGTGAGAAG
IWA8110_F	Pool 3	TCTAGCTCTTGCATCATGCC
IWA8110_R	Pool 3	TTGTCCAGCACAGATACCAG
IWA8189_F	Pool 3	AGCCTGGAGAGATTGGTAAG
IWA8189_R	Pool 3	TCTTCGATGAGGACTCATGC
IWA821_F	Pool 3	TCTCTGTCAACTCGTTACGG
IWA821_R	Pool 3	CGTAGCCTATCATTAGGCAG
IWA825_F	Pool 3	ATGTCGTCCGTGGTGAAGTC
IWA825_R	Pool 3	ATTTCTTCGCGTCGGTGGAG
IWA8256_F	Pool 3	TTCACCGCCCAGATATCTAC
IWA8256_R	Pool 3	TGCTGGCGTCATGAGATTTC
IWA8449_F	Pool 3	TCAACGTTCAGCTGACATGG
IWA8449_R	Pool 3	TGTGCAAGCATACACGTCAG
IWA851_F	Pool 3	CGGAGCAATGACACATAAGC
IWA851_R	Pool 3	TCCTGAAATAAGTGAGCCGC
IWA8520_F	Pool 3	ACTCAACTGTTGGTTTCTGC
IWA8520_R	Pool 3	GGAGGATCATATACGTCAGG
IWA855_F	Pool 3	ATAACATCGAGAGGGTAGCG
IWA855_R	Pool 3	GCAAATTGTCAGAAAACACC
IWA8562_F	Pool 3	ACTACGCACGAAGGTACATC
IWA8562_R	Pool 3	CACTAACGTTTCTGGGTCAC
IWA8570_F	Pool 3	CCCGCTATTGGCTAAGAGTC
IWA8570_R	Pool 3	CCCCAAAGAACTTTTGCATC
IWA8630_F	Pool 3	GGGAGAAGTGGATGTGGTAA
IWA8630_R	Pool 3	CCATCTATCCTTACAGAACC
IWA945_F	Pool 3	CCAAATTAGATGGCCAGGAC
IWA945_R	Pool 3	GAAGATACAGGTGTGTTCCC
IWB10036_F	Pool 3	CAGATTCCACACCAAGATTC
IWB10036_R	Pool 3	AGCATGTGTGTACAAGTGCC
IWB10125_F	Pool 3	TACTGTGATGAAACTGCCGC
IWB10125_R	Pool 3	AGGTGCCCTCTTCTATCTTC
IWB10163_F	Pool 3	AGCCAGGAAGGTTCTTGTTG
IWB10163_R	Pool 3	TACAACATGTCACATCAGGG
IWB10228_F	Pool 3	GAATGAAAAGGCGGCGAATG
IWB10228_R	Pool 3	TCCATATCTGTGGTGAACGC
IWB10265_F	Pool 3	GCAGTGTATATGTTTTCGCC
IWB10265_R	Pool 3	CATGAGTAGTTCCAAACTGTC
IWB10363_F	Pool 3	AGTGTGTGACGACTGAGGCA
IWB10363_R	Pool 3	GGTTGCTGTGTCAGTGCGG
IWB10467_F	Pool 3	CCAAGTACAACATGTGGATG
IWB10467_R	Pool 3	CTGAAGATGGACATGCTCAC
IWB10623_F	Pool 3	GGACGATCTCATACACCTTC
IWB10623_R	Pool 3	AGAAGTACGGTGACTTCAGC
IWB10724_F	Pool 3	CTCGCTTACTGCTGTCATGT
IWB10724_R	Pool 3	TTGGAAAACCGTCATCTCGC
IWB10777_F	Pool 3	CGATTAACCCGTCAGGACAG
IWB10777_R	Pool 3	GAGAAGGATCTTAGTGCAAG
IWB10874_F	Pool 3	TGCATTGCTTGCCCAAAGAG
IWB10874_R	Pool 3	TAATTAGCTCGGAGTGCTGG
IWB10895_F	Pool 3	CCAATCCACCGAGAAATCAG
IWB10895_R	Pool 3	GTGGTGCATGGGAAGAATAG
IWB10937_F	Pool 3	CATGTAGGGCGATTCATCTC
IWB10937_R	Pool 3	CCGGCGACATTTAGTGTCAG
IWB10962_F	Pool 3	CCTATTGTAGATGGTCTACC
IWB10962_R	Pool 3	GGAATTTCATATTTTCGGG
IWB11113_F	Pool 3	AAGTGAATCTGGTGACGGTG
IWB11113_R	Pool 3	CTTTCTGCCTTCGGATCCTG
IWB11207_F	Pool 3	TGTTTCAAGCCAAGCGGAAC
IWB11207_R	Pool 3	ACACTACATCCATTGTCACC
IWB11228_F	Pool 3	CAACCGGATATTCACAGACG
IWB11228_R	Pool 3	CCGAGCAAACAGTCCATAAC
IWB11389_F	Pool 3	TGAAGCTGCAGCGACGAAAG
IWB11389_R	Pool 3	TCAACCTCCATCATGTGCTC
IWB11592_F	Pool 3	GACGGATGTATAATTTGTGC
IWB11592_R	Pool 3	TCGCTACTGCTTGTACAAGG
IWB11733_F	Pool 3	ATGGGTGAGAGCAAGATCTG
IWB11733_R	Pool 3	ATGTGGATATCACGGCTCTC
IWB11817_F	Pool 3	TCGCGTTCCCAGAAACCTTC
IWB11817_R	Pool 3	GACAACACCCCAGCAGAATG
IWB11913_F	Pool 3	ATGATGAATGGTGTGCTCTG
IWB11913_R	Pool 3	CTTCACAACATAGTCATGGG
IWB12041_F	Pool 3	TCAGCCGAACCAGCTAAGTG
IWB12041_R	Pool 3	AGAAAATGTAGGGCTCCTCC
IWB12135_F	Pool 3	TCGTCATGTGGTTCCTGTAG
IWB12135_R	Pool 3	CCAAATCGCCGGAGAAAAAC
IWB12158_F	Pool 3	TGAGAACACAAGCTGTGAAG
IWB12158_R	Pool 3	TGCCATACTATTTGGATGGG
IWB12343_F	Pool 3	GGACAACTACCTAGAGTTCG
IWB12343_R	Pool 3	TCAAATGCGCTGCTGTTCCG
IWB12377_F	Pool 3	TTGCATTGTAGTGTCGCGAG
IWB12377_R	Pool 3	GGAAAACTAGATGCAACAAC
IWB12892_F	Pool 3	GGTACGTGTATAGACCATCC
IWB12892_R	Pool 3	TAGGACTCACCATCTGTCTC
IWB12899_F	Pool 3	ATCTGTCTCTGCAGATGAGC
IWB12899_R	Pool 3	ATCCAGGATCACAACAAGGC
IWB12982_F	Pool 3	CCAACACATTTCCACAATCG
IWB12982_R	Pool 3	CCGGTATGTGTGTTAAGCTG
IWB13172_F	Pool 3	CATTGTGCTGTAGTGAGTGC
IWB13172_R	Pool 3	GCAGTTTATTACAGCAGCAG
IWB1339_F	Pool 3	CTCAAGATGGAGCTGTATGG
IWB1339_R	Pool 3	ACGTCCAGACTGAGTTTCTC
IWB14138_F	Pool 3	TTTCGTGAGCGCGATTAAC
IWB14138_R	Pool 3	GTTGAGCCGATCGATCTCTG
IWB14252_F	Pool 3	TTCGTGGCACTCAGGCAGAT
IWB14252_R	Pool 3	CGAGGAACACCTTGTTGTTG
IWB14868_F	Pool 3	GCTTCTTCAGCACGCATTTC
IWB14868_R	Pool 3	TGTACAACGGCGGGTTCTC
IWB15179_F	Pool 3	CACATGGGCAGGTAGAAAAC
IWB15179_R	Pool 3	CCTTGTATGTTTGGTGACCG
IWB15414_F	Pool 3	CGGAATCGGCTTGTCAAATC
IWB15414_R	Pool 3	AATTTGGCTTATTCGCAGGG
IWB1546_F	Pool 3	GTGCTACGAATGCCCATATC
IWB1546_R	Pool 3	TTTCTGGTGGTACATCAGGC
IWB15847_F	Pool 3	GGCTGGATATTCAGGTCCAA
IWB15847_R	Pool 3	CTTCGATAAAATGCCATGCC
IWB1593_F	Pool 3	GGACAAACAGTGGACAGTAG
IWB1593_R	Pool 3	CTCGGAATGGCATAATTTGG
IWB16632_F	Pool 3	TATATCCCTTGTCCTCCTCG
IWB16632_R	Pool 3	GGGTACACTACCAAAACCTC
IWB16947_F	Pool 3	CTTGTTGACGCTGATGATGG
IWB16947_R	Pool 3	AGGTCATTCCTGTGCTTCTC
IWB17288_F	Pool 3	CACTTCATATACTTCCCTCC
IWB17288_R	Pool 3	ATACTGCTAGGGCATGCTAC
IWB17630_F	Pool 3	AGCTATTAGGGTCTTGGTGC
IWB17630_R	Pool 3	GAATTGATTCCGTTTGAACAC
IWB17747_F	Pool 3	TTCAAGCCCCCATTCTGATG
[truncated: 1,825 more rows]

## Sheet: Adapter sequences
Ion Torrent adapter name	Ion Torrent adapter sequence
M13	GATGTAAAACGACGGCCAGTG
P1/B	CCTCTCTATGGGCAGTCGGTGAT
Ion A	CCATCTCATCCCTGCGTGTCTCCGACTCAG
Illumina adapter name	Illumina adapter sequence
i5	TCGTCGGCAGCGTCAGATGTGTATAAGAGACAG
i7	GTCTCGTGGGCTCGGAGATGTGTATAAGAGACAG

## Sheet: SNP chrm. location and cM
SNP ID	Chrm.	cM
1_feh_w3	6B
1RS_1AL	1A
1RS_1BL	1B
AHASL1A	6A
AHASL1B	6B
AHASL1D	6D
Bx13	1B
Bx7oe	1B
Fhb_1snp3	3B
Glu_A1_Ax1	1A
Glu_A1_Ax2	1A
GluD1	1D
GPC_B1_Del	6B
GPC_B1_Ins	6B
Lox_B1	4B
Lr34	7D
Lr37_Del	2A
Lr37_Ins	2A
Pch1	7D
Pina_D1	5D
Pinb_D1	5D
Ppd_A1_1027Del	2A
Ppd_A1_1027Ins	2A
Ppd_A1_1117Del	2A
Ppd_A1_1117Ins	2A
Ppd_B1_DEL	2B
Ppd_B1_Ins	2B
Ppd_D1_Mercia_Del	2D
Ppd_D1_Mercia_Ins	2D
Ppd_D1_Norstar_Del	2D
Ppd_D1_Norstar_Ins	2D
Ppd_D1a_Ciano_Del	2D
Ppd_D1a_Ciano_Ins	2D
Ppo_A1_F2_R2	2A
Ppo_D1_CF1_CR2	2D
Psy_B1	7B
Psy1_D1	7D
Rht_B1	4B
Rht_D1	4D
S_C_C_A_T_SNP	3A
S_C_C_D	3D
SSC_B_alt_DEL	3B
SSC_B_alt_INS	3B
Sus2_2B_TGW	2B
TaDreb_B1	3B
TaPHS1_SNP646	3A
TaPHS1_SNP666	3A
Vrn_A1a	5A
Vrn_B1c	5B
IWA1	5A	90.5444
IWA1072	2Dx	60.3292
IWA1089	7B	43.6943
IWA1144	5B	29.112
IWA1156	7A	126.799
IWA1256	2A	101.974
IWA130	7B	133.591
IWA1303	1D	103.305
IWA1366	3A	158.356
IWA1412	1D	99.5671
IWA1510	6A	140.866
IWA1525	7B	13.7058
IWA1551	3A	117.728
IWA1633	4D	84.7285
IWA1635	4A	132.947
IWA1799	2Dx	3.03489
IWA1891	3A	113.176
IWA1896	6D	17.0137
IWA198	1B	171.314
IWA2018	6A	63.6982
IWA2056	1D	65.1341
IWA2080	4D	86.6765
IWA2088	2B	98.1957
IWA2131	2B	108.453
IWA2137	6A	40.6036
IWA2139	5B	40.5457
IWA214	6A	130.393
IWA2145	5A	22.6071
IWA22	5B	160.403
IWA2270	7A	164.287
IWA2326	1D	163.855
IWA2363	5A	74.7839
IWA2406	2Dx	39.6882
IWA2433	2A	73.9498
IWA2538	6A	123.481
IWA2601	2A	149.648
IWA2679	5B	39.3998
IWA2794	4A	51.367
IWA3105	5B	68.3058
IWA3268	6B	109.864
IWA328	2B	91.2926
IWA332	5B	25.0884
IWA3326	4A	48.5237
IWA3358	5B	177.096
IWA3359	5B	176.613
IWA3396	4B	75.646
IWA3471	4D	105.07
IWA3474	2B	145.536
IWA3485	1A	113.194
IWA3495	6A	74.2376
IWA3500	5B	128.641
IWA3508	7B	58.1716
IWA3624	6D	82.1426
IWA3675	7B	152.766
IWA3683	5A	55.1268
IWA3739	3A	75.5753
IWA3774	4A	90.5424
IWA3780	4B	104.788
IWA3990	5A	86.2143
IWA4011	6B	33.7548
IWA4022	1B	145.759
IWA4051	5A	64.6238
IWA4055	4B	66.5741
IWA4062	7A	135.538
IWA4223	5A	117.671
IWA434	6B	64.8363
IWA4368	7D	158.311
IWA4500	6B	66.558
IWA4619	2B	187.325
IWA4630	3B	68.8699
IWA4641	5B	63.0718
IWA465	4D	90.9829
IWA468	5B	43.5618
IWA4687	5A	68.9479
IWA4762	5B	134.053
IWA4763	5B	134.053
IWA4778	3B	88.0751
IWA4796	3B	11.2591
IWA4832	7B	120.11
IWA4843	3D	101.236
IWA498	1A	72.6084
IWA503	6A	137.026
IWA5081	2B	130.618
IWA5156	4D	70.5898
IWA5200	4A	65.9546
IWA521	7B	106.767
IWA5218	5B	60.3067
IWA524	3A	131.338
IWA5252	2Dx	61.6474
IWA5349	4A	53.8601
IWA5363	4A	40.2698
IWA5381	4D	80.6765
IWA5426	3B	20.668
IWA5532	5D	184.064
IWA5551	5B	111.002
IWA559	4A	127.122
IWA566	4B	56.1862
IWA570	2B	133.474
IWA5766	4D	82.0407
IWA5769	1B	99.495
IWA5819	7B	10.0607
IWA5964	6A	132.138
IWA5969	3A	35.5477
IWA6012	6A	84.1122
IWA6035	4A	75.5023
IWA6082	5A	147.259
IWA6133	1B	78.4498
IWA6137	4A	11.5984
IWA614	7A	148.431
IWA6225	3D	107.87
IWA6250	2A	88.5371
IWA6331	7A	122.897
IWA643	3D	142.318
IWA6774	4A	146.453
IWA6777	3D	143.007
IWA693	1A	152.474
IWA6935	5A	68.9479
IWA7106	2B	48.5401
IWA7116	6B	99.1357
IWA7140	6B	122.086
IWA7172	4A	164.13
IWA7302	5A	32.3259
IWA7311	4B	44.9414
IWA7348	2Dx	85.975
IWA7394	4A	37.0531
IWA7400	5B	11.7298
IWA7430	7A	133.528
IWA752	4D	69.2083
IWA7653	4A	97.5997
IWA7903	5B	154.11
IWA7963	5B	117.848
IWA8031	5B	142.605
IWA8043	3B	101.83
IWA8324	7B	157.008
IWA8385	2A	131.97
IWA8395	5B	106.309
IWA8482	1A	105.742
IWA850	5A	52.7999
IWA8592	6A	82.3833
IWB10029	5A	117.671
IWB1033	6A	99.0403
IWB10621	1B	105.829
IWB10669	2B	93.4661
IWB10760	2A	106.299
IWB10802	5A	125.199
IWB10943	6A	15.9962
IWB11229	4B	89.2556
IWB11242	6A	19.2379
IWB11244	4A	158.97
IWB114	6B	113.671
IWB11418	2B	51.8674
IWB11649	3A	44.8058
IWB11756	1A	70.1018
IWB11853	5A	36.8737
IWB11953	6A	130.7
IWB12171	7B	120.11
IWB12286	4D	94.2199
IWB12301	2Dx	40.0457
IWB12332	2A	121.93
IWB13355	1A	19.3439
IWB1427	4D	101.977
IWB14997	6A	146.979
IWB15472	3B	97.349
IWB15580	2Dx	12.3146
IWB15609	5D	171.778
IWB15658	7D	174.588
IWB15686	3D	37.073
IWB16097	1D	11.8799
IWB16133	7D	57.6001
IWB16262	4B	78.566
IWB16311	3A	80.0709
IWB16364	3A	15.0504
IWB16370	2B	73.7488
IWB16452	3D	106.456
IWB16507	3D	91.7303
IWB16510	1D	174.404
IWB16643	5D	163.331
IWB1682	5D	121.397
IWB16856	5D	68.6254
IWB17029	2B	9.249
IWB17065	3D	116.106
IWB17162	3D	124.572
IWB17326	7D	82.1672
IWB17419	5D	160.317
IWB17455	5A	0.651111
IWB17475	7D	105.298
IWB17668	7D	119.977
IWB17701	5D	198.189
IWB17787	7B	11.2508
IWB17808	7D	190.179
IWB1784	5A	16.6233
IWB17938	7D	157.178
IWB17976	4D	73.2314
IWB18020	6D	34.6518
IWB18101	5B	71.6438
IWB18217	2Dx	32.7657
IWB18349	7D	226.865
IWB18357	2Dx	53.2391
IWB18856	3D	119.043
IWB18875	6D	81.5364
IWB18919	5D	187.152
IWB19090	3D	20.4978
IWB19261	3D	99.6473
IWB19310	7D	143.578
IWB19353	4D	92.7517
IWB19395	1B	4.85365
IWB19425	7D	136.417
IWB19639	5A	11.6861
IWB20019	3A	88.0168
IWB20135	5A	148.304
IWB20242	7D	194.049
IWB20447	3B	154.477
IWB21697	1B	8.36066
IWB22672	2A	159.707
IWB22695	5D	80.6782
IWB22768	5B	46.4653
IWB2311	5D	55.4626
IWB23538	1A	40.197
IWB23822	6D	133.539
IWB24360	4A	87.3743
IWB25290	2A	138.621
IWB25434	7B	24.0507
IWB25833	1B	107.147
IWB26212	7B	49.3821
IWB26482	2B	141.08
IWB26626	6B	113.671
IWB26710	5A	75.9583
IWB26719	5B	161.323
IWB2751	6B	110.447
IWB27510	5A	96.7819
IWB27763	6B	100.131
IWB27876	7B	171.11
IWB28073	2A	87.4132
IWB28311	2A	145.335
IWB2886	6A	21.1205
IWB28955	4A	10.1895
IWB3070	1A	135.501
IWB31152	1B	111.778
IWB31997	5B	125.735
IWB32522	6A	54.6548
IWB34165	7D	196.957
IWB34327	4B	12.0159
IWB34424	3B	120.015
IWB34567	5B	78.4422
IWB34798	1B	67.1406
IWB34830	6A	53.0672
IWB34875	2A	112.146
IWB34929	1A	134.248
IWB34983	4B	64.2573
IWB35045	1A	130.086
IWB3515	1A	65.435
IWB35442	4A	90.008
IWB35491	6D	88.1313
IWB35508	6A	3.43281
IWB35525	6B	39.119
IWB35566	2B	151.704
IWB35852	6B	99.1357
IWB35889	5D	72.2782
IWB35969	4B	52.7007
IWB35971	6A	103.504
IWB36033	5B	53.4955
IWB36064	1B	78.4498
IWB3622	1D	200.372
IWB36661	5B	75.719
IWB38124	2A	172.704
IWB38687	2Dx	137.289
IWB39805	2A	185.465
IWB39807	2A	167.874
IWB4047	2A	101.974
IWB41219	6D	149.856
IWB4133	3A	93.0399
IWB42023	4B	91.7232
IWB42100	3D	99.6473
IWB43173	6A	25.8583
IWB44098	3B	102.545
IWB443	5D	188.741
IWB44739	2A	110.131
IWB4483	7D	29.9672
IWB44855	1A	17.9027
IWB44988	5B	58.3013
IWB45036	6B	89.5141
IWB45193	4D	94.2199
IWB46177	6B	11.724
IWB46364	3D	55.0245
IWB4686	1B	139.53
IWB47951	1B	55.4771
IWB48002	5B	205.284
IWB48192	5D	37.8915
IWB49195	4B	38.2994
IWB50434	3A	24.5314
IWB50776	7A	162.652
IWB52139	6A	12.4845
IWB53690	1B	109.697
IWB53888	7D	138.286
IWB54992	5B	202.213
IWB55299	3B	48.527
IWB55598	4B	29.8787
IWB55747	4A	72.0708
IWB56138	6D	71.2771
IWB57099	4A	31.7014
IWB5718	6A	164.089
IWB5910	6A	48.0884
IWB59140	2B	20.21
IWB59378	6B	9.47817
IWB59783	1A	29.1114
IWB60105	4B	45.7194
IWB6011	7A	89.2097
IWB60834	5B	121.354
IWB61148	4A	85.0245
IWB61487	4A	68.7458
IWB6184	5A	81.9581
IWB6189	5D	202.994
IWB62151	5A	4.15633
IWB6273	5A	68.9479
IWB63081	4D	33.5781
IWB63870	6B	95.2414
IWB6410	2B	46.7627
IWB64131	1B	0
IWB64775	4B	2.54644
IWB64998	5B	112.367
IWB65272	1B	164.635
IWB66167	3A	197.196
IWB6670	4D	0
IWB6728	5A	37.7924
IWB68110	2A	139.791
IWB68148	4A	163.833
IWB70085	7B	27.2679
IWB7050	2B	128.551
IWB70645	4A	27.6613
IWB71	2B	144.164
IWB71485	6A	35.712
IWB71778	2A	95.7501
IWB71988	4B	25.999
IWB72161	1A	127.732
IWB72306	6A	80.0975
IWB72706	4B	89.5538
IWB72784	6A	24.013
IWB72803	6A	89.0785
IWB73037	6B	121.901
IWB73417	1A	56.814
IWB73453	3B	26.9239
IWB73479	5B	75.7898
IWB73733	1B	21.0452
IWB7379	4B	104.788
IWB73961	2B	117.169
IWB75006	6A	174.334
IWB75117	3A	54.8959
IWB75181	2Dx	74.5355
IWB75279	5B	0
IWB7539	3B	110.153
IWB7571	3A	55.5929
IWB7677	2B	18.8691
IWB7814	6A	16.9563
IWB7893	2B	179.367
IWB7970	6A	183.439
IWB8058	3B	144.743
IWB8096	1B	141.825
IWB8145	3D	82.5641
IWB8184	4A	125.872
IWB8310	1B	60.6243
IWB8343	5A	62.7184
IWB8511	3B	134.834
IWB857	7B	148.652
IWB8604	7D	145.863
IWB8650	2B	181.565
IWB8663	5B	168.846
IWB8693	4B	12.0159
IWB8763	6A	159.634
IWB9056	5A	46.0551
IWB926	1B	102.919
IWB9271	4B	11.1145
IWB9293	3A	128.641
IWB9425	1A	55.1785
IWB9483	4B	118.757
IWB9495	2B	172.819
IWB9499	2A	67.9505
IWB9549	4A	83.4238
IWB9566	1B	30.3377
IWB9627	1B	56.8812
IWB9772	1B	158.591
IWA1046	6B	118.13
IWA1166	2A	53.1809
IWA1172	5D	67.4921
IWA1496	2A	103.621
IWA1516	7A	211.003
IWA1545	6B	64.5698
IWA1558	1A	141.531
IWA1602	1A	16.7304
IWA1612	3A	122.682
IWA164	1A	66.3127
IWA1718	5A	15.6087
IWA1721	6B	56.9803
IWA1861	4B	90.7053
IWA1992	4A	43.1949
IWA2148	3B	140.508
IWA2160	2Dx	8.52004
IWA217	1A	61.769
IWA2171	4B	73.8399
IWA2177	3B	14.1045
IWA2181	5B	57.8314
IWA2275	2B	48.5401
IWA2305	6B	71.7641
IWA2308	1B	96.1635
IWA2337	1A	70.1018
IWA2342	6B	62.7515
IWA2372	3A	149.487
IWA2377	2B	152.59
IWA2383	4A	69.5957
IWA2568	7B	50.4035
IWA2582	4A	58.3834
IWA2595	4B	97.7346
IWA262	5A	63.2397
IWA2691	3B	23.3534
IWA2816	4A	102.044
IWA2865	5B	212.43
IWA2884	2A	123.472
IWA2994	1A	139.919
IWA3000	3B	67.4547
IWA303	5B	46.9868
IWA3030	6B	66.3969
IWA3040	4B	81.7157
IWA3128	7A	164.287
IWA318	2A	151.298
IWA3185	5B	159.614
IWA3211	5B	29.6238
IWA3227	6A	79.0751
IWA327	4B	62.2181
IWA3271	3B	8.96379
IWA3409	1A	131.424
IWA3429	5D	58.9363
IWA3446	1D	75.0361
IWA3468	2A	25.0226
IWA360	1A	55.1785
IWA3606	5B	17.4788
IWA3615	4B	38.2994
IWA3634	6B	65.2726
IWA3760	7A	107.01
IWA3815	4D	93.058
IWA3846	4B	71.9138
IWA3913	6D	160.498
IWA4081	3D	142.318
IWA4117	1A	78.3342
IWA414	1A	43.4679
IWA4209	3D	67.1522
IWA4216	2A	78.0331
IWA4280	5B	68.6341
IWA4335	3A	79.8009
IWA4349	1B	46.1496
IWA437	7B	89.1283
IWA4445	5A	8.65818
IWA447	3A	20.7359
IWA4479	4A	42.8395
IWA4542	5B
IWA4550	5D	69.965
IWA4567	6B	118.991
IWA4600	3B	97.0264
IWA4647	3D	70.179
IWA4704	1A	70.1018
IWA473	7A	99.7428
IWA4734	5A	50.3812
IWA4814	5A	93.2347
IWA4841	3B	76.596
IWA485	4A	94.1145
IWA4860	5A	88.0259
IWA4961	6A	37.125
IWA4977	7B	53.224
IWA4993	7A	189.303
IWA5203	3B	11.4641
IWA5212	3A	123.922
IWA5278	1B	70.0795
IWA5420	7A	203.276
IWA5442	2B	146.796
IWA547	2Dx	25.158
IWA554	1B	74.3716
IWA5542	2Dx	52.1108
IWA5622	7A	135.807
IWA5679	4B	64.038
IWA5685	2A	140.944
IWA5802	5B	188.578
IWA5861	1B	100.223
IWA5902	3B	70.0876
IWA5930	6A	62.9501
IWA594	7B	83.0688
IWA5957	6A	79.0751
IWA5968	4A	108.761
IWA6076	2B	107.486
IWA617	6B	64.7074
IWA6179	6B	108.86
IWA6192	3B	59.7786
IWA6289	5D	87.2635
IWA6301	2Dx	11.9459
IWA633	7A	135.807
IWA6388	6A	35.3297
IWA6396	3A	141.544
IWA6440	6B	69.5622
IWA6462	2B	96.9867
IWA6532	7B	131.448
IWA6683	5A	89.0165
IWA6690	4A	137.279
IWA6721	5B	76.939
IWA6729	1A	88.8401
IWA6831	1B	158.591
IWA691	1A	110.678
IWA6922	2A	20.2578
IWA70	2A	108.463
IWA7022	3A	83.8539
IWA7023	1D	112.722
IWA7298	1B	38.4909
IWA7306	7A	42.0848
IWA7359	5B	34.9705
IWA741	6A	85.0057
IWA7450	7B	77.5933
IWA7497	6A	141.082
IWA7679	3B	81.7967
IWA7702	1D	115.62
IWA7747	6A
IWA80	1D	107.255
IWA8004	3D	4.04602
IWA8127	3A	33.664
IWA8137	3B	77.2286
IWA8173	1D	111.969
IWA8580	3A	89.0403
IWA868	5B	3.93998
IWA911	6A	84.1122
IWB10224	1B	122.519
IWB10313	5A	122.705
IWB10341	4B	100.665
IWB10402	5B	167.317
IWB10520	7B	155.415
IWB10557	6A	6.4334
IWB10606	1B	93.1639
IWB10719	7A	113.297
IWB10770	3A	177.242
IWB10830	6B	6.16945
IWB10883	3B	136.312
IWB11136	2A	9.41
IWB11170	7B	40.3303
IWB11483	4B	70.9061
IWB11603	1D	141.352
IWB11899	1D	8.48385
IWB12028	5B	71.3734
IWB12258	1B	28.7613
IWB12327	1B	80.5814
IWB12395	6B	78.9906
IWB12434	4B	74.6213
IWB12638	7B	163.161
IWB12839	5A	92.5637
IWB12994	3A	27.6175
IWB13056	6B	17.7441
IWB13202	2A	103.621
IWB13286	7A	77.9989
IWB13347	4A	118.718
IWB1439	5D	204.583
IWB15369	5D	136.164
IWB15432	2Dx	63.4683
IWB15457	4B	78.3261
IWB15488	1A	49.1354
IWB15565	1D
IWB15726	6D	19.0464
IWB15800	7D	120.722
IWB16037	5D	196.082
IWB16058	2Dx	12.8694
IWB16077	4D	30.0116
IWB16203	7D	111.209
IWB16594	5D	169.764
IWB17000	7A	9.65791
IWB17081	4D	84.7285
IWB17166	4A	125.624
IWB17211	7D	22.8468
IWB1722	5B	68.3637
IWB17248	7D	181.05
IWB17311	1D	55.823
IWB17368	2B	23.5092
IWB17387	7D	208.105
IWB17456	2Dx	103.328
IWB17494	7D	98.1148
IWB17503	7D	121.878
IWB17516	7D	142.35
IWB1753	6B	41.6752
IWB17554	4D	112.058
IWB17884	5D	195.389
IWB18449	3D	143.007
IWB18530	5D	170.796
IWB18740	4A	156.142
IWB18745	2Dx	22.4582
IWB18807	7D	117.178
IWB18964	5D	132.025
IWB18980	5D	134.33
IWB19002	4D	57.8614
IWB19063	3A	0
IWB19108	5D	86.2665
IWB19279	5D	129.505
IWB19363	7D	4.46551
IWB19393	2Dx	81.4059
IWB19479	3B	136.312
IWB19480	2Dx	80.3483
IWB1981	1A	93.6105
IWB19917	1B	43.8584
IWB20112	2Dx	138.737
IWB20228	7B	10.0607
IWB20419	7A	211.003
IWB20783	5A	86.2143
IWB21840	7A	177.609
IWB2189	5A	111.2
IWB21895	2B	104.91
IWB22102	6D	58.1283
IWB23035	5A	35.3757
IWB23119	6B	42.7528
IWB24723	3B	82.5494
IWB25061	2A	99.2803
IWB25115	3A	89.0403
IWB25202	5A	129.859
IWB26591	1B	95.4168
IWB26593	2A	151.292
IWB26859	2B	96.1354
IWB27037	7A	171.673
IWB27394	4D	86.3239
IWB27533	6B	21.8727
IWB27618	5B	69.191
IWB27933	5A	39.3723
IWB28848	4A	130.741
IWB289	6B	80.1852
IWB2937	1A	74.7847
IWB30960	7A	68.1945
IWB31089	7B	156.536
IWB31123	5A	53.465
IWB32093	5B	38.4952
IWB32805	3B	88.0751
IWB33371	5B	93.436
IWB34324	2B	82.4334
IWB34348	3D	113.096
IWB34618	1A	50.5377
IWB34886	7B	171.11
IWB35039	1A	80.7955
IWB35043	7A	216.363
IWB35200	2B	112.868
IWB35299	5B	26.4596
IWB35361	7B	62.5101
IWB35490	7B	118.086
IWB35545	4A	163.833
IWB35635	1B	72.1538
IWB36009	2B	185.666
IWB36144	1A	70.1018
IWB36688	5B	68.3637
IWB36930	3A	75.5753
IWB37751	3B	69.5275
IWB38312	7D	235.561
IWB38757	2Dx	129.041
IWB39004	3A	174.341
IWB39510	7D	148.865
IWB40616	7A	232.11
IWB40709	3D	145.972
IWB4284	6D	20.7464
IWB4308	4A	103.038
IWB4317	5D	52.5263
IWB43581	5A	106.145
IWB43809	6A	0
IWB4387	5B	179.639
IWB44026	7A	183.221
IWB45188	3D	73.223
IWB46162	7A	224.833
IWB4766	3A	17.8696
IWB47680	3A	133.611
IWB48818	2Dx	6.93743
IWB51908	6A	122.343
IWB52332	3A	32.2732
IWB52712	6A	78.5016
IWB54548	2B	159.656
IWB5467	2B	56.2705
IWB54695	7A	244.155
IWB54952	7A	145.104
IWB55153	2B	146.163
IWB56848	7B	100.304
IWB57219	1B	24.5459
IWB5731	5A	147.259
IWB5732	1B	143.976
IWB57536	2A	27.3153
IWB5781	5B	56.5953
IWB57981	1D	90.2995
IWB58798	5D	84.3155
IWB59316	2A	21.1875
IWB59510	4B	122.945
IWB59733	2A	25.0226
IWB6125	7D	160.794
IWB62098	2A	52.0001
IWB62356	2B	145.128
IWB63874	4A	56.3889
IWB63887	7D	153.638
IWB64397	4B	68.4522
IWB64510	4A	137.91
IWB64815	6B	30.2938
IWB65270	1B	167.717
IWB65650	4A	107.441
IWB6584	2A	25.9702
IWB67044	2B	69.0837
IWB67572	3A	75.051
IWB6794	5D	119.528
IWB6934	5D	198.711
IWB6953	3A	166.192
IWB6954	4B	6.04222
IWB6968	3D	70.3163
IWB69684	6B	86.504
IWB6987	3B	54.2953
IWB69888	4A	152.986
IWB70049	5A	101.156
IWB7026	2A	30.0056
IWB70428	2A	102.437
IWB7100	4B	86.9902
IWB7126	2A	179.702
IWB71770	4A	71.2577
IWB71830	4B	35.0984
IWB72074	3A	94.5185
IWB72256	3A	35.5477
IWB72505	7B	76.169
IWB7254	1D	164.726
IWB72626	1B	171.228
IWB72670	5B	198.13
IWB7283	4A	62.899
IWB72939	7B	116.44
IWB73117	4B	42.1036
IWB73251	2B	79.7485
IWB73260	6A	98.3837
IWB73352	5B	208.236
IWB7383	3A	156.823
IWB7388	7B	139.969
IWB73906	2A	145.2
IWB74451	4A	70.6492
IWB7462	4B	85.8763
IWB7470	1A	21.5494
IWB7489	1A	155.632
IWB7538	3D	142.318
IWB7563	2A	132.422
IWB7615	6B	64.8216
IWB7652	2Dx	52.1852
IWB7663	2A	153.43
IWB7729	6B	4.25449
IWB7994	7A	116.675
IWB8074	5A	49.3886
IWB8160	2A	98.4344
IWB8491	1A	70.1018
IWB8582	5B	140.165
IWB8722	7A	195.559
IWB8778	4A	148.205
IWB8832	2B	12.5046
IWB8853	4A	100.384
IWB8961	5D	202.994
IWB9013	1B	90.2568
IWB9171	4D	94.2199
IWB9244	7A	233.956
IWB9303	7B	0.59346
IWB9415	3B	29.9618
IWB9609	6B	49.4698
IWB9732	5D	102.911
IWB9807	1D	84.2165
IWB9825	2B	8.53802
IWA1019	3A	88.0168
IWA1057	5B	43.417
IWA122	5A	49.7321
IWA1330	5B	37.2205
IWA1345	7B	89.8249
IWA1348	2A	151.292
IWA1368	1A	133.153
IWA1383	3B	67.4547
IWA1388	1A	51.0947
IWA1413	2B	16.8796
IWA1428	5D	204.583
IWA1464	1D	70.819
IWA1474	6A	85.0722
IWA1497	6A	106.126
IWA1572	1D	65.1341
IWA1590	5B	122.645
IWA1626	5B	41.3472
IWA1691	4A	66.2793
IWA1699	3A	85.386
IWA1712	2D
IWA1734	1D	87.3576
IWA1777	5B	49.0211
IWA1802	7A	135.807
IWA1810	5B	35.0799
IWA1816	6B	91.0542
IWA1928	6A	68.8017
IWA2101	5A	51.1242
IWA2113	5A	111.2
IWA2146	5A	22.6071
IWA2152	1A	77.7836
IWA2163	5A	103.637
IWA2202	4A	150.713
IWA2407	2B	38.6674
IWA2418	6B	58.2569
IWA2419	6B	58.2569
IWA2425	2A	6.04118
IWA2513	7A	105.025
IWA2526	2A	74.9781
IWA2653	6B	64.0838
IWA2678	2B	114.322
IWA2808	6D	82.1426
IWA2869	4B	114.871
IWA2897	5A	120.436
IWA2990	3B	63.9617
IWA2995	1A	76.1417
IWA3013	1D	87.3576
IWA304	7D	147.398
IWA3145	1A	130.086
IWA3161	4A	30.901
IWA3167	6B	94.85
IWA3178	3A	188.378
IWA320	7B	102.584
IWA3238	1B	164.726
IWA3240	4B	69.8643
IWA3267	7A	55.5568
IWA3295	1B	64.8908
IWA3307	1B	75.1023
IWA3321	6A	54.2309
IWA3360	5B	170.51
IWA3377	1A	137.12
IWA3381	4B	76.071
IWA3386	7B	135.974
IWA3391	5A	129.859
IWA3452	2B	99.7932
IWA3463	6A	83.0358
IWA3481	1D	81.3368
IWA3662	7A	128.199
IWA3698	4A	105.871
IWA3705	5A	98.7153
IWA3859	1A	95.2006
IWA389	2B	99.5593
IWA3906	7B	71.3277
IWA3921	5A	15.5328
IWA394	7B	102.794
IWA3949	3A	187.018
IWA3981	4A	58.3834
IWA3983	3B	53.5977
IWA3992	2A	106.858
IWA4021	1A	139.744
IWA4041	4B	77.7195
IWA4056	6D	151.268
IWA4103	5B	97.2826
IWA4177	7A	212.661
IWA422	2A	47.2174
IWA4230	4A	48.8382
IWA4257	3A	47.1981
IWA4385	2A	82.768
IWA4393	7B	140.369
IWA4441	2A	62.8061
IWA4575	3B	61.6389
IWA4668	5A	56.4749
IWA4675	3A	81.8196
IWA4706	1B	66.0715
IWA4805	5A	93.2288
IWA4819	1B	81.609
IWA482	4A	51.6994
IWA4872	1B	87.1008
IWA4995	1A	71.096
IWA5068	2A	108.463
IWA5106	3B	20.1354
IWA5210	7B	66.6175
IWA5285	3A	91.6585
IWA5345	6B	66.3969
IWA537	3B	68.7099
IWA5648	4A	47.5316
IWA577	1A	102.918
IWA5799	7A	230.397
IWA5816	3D	42.2206
IWA5893	2A	97.5107
IWA6048	2B	67.0724
IWA609	2Dx	40.0457
IWA6259	1B	60.6243
IWA6277	4D	105.07
IWA642	1D	67.7153
IWA6485	3D	149.826
IWA6523	5A	56.4749
IWA6592	2A	120.178
IWA6618	7B	91.2398
IWA6680	7A	156.229
IWA6689	5B	49.0083
IWA6850	4B	55.9565
IWA6934	1A	101.192
IWA7192	7A	113.297
IWA7374	5B	212.466
IWA7404	5A	62.7184
IWA7516	3B	72.2379
IWA7535	4A	58.3834
IWA7582	6A	96.13
IWA7593	2A	119.933
IWA7616	6D	90.1868
IWA7647	3B	31.5345
IWA7707	1A	127.732
IWA7708	5B	150.926
IWA7799	2B	66.1962
IWA7812	3A	158.356
IWA8028	6A	77.1385
IWA8107	4B	32.6582
IWA8110	6A	79.0751
IWA8189	6B	64.7074
IWA821	5A	111.2
IWA825	5A	38.9049
IWA8256	5B	105.232
IWA8449	2B	126.143
IWA851	3A	33.664
IWA8520	3B	73.353
IWA855	3A	123.006
IWA8562	2Dx	50.8298
IWA8570	7B	90.3621
IWA8630	3A	89.3573
IWA945	5B	63.2327
IWB10036	7A	126.799
IWB10125	5B	19.658
IWB10163	6B	28.4228
IWB10228	3A	117.728
IWB10265	4B	62.5642
IWB10363	6B	98.0435
IWB10467	5B	52.0952
IWB10623	2B	161.415
IWB10724	6B	119.726
IWB10777	3B	68.7099
IWB10874	7A	52.3591
IWB10895	7B	103.206
IWB10937	3B	61.6389
IWB10962	1B	128.738
IWB11113	3B	4.00484
IWB11207	4D	92.7517
IWB11228	7A	33.2442
IWB11389	3B	67.1971
IWB11592	5D	195.389
IWB11733	5B	68.3637
IWB11817	5B	76.939
IWB11913	3B	67.4547
IWB12041	2B	90.9714
IWB12135	5A	93.75
IWB12158	5A	25.2715
IWB12343	5B	51.1585
IWB12377	7B	145.285
IWB12892	2A	17.1461
IWB12899	6A	63.5792
IWB12982	4B	57.8724
IWB13172	1B	134.409
IWB1339	4B	66.3239
IWB14138	1A	51.9432
IWB14252	5D	187.464
IWB14868	2A	3.74547
IWB15179	4A	45.1255
IWB15414	7D	101.059
IWB1546	5B	129.041
IWB15847	1D	67.7153
IWB1593	2A	123.645
IWB16632	7D	129.003
IWB16947	5D	200.303
IWB17288	5D	177.015
IWB17630	7D	22.8468
IWB17747	7D	155.647
IWB17756	7B	101.185
IWB18086	6D	104.707
IWB18245	6B	0.374793
IWB18628	7D	106.283
IWB18897	7D	162.56
IWB19215	5D	73.9878
IWB19335	2Dx	100.583
IWB19360	7D	165.03
IWB19449	5D	194.937
IWB1972	1A	101.192
IWB20798	6D	16.2435
IWB2096	6B	116.546
IWB21202	6A	86.3896
IWB21402	4A	33.7699
IWB21517	1B	1.42323
IWB21632	5A	119.896
IWB21914	7A	95.0875
IWB22035	5A	62.273
IWB22069	5A	66.9986
IWB2320	1A	82.907
IWB23642	2Dx	116.603
IWB23938	2Dx	129.041
IWB23972	5B	175.506
IWB24309	2B	108.612
IWB2463	5B	71.3734
IWB24861	3A	120.199
IWB25086	3B	50.0397
IWB2540	6A	91.8838
IWB25590	1A	16.6721
IWB25780	6A	180.742
IWB26573	7D	10.8771
IWB26904	6D	9.4708
IWB26915	3B	143.293
IWB27166	2B	107.006
IWB28624	1A	59.6995
IWB2878	5B	69.191
IWB291	5A	6.0797
IWB29509	5B	165.382
IWB30646	5B	119.542
IWB3096	6A	112.639
IWB3110	3B	80.9916
IWB3232	5A	114.969
IWB32439	2B	93.4661
IWB3254	4D	80.6765
IWB3260	1B	97.7144
IWB32911	4B	32.6582
IWB33209	7B	183.107
IWB3369	7B	44.3408
IWB33938	7A	110.811
IWB34095	7A	179.24
IWB34397	3A	152.566
IWB34592	5B	129.826
IWB34767	4B	45.7194
IWB34793	2B	101.536
IWB34836	7D	135.356
IWB34922	3A	85.0658
IWB35006	4B	80.6121
IWB35179	2B	129.47
IWB35669	1D	67.7153
IWB36100	6A	84.6607
IWB36652	3B	71.6503
IWB38267	1A	57.9119
IWB38887	6B	104.968
IWB38920	1B	32.1375
IWB39351	4B	80.9411
IWB39391	7A	18.41
IWB3982	2A
IWB41230	3B	149.634
IWB41274	3B	76.911
IWB41537	7D	3.46314
IWB41676	4A	38.0912
IWB42693	2A	25.9702
IWB43375	4A	60.7562
IWB43468	2B	28.4954
IWB44443	3A	106.316
IWB44529	1B	24.5459
IWB44699	1D	3.50177
IWB4492	5D
IWB44966	4A	50.086
IWB45656	4A	46.6034
IWB46174	2B	116.913
IWB47291	2B	16.8796
IWB47977	4B	27.3871
IWB48036	7A	208.714
IWB48396	5B	89.5475
IWB48750	4A	93.1889
IWB49268	3B	42.2836
IWB50916	1B	66.0715
IWB52630	6A	148.795
IWB54221	7B	19.1844
IWB54660	7D	103.641
IWB54838	3B	41.3259
IWB55590	5A	56.4849
IWB56115	5B	162.128
IWB56176	1D	146.838
IWB5787	2A	135.569
IWB57894	1A	142.309
IWB58408	4A	59.9891
IWB58435	6D	153.078
IWB58488	7A	91.0895
IWB5884	1B	87.2955
IWB5902	3B	59.161
IWB5927	3A	136.176
IWB5988	2A	66.0643
IWB60835	4B	0
IWB6084	2A	167.874
IWB6198	7A	103.642
IWB62348	5B	30.3932
IWB62911	1A	106.27
IWB63934	3A	193.778
IWB64319	4B	119.446
IWB64376	3D	144.184
IWB65241	5B	61.8357
IWB66733	2A	30.0056
IWB6711	2B	114.368
IWB6718	7A	97.4067
IWB6746	5B	115.688
IWB6765	3D	152.836
IWB67933	6A	41.3807
IWB68593	3A	195.099
IWB6894	3B	61.6389
IWB69846	6A	136.851
IWB7001	2Dx	18.2242
IWB7003	3A	26.0132
IWB7033	2A	79.3334
IWB70539	5B	39.7699
IWB7063	7A	49.1069
IWB70745	2A	185.465
IWB71474	7B	105.292
IWB72116	2A	152.357
IWB72471	6B	113.671
IWB72559	1B	67.3767
IWB73001	4B	50.8465
IWB73384	4B	36.7777
IWB73403	1B	92.3885
IWB73497	5B	158.578
IWB73771	3A	66.4772
IWB7391	2B	58.4221
IWB7419	1B	14.1748
IWB74556	2B	188.875
IWB74774	4A	0
IWB7605	2B	163.133
IWB7690	5B
IWB7694	1B	137.003
IWB7710	7B	94.8349
IWB8181	7A	126.799
IWB8244	3B	88.3127
IWB8380	7A	192.014
IWB8420	2B	113.851
IWB8483	7A	135.807
IWB8502	3A	22.742
IWB854	6A	71.9768
IWB8564	2B	34.2519
IWB8589	1B	5.27487
IWB8633	2B	182.803
IWB8677	1B	86.7466
IWB8739	1D	89.5843
IWB8869	5B	5.70073
IWB8918	1A	144.414
IWB9241	6B	32.8559
IWB9503	5A	79.9169
IWB9520	5A	100.902
IWB9628	1A	100.045
IWB973	2A	125.331
IWB9744	7D	188.865
IWB9820	7B	92.5204
IWA1017	6B	69.7789
IWA1069	1B	122.519
IWA1110	7A	136.427
IWA1249	5A	61.1585
IWA1277	7A	130.273
IWA1323	7D	118.889
IWA1332	3B	77.2286
IWA1340	7B	98.9673
IWA1349	2A	150.288
IWA1376	1A	13.7315
IWA144	2Dx	44.2983
IWA1441	5B	123.71
IWA1450	1A	70.1018
IWA1457	3A	184.793
IWA1460	5B	116.107
IWA1471	5B	52.0952
IWA1569	5A	29.5437
IWA160	4A	48.5237
IWA1601	2Dx	5.90966
IWA1650	7B	162.533
IWA1685	5A	58.1546
IWA1686	5A	55.6001
IWA1713	3A	88.0168
IWA1725	7A	152.303
IWA1736	1D	87.3576
IWA1739	1D
IWA1764	6B	43.64
IWA1787	1D	23.2435
IWA1790	1A	110.678
IWA1872	5D	64.4779
IWA1880	7A	45.3847
IWA1943	5A	43.2669
IWA1969	4A	47.5316
IWA1987	2A	127.382
IWA2032	5B	45.358
IWA2037	3B	34.1999
IWA2046	2B	161.415
IWA2099	5B	216.666
IWA2253	2B	102.225
IWA229	2Dx	80.4973
IWA2340	1D	92.9056
IWA2354	5A	26.5058
IWA2411	1B	96.1635
IWA2414	2Dx	152.839
IWA2484	1A	87.4572
IWA2571	2B	74.8995
IWA2580	6A	136.851
IWA2640	2A	116.193
IWA2720	3B	78.1612
IWA2730	2A	93.4663
IWA2743	5A	91.3034
IWA2766	2B	98.5271
IWA2821	5D	190.801
IWA2849	1A	70.1018
IWA2862	3B
IWA2904	4A	69.9639
IWA2947	5A	131.425
IWA3019	1A	86.6022
IWA302	5D	76.9514
IWA3099	5A	62.8
IWA3125	1D	3.40225
IWA3176	2B	115.728
IWA3189	1B	87.2955
IWA3224	6B	113.671
IWA3229	6B	42.4219
IWA3315	2B	158.73
IWA334	7A	126.799
IWA3361	4A	48.8382
IWA3368	2A	103.621
IWA337	5B
IWA3415	7B	160.4
IWA3423	7B	98.6299
IWA3428	2B	96.1354
IWA3488	6A	126.174
IWA349	6B	93.5021
IWA3513	7B	143.23
IWA3612	1A	70.1018
IWA3645	5B	56.5953
IWA3663	7B	67.4733
IWA3756	4A	80.0512
IWA3831	7A	115.272
IWA3838	2B	65.2669
IWA3870	5B	40.565
IWA3882	1A	71.096
IWA3972	5B	143.548
IWA4087	5D	125.685
IWA4132	7A	42.0848
IWA4173	7A	218.696
IWA4214	2A	76.9002
IWA4218	3B	153.12
IWA4320	4A	41.019
IWA4361	1B	79.7741
IWA4362	7B
IWA4408	6B	54.591
IWA4415	5B	11.2341
IWA4493	2A	156.09
IWA4586	1D	90.2995
IWA4592	6D	134.788
IWA4633	6B	21.1055
IWA4710	5A	42.8555
IWA4714	2A	43.8187
IWA4719	5A	89.9572
IWA4725	3D	4.56078
IWA4954	5B	132.932
IWA5012	5D	66.8846
IWA5018	1D	67.7153
IWA5047	1A	107.663
IWA5216	2A	123.107
IWA5275	6D	22.925
IWA5280	5B	49.0083
IWA5615	5A	35.9489
IWA5673	2Dx	82.8209
IWA5704	6A	136.851
IWA5860	7A	135.807
IWA5977	3A	85.386
IWA6013	6A	45.1128
IWA602	3A	182.545
IWA6063	1B	70.0795
IWA6067	5B	40.565
IWA6196	5A	26.5058
IWA6287	5A	42.0306
IWA6294	1B	95.1168
IWA6311	6A	70.5887
IWA6322	7B
IWA6381	3B	67.4547
IWA6401	7B	77.7308
IWA6415	5A	43.2669
IWA6520	2Dx	47.1097
IWA6562	7A	138.848
IWA6570	6B	71.7641
IWA6576	7A	222.404
IWA6627	5B	90.349
IWA6673	6D	9.4708
IWA6710	1A	91.9977
IWA6725	3A	188.378
IWA6770	6B	67.2402
IWA6781	2B	96.9867
IWA6798	2A	150.115
IWA6857	7B	76.3096
IWA6923	3A	86.6637
IWA6937	6A	5.10766
IWA6947	5B	29.6238
IWA707	7A	135.807
IWA7086	3A	59.0086
IWA713	1D	32.9838
IWA7239	6B	52.9395
IWA7260	7B	142.687
IWA7288	6A	24.2998
IWA7344	4D	79.8268
IWA7429	2A	104.132
IWA7638	2A	162.894
IWA7656	2B	20.606
IWA7661	2B	93.0108
IWA7765	4A	132.947
IWA7779	1A	71.096
IWA7850	2B	109.526
IWA7939	4A	154.055
IWA7957	5B	217.645
IWA796	7A	128.373
IWA7968	1D	21.8005
IWA8020	1A	148.154
IWA8054	3B	85.5173
IWA8106	3A	38.3888
IWA8154	5A	42.0306
IWA8195	2B	119.071
IWA8351	1B	165.012
IWA8365	2Dx	75.1983
IWA8582	5A	19.8909
IWA8619	1B	65.3567
IWA936	5B	147.45
IWA951	5B	69.191
IWA952	5B	71.3734
IWB10217	2A	48.443
IWB10395	1A	35.2323
IWB10476	7B	143.23
IWB10540	2A	151.292
IWB10591	3B	66.6271
IWB10640	4B	95.243
IWB10723	3B	65.5544
IWB10839	3B	139.618
IWB10933	1B	121.708
IWB11165	7A	50.4895
IWB1131	5B	69.191
IWB11455	2Dx	11.2235
IWB11553	1B	64.8908
IWB11730	2A	166.66
IWB11798	3A	181.543
IWB12038	7A	189.303
IWB12055	6A	119.641
IWB12518	1A	42.6647
IWB12554	2A	143.649
IWB12645	7B	51.9996
IWB1270	1B	60.6243
IWB13303	2B	106.563
IWB14011	1B	18.7413
IWB14178	7A	209.593
IWB14185	5B	68.3637
IWB14375	6B	113.671
IWB14523	3A	11.0351
IWB15590	7B	95.7064
IWB15693	1D	56.3392
IWB1574	6D	118.531
IWB15903	7D	55.2342
IWB15904	7D	191.94
IWB15986	6A	159.975
IWB16087	5D	184.886
IWB16830	7D	126.253
IWB16884	2Dx	94.145
IWB17224	3D	95.0076
IWB17225	7D	125.712
IWB18161	2Dx	36.5379
IWB1817	7A	120.676
IWB18423	2Dx	26.0479
IWB18460	5D	72.2782
IWB18775	4A	66.9543
IWB19024	5D	147.103
IWB19268	5B	166.279
IWB19312	5D	102.436
IWB19327	7D	170.064
IWB19484	5D	83.5133
IWB20138	5A	77.0189
IWB20139	5A	76.8092
IWB203	4A	137.044
IWB20961	3A	88.0168
IWB22037	7D	3.46314
IWB22503	1B	174.096
IWB22615	2A	6.04118
IWB22644	3B	80.9916
IWB22693	5B	117.343
IWB2275	3A	61.0586
IWB22838	7B	73.7921
IWB22995	2B	86.4498
IWB23450	3A	138.069
IWB23723	4A	79.3403
IWB23847	1A	70.1018
IWB24102	3A	77.5657
IWB24130	1D	50.5797
IWB2427	2B	78.9938
IWB24281	5A	105.358
IWB24937	4A	128.692
IWB24954	5A	2.14507
IWB25047	3B	63.8367
IWB25252	6A	95.8693
IWB2577	1D
IWB25776	2A	62.5102
IWB258	1B	160.244
IWB26603	1A	35.2323
IWB2665	5B	69.191
IWB26735	2B	95.8235
IWB26820	4B	5.98739
IWB27057	1B	122.519
IWB27292	1B	78.4498
IWB27476	5B	69.191
IWB27694	7B	86.3859
IWB27847	1D	32.9838
IWB28062	7A	201.781
IWB28577	1A	27.0711
IWB2875	6B	64.8216
IWB28757	7B	96.0406
IWB288	6B	79.7138
IWB29348	1B	84.4331
IWB29548	5B	219.773
IWB29623	6A	40.6036
IWB29812	2A	70.5422
IWB30109	2A	82.768
IWB30221	2B	157.214
IWB30316	6B	36.6887
IWB30828	2Dx	80.4079
IWB3140	1B	125.263
IWB32050	2Dx	50.8298
IWB32113	2B	62.133
IWB3256	4B	117.859
IWB3294	1A	52.5488
IWB33957	7B	118.086
IWB34117	7B	144.804
IWB34193	7B	166.628
IWB34516	4A	8.60677
IWB34660	4A	63.5306
IWB34842	4B	61.8377
IWB35095	4A	64.0777
IWB35108	1B	114.576
IWB35593	7A	51.3579
IWB35652	1B	76.0916
IWB35820	7B	35.8887
IWB36295	2B	138.776
IWB36611	3B	56.1281
IWB3727	5A	15.5328
IWB38319	5A	94.497
IWB38700	5A	130.901
IWB38719	5A	88.7049
IWB38911	4A	16.0015
IWB39924	2A	15.3555
IWB40103	3B	67.4547
IWB40771	3A	168.587
IWB41532	2Dx	93.4114
IWB42041	6A	33.3057
IWB42264	4B	75.646
IWB4290	5A	8.12291
IWB4311	5A	23.458
IWB44846	2A	47.2174
IWB45006	7B	158.338
IWB4618	4B
IWB46396	2Dx	54.211
IWB47646	5A	70.3001
IWB48726	3A	67.6985
IWB49467	7A	86.8122
IWB50806	2A	81.4886
IWB51198	1B	64.0994
IWB51731	6A	40.6036
IWB5178	5A	127.626
IWB51793	3A	63.5042
IWB52818	7A	106.809
IWB53060	5A	97.467
IWB5332	3B	60.7212
IWB53616	6A	160.291
IWB5418	5A	73.4517
IWB55084	6A	131.702
IWB55195	2Dx	80.4079
IWB55216	1A	70.1018
IWB56308	5A	32.3259
IWB57588	2A	87.3415
IWB5832	6D	150.557
IWB5984	6A	128.136
IWB5989	4B	93.9817
IWB60454	3B	34.1999
IWB61092	6A	117.871
IWB61615	5B	212.43
IWB6164	2A	64.0586
IWB61864	1B	78.7944
IWB63597	5A	82.7211
IWB65211	7B	0
IWB6756	4A	35.3323
IWB6797	1B
IWB68173	3B	19.3153
IWB69695	4B	75.646
IWB6997	2A	139.351
IWB7071	3A	173.152
IWB71172	1A	35.6533
IWB71511	1B	72.1538
IWB7164	4D
IWB71943	1B	139.53
IWB72048	5B	131.313
IWB72124	7B	98.6299
IWB7290	1B	96.1635
IWB73404	6B	75.4652
IWB73514	1B	82.4291
IWB73653	7A	140.932
IWB73820	1B	171.228
IWB74061	7A	116.675
IWB74072	7B	85.2833
IWB74263	5D	207.329
IWB7466	6A	28.8464
IWB7484	7A	101.49
IWB7763	1B	78.4498
IWB7838	3B	79.944
IWB8118	3B	125.365
IWB8516	3A	60.2957
IWB8708	4B	75.646
IWB9138	5A	45.0825
IWB9459	5B	110.561
IWB9838	5A	47.9885
IWB9906	4A	110.131
IWB9978	1A	151.96
IWA1181	7B	29.4856
IWA1254	6B	14.5467
IWA1670	5A	117.671
IWA1727	4A	48.9814
IWA1784	4D	82.0407
IWA1939	2B	56.2705
IWA2098	6B	0.374793
IWA2296	2A	101.974
IWA2344	2B	96.9867
IWA2541	1A	95.5536
IWA2724	7A	185.86
IWA2761	4A	91.1944
IWA2820	7A	126.404
IWA2827	5B	139.396
IWA3124	1D	0
IWA3658	5B	173.333
IWA3910	6D	160.498
IWA4080	1A	96.3049
IWA4097	2B	113.857
IWA4135	2B	84.6911
IWA4236	3B	68.7099
IWA4344	1D
IWA4549	7B	58.1716
IWA5052	5A	26.5058
IWA5161	2A	167.874
IWA5169	1A	84.0341
IWA5303	2A	104.132
IWA5474	1B	71.8474
IWA5891	5B	15.6569
IWA6266	5B	71.6438
IWA6898	4B	71.4614
IWA7111	6B	71.7641
IWA7141	1B	115.881
IWA7153	5B	21.3963
IWA7171	1D	90.2995
IWA7884	7A	180.204
IWA7918	3B	51.0723
IWA7942	7A	126.404
IWA8075	7D	26.2016
IWA8610	3D	124.572
IWA939	3B	119.377
IWB11085	3B	25.0936
IWB11270	3B	67.6697
IWB11446	6A	155.441
IWB12260	3B	95.3887
IWB12509	3D	156.062
IWB13779	7A	135.807
IWB15078	6A	85.0057
IWB15383	7D	104.621
IWB165	2A	156.234
IWB17052	1D
IWB19445	5D	179.691
IWB2089	5D	157.365
IWB23272	3B	63.8367
IWB23456	3B	3.5055
IWB24278	6A	56.072
IWB24856	4B	90.0713
IWB25571	3B	86.975
IWB28838	6D	18.9963
IWB29512	4A	140.455
IWB30196	2A	39.3439
IWB36002	5B	107.197
IWB3662	1A	10.6905
IWB3823	7D
IWB43537	3A	83.3108
IWB51776	5A	12.8125
IWB53341	5B	150.228
IWB55085	1B	57.3535
IWB59246	2B	84.1796
IWB60850	5A	141.749
IWB60975	5B	72.1363
IWB64760	1B	42.9234
IWB722	3B	74.4332
IWB72907	6A	114.33
IWB7686	1B	117.812
IWB8649	5A	19.8928
IWB9312	1A	43.4679
IWB9724	7B
IWA1137	4A	37.948
IWA118	7D
IWA2191	7B	134.381
IWA2304	2B	26.1068
IWA2592	7D
IWA2606	4A	54.8292
IWA2837	5A	125.682
IWA2997	7B	69.3911
IWA3033	5B	33.0198
IWA3078	3A	103.309
IWA3131	6B	64.7074
IWA3182	1A	25.3385
IWA3195	1A	105.742
IWA362	1D	67.7153
IWA408	4B	114.871
IWA4726	5B	182.15
IWA4750	7B	133.591
IWA5059	2B	95.1469
IWA5116	7A	180.967
IWA5366	5D	44.68
IWA5748	6B	64.5698
IWA589	5A
IWA6484	6A	130.393
IWA7184	7A	208.714
IWA8460	3B	56.1281
IWB12259	6D	155.097
IWB12606	3A	26.0132
IWB13411	3D	97.6569
IWB17919	7B	106.767
IWB20087	6B	46.9633
IWB27386	5B	185.398
IWB2896	4B
IWB31653	1B	84.5767
IWB44522	3B	97.349
IWB46615	5B	115.688
IWB47085	5B	217.645
IWB54258	4A	24.9075
IWB57994	3B	32.9872
IWB64303	7B	165.297
IWB65231	6D	77.5302
IWB70366	6B	87.7074
IWB7678	5B	51.0362
IWB8024	7D
IWA1768	4B	29.8787
IWA1960	2A	131.97
IWA2022	3B	70.0876
IWA2031	4B	98.6531
IWA2273	7D	139.28
IWA2522	7D	112.401
IWA288	3A	49.1005
IWA289	3B	30.3344
IWA3353	6B	69.5622
IWA4205	5A	84.1272
IWA4903	5B	189.515
IWA5331	5B	55.5202
IWA6172	1A	38.1113
IWA6578	5B	217.645
IWA7735	5B	95.4317
IWA834	7A	62.7492
IWA8431	6A	90.5331
IWA94	3A	161.332
IWB13134	1B	104.256
IWB1483	7A	127.122
IWB17890	2B	92.964
IWB23405	2A	184.712
IWB24379	1A	35.4039
IWB29917	4B	83.5527
IWB3498	5B	71.3734
IWB41696	6D	9.4708
IWB45540	7A	58.8193
IWB47624	5A	125.682
IWB72086	2B	79.1498
IWB73956	7B	70.1439
IWB74901	6A	50.5113
IWB8029	3B	74.2632
IWA1424	7A	150.539
IWA1724	7A	156.229
IWA2352	5A	104.865
IWA2523	7D	112.401
IWA2729	5B
IWA2905	7A	208.714
IWA3335	5A	130.901
IWA3478	2B	130.618
IWA3998	1B	132.134
IWA4561	5D
IWA475	1A	118.829
IWA508	6A	74.2376
IWA5358	4B	101.347
IWA6065	5B	41.3472
IWA6591	4D	153.688
IWA7830	7B	66.6175
IWA8162	3A	105.054
IWA8393	7A	202.833
IWB11262	1B	9.67858
IWB11533	7A	193.768
IWB22429	4B	1.89526
IWB42207	5A	26.5058
IWB46651	7D
