# Supplementary material for: Genotyping by multiplexed sequencing (GMS): A customizable platform for genomic selection
Source: PLoS One. 2020 May 1;15(5):e0229207. doi: 10.1371/journal.pone.0229207 (PMC7194356; doi:10.1371/journal.pone.0229207)
Supplement: S2 Table — (XLSX) [file pone.0229207.s002.xlsx]

## Sheet: Ion Torrent
Well	Barcode Id	Ion A adapter	Barcode sequence	M13 sequence	Concatenated
A01	MAS_193	CCATCTCATCCCTGCGTGTCTCCGACTCAG	TAACCTTCGGAC	GATGTAAAACGACGGCCAGTG	CCATCTCATCCCTGCGTGTCTCCGACTCAGTAACCTTCGGACGATGTAAAACGACGGCCAGTG
A02	MAS_194	CCATCTCATCCCTGCGTGTCTCCGACTCAG	CCGGCTTGAAC	GATGTAAAACGACGGCCAGTG	CCATCTCATCCCTGCGTGTCTCCGACTCAGCCGGCTTGAACGATGTAAAACGACGGCCAGTG
A03	MAS_195	CCATCTCATCCCTGCGTGTCTCCGACTCAG	TTCTGCACGATC	GATGTAAAACGACGGCCAGTG	CCATCTCATCCCTGCGTGTCTCCGACTCAGTTCTGCACGATCGATGTAAAACGACGGCCAGTG
A04	MAS_196	CCATCTCATCCCTGCGTGTCTCCGACTCAG	TCCGGAACTAC	GATGTAAAACGACGGCCAGTG	CCATCTCATCCCTGCGTGTCTCCGACTCAGTCCGGAACTACGATGTAAAACGACGGCCAGTG
A05	MAS_197	CCATCTCATCCCTGCGTGTCTCCGACTCAG	CGGCCTCAATTC	GATGTAAAACGACGGCCAGTG	CCATCTCATCCCTGCGTGTCTCCGACTCAGCGGCCTCAATTCGATGTAAAACGACGGCCAGTG
A06	MAS_198	CCATCTCATCCCTGCGTGTCTCCGACTCAG	TGGCTTCATC	GATGTAAAACGACGGCCAGTG	CCATCTCATCCCTGCGTGTCTCCGACTCAGTGGCTTCATCGATGTAAAACGACGGCCAGTG
A07	MAS_199	CCATCTCATCCCTGCGTGTCTCCGACTCAG	CAGCCTCCGGAC	GATGTAAAACGACGGCCAGTG	CCATCTCATCCCTGCGTGTCTCCGACTCAGCAGCCTCCGGACGATGTAAAACGACGGCCAGTG
A08	MAS_200	CCATCTCATCCCTGCGTGTCTCCGACTCAG	TGAATCGAAC	GATGTAAAACGACGGCCAGTG	CCATCTCATCCCTGCGTGTCTCCGACTCAGTGAATCGAACGATGTAAAACGACGGCCAGTG
A09	MAS_201	CCATCTCATCCCTGCGTGTCTCCGACTCAG	CGAACAATTGTC	GATGTAAAACGACGGCCAGTG	CCATCTCATCCCTGCGTGTCTCCGACTCAGCGAACAATTGTCGATGTAAAACGACGGCCAGTG
A10	MAS_202	CCATCTCATCCCTGCGTGTCTCCGACTCAG	TTAGGCTGATTC	GATGTAAAACGACGGCCAGTG	CCATCTCATCCCTGCGTGTCTCCGACTCAGTTAGGCTGATTCGATGTAAAACGACGGCCAGTG
A11	MAS_203	CCATCTCATCCCTGCGTGTCTCCGACTCAG	TGGAACCACGTC	GATGTAAAACGACGGCCAGTG	CCATCTCATCCCTGCGTGTCTCCGACTCAGTGGAACCACGTCGATGTAAAACGACGGCCAGTG
A12	MAS_204	CCATCTCATCCCTGCGTGTCTCCGACTCAG	AGGCAACGGAAC	GATGTAAAACGACGGCCAGTG	CCATCTCATCCCTGCGTGTCTCCGACTCAGAGGCAACGGAACGATGTAAAACGACGGCCAGTG
B01	MAS_205	CCATCTCATCCCTGCGTGTCTCCGACTCAG	TCCTCCTCCAC	GATGTAAAACGACGGCCAGTG	CCATCTCATCCCTGCGTGTCTCCGACTCAGTCCTCCTCCACGATGTAAAACGACGGCCAGTG
B02	MAS_206	CCATCTCATCCCTGCGTGTCTCCGACTCAG	TCTCATTCATTC	GATGTAAAACGACGGCCAGTG	CCATCTCATCCCTGCGTGTCTCCGACTCAGTCTCATTCATTCGATGTAAAACGACGGCCAGTG
B03	MAS_207	CCATCTCATCCCTGCGTGTCTCCGACTCAG	TTCTAGATCAC	GATGTAAAACGACGGCCAGTG	CCATCTCATCCCTGCGTGTCTCCGACTCAGTTCTAGATCACGATGTAAAACGACGGCCAGTG
B04	MAS_208	CCATCTCATCCCTGCGTGTCTCCGACTCAG	TTCGGAACGTTC	GATGTAAAACGACGGCCAGTG	CCATCTCATCCCTGCGTGTCTCCGACTCAGTTCGGAACGTTCGATGTAAAACGACGGCCAGTG
B05	MAS_209	CCATCTCATCCCTGCGTGTCTCCGACTCAG	TTAAGATTATC	GATGTAAAACGACGGCCAGTG	CCATCTCATCCCTGCGTGTCTCCGACTCAGTTAAGATTATCGATGTAAAACGACGGCCAGTG
B06	MAS_210	CCATCTCATCCCTGCGTGTCTCCGACTCAG	CCTTATGGATTC	GATGTAAAACGACGGCCAGTG	CCATCTCATCCCTGCGTGTCTCCGACTCAGCCTTATGGATTCGATGTAAAACGACGGCCAGTG
B07	MAS_211	CCATCTCATCCCTGCGTGTCTCCGACTCAG	CTTGAACAGGTC	GATGTAAAACGACGGCCAGTG	CCATCTCATCCCTGCGTGTCTCCGACTCAGCTTGAACAGGTCGATGTAAAACGACGGCCAGTG
B08	MAS_212	CCATCTCATCCCTGCGTGTCTCCGACTCAG	CCGAACCTATC	GATGTAAAACGACGGCCAGTG	CCATCTCATCCCTGCGTGTCTCCGACTCAGCCGAACCTATCGATGTAAAACGACGGCCAGTG
B09	MAS_213	CCATCTCATCCCTGCGTGTCTCCGACTCAG	CCAGGACGTC	GATGTAAAACGACGGCCAGTG	CCATCTCATCCCTGCGTGTCTCCGACTCAGCCAGGACGTCGATGTAAAACGACGGCCAGTG
B10	MAS_214	CCATCTCATCCCTGCGTGTCTCCGACTCAG	CCTTGTCGTC	GATGTAAAACGACGGCCAGTG	CCATCTCATCCCTGCGTGTCTCCGACTCAGCCTTGTCGTCGATGTAAAACGACGGCCAGTG
B11	MAS_215	CCATCTCATCCCTGCGTGTCTCCGACTCAG	CTAGCCAATGAC	GATGTAAAACGACGGCCAGTG	CCATCTCATCCCTGCGTGTCTCCGACTCAGCTAGCCAATGACGATGTAAAACGACGGCCAGTG
B12	MAS_216	CCATCTCATCCCTGCGTGTCTCCGACTCAG	CCTGGCTCAATC	GATGTAAAACGACGGCCAGTG	CCATCTCATCCCTGCGTGTCTCCGACTCAGCCTGGCTCAATCGATGTAAAACGACGGCCAGTG
C01	MAS_217	CCATCTCATCCCTGCGTGTCTCCGACTCAG	CTGAGGCTTGTC	GATGTAAAACGACGGCCAGTG	CCATCTCATCCCTGCGTGTCTCCGACTCAGCTGAGGCTTGTCGATGTAAAACGACGGCCAGTG
C02	MAS_218	CCATCTCATCCCTGCGTGTCTCCGACTCAG	CAAGAATAATTC	GATGTAAAACGACGGCCAGTG	CCATCTCATCCCTGCGTGTCTCCGACTCAGCAAGAATAATTCGATGTAAAACGACGGCCAGTG
C03	MAS_219	CCATCTCATCCCTGCGTGTCTCCGACTCAG	CCGAACCAACGC	GATGTAAAACGACGGCCAGTG	CCATCTCATCCCTGCGTGTCTCCGACTCAGCCGAACCAACGCGATGTAAAACGACGGCCAGTG
C04	MAS_220	CCATCTCATCCCTGCGTGTCTCCGACTCAG	CCTAGATTAATC	GATGTAAAACGACGGCCAGTG	CCATCTCATCCCTGCGTGTCTCCGACTCAGCCTAGATTAATCGATGTAAAACGACGGCCAGTG
C05	MAS_221	CCATCTCATCCCTGCGTGTCTCCGACTCAG	TCAACCACAAC	GATGTAAAACGACGGCCAGTG	CCATCTCATCCCTGCGTGTCTCCGACTCAGTCAACCACAACGATGTAAAACGACGGCCAGTG
C06	MAS_222	CCATCTCATCCCTGCGTGTCTCCGACTCAG	AGGCCATTGATC	GATGTAAAACGACGGCCAGTG	CCATCTCATCCCTGCGTGTCTCCGACTCAGAGGCCATTGATCGATGTAAAACGACGGCCAGTG
C07	MAS_223	CCATCTCATCCCTGCGTGTCTCCGACTCAG	AAGGCCACCTTC	GATGTAAAACGACGGCCAGTG	CCATCTCATCCCTGCGTGTCTCCGACTCAGAAGGCCACCTTCGATGTAAAACGACGGCCAGTG
C08	MAS_224	CCATCTCATCCCTGCGTGTCTCCGACTCAG	TCGAGAATCGGC	GATGTAAAACGACGGCCAGTG	CCATCTCATCCCTGCGTGTCTCCGACTCAGTCGAGAATCGGCGATGTAAAACGACGGCCAGTG
C09	MAS_225	CCATCTCATCCCTGCGTGTCTCCGACTCAG	TTCTGCCACTTC	GATGTAAAACGACGGCCAGTG	CCATCTCATCCCTGCGTGTCTCCGACTCAGTTCTGCCACTTCGATGTAAAACGACGGCCAGTG
C10	MAS_226	CCATCTCATCCCTGCGTGTCTCCGACTCAG	CTAAGCCATCTC	GATGTAAAACGACGGCCAGTG	CCATCTCATCCCTGCGTGTCTCCGACTCAGCTAAGCCATCTCGATGTAAAACGACGGCCAGTG
C11	MAS_227	CCATCTCATCCCTGCGTGTCTCCGACTCAG	CCTTAGCTCGGC	GATGTAAAACGACGGCCAGTG	CCATCTCATCCCTGCGTGTCTCCGACTCAGCCTTAGCTCGGCGATGTAAAACGACGGCCAGTG
C12	MAS_228	CCATCTCATCCCTGCGTGTCTCCGACTCAG	TCTTAGGACGGC	GATGTAAAACGACGGCCAGTG	CCATCTCATCCCTGCGTGTCTCCGACTCAGTCTTAGGACGGCGATGTAAAACGACGGCCAGTG
D01	MAS_229	CCATCTCATCCCTGCGTGTCTCCGACTCAG	CTTGCAATGGAC	GATGTAAAACGACGGCCAGTG	CCATCTCATCCCTGCGTGTCTCCGACTCAGCTTGCAATGGACGATGTAAAACGACGGCCAGTG
D02	MAS_230	CCATCTCATCCCTGCGTGTCTCCGACTCAG	TCTAATGGTC	GATGTAAAACGACGGCCAGTG	CCATCTCATCCCTGCGTGTCTCCGACTCAGTCTAATGGTCGATGTAAAACGACGGCCAGTG
D03	MAS_231	CCATCTCATCCCTGCGTGTCTCCGACTCAG	CGGAGCCAAGTC	GATGTAAAACGACGGCCAGTG	CCATCTCATCCCTGCGTGTCTCCGACTCAGCGGAGCCAAGTCGATGTAAAACGACGGCCAGTG
D04	MAS_232	CCATCTCATCCCTGCGTGTCTCCGACTCAG	CCTCCACGATC	GATGTAAAACGACGGCCAGTG	CCATCTCATCCCTGCGTGTCTCCGACTCAGCCTCCACGATCGATGTAAAACGACGGCCAGTG
D05	MAS_233	CCATCTCATCCCTGCGTGTCTCCGACTCAG	CCTAAGGCAGGC	GATGTAAAACGACGGCCAGTG	CCATCTCATCCCTGCGTGTCTCCGACTCAGCCTAAGGCAGGCGATGTAAAACGACGGCCAGTG
D06	MAS_234	CCATCTCATCCCTGCGTGTCTCCGACTCAG	TCTGGAAGTCGC	GATGTAAAACGACGGCCAGTG	CCATCTCATCCCTGCGTGTCTCCGACTCAGTCTGGAAGTCGCGATGTAAAACGACGGCCAGTG
D07	MAS_235	CCATCTCATCCCTGCGTGTCTCCGACTCAG	TCTTAGGTAATC	GATGTAAAACGACGGCCAGTG	CCATCTCATCCCTGCGTGTCTCCGACTCAGTCTTAGGTAATCGATGTAAAACGACGGCCAGTG
D08	MAS_236	CCATCTCATCCCTGCGTGTCTCCGACTCAG	TCCAGGCTTATC	GATGTAAAACGACGGCCAGTG	CCATCTCATCCCTGCGTGTCTCCGACTCAGTCCAGGCTTATCGATGTAAAACGACGGCCAGTG
D09	MAS_237	CCATCTCATCCCTGCGTGTCTCCGACTCAG	TGAGCCTTCGAC	GATGTAAAACGACGGCCAGTG	CCATCTCATCCCTGCGTGTCTCCGACTCAGTGAGCCTTCGACGATGTAAAACGACGGCCAGTG
D10	MAS_238	CCATCTCATCCCTGCGTGTCTCCGACTCAG	TGAATTCTTC	GATGTAAAACGACGGCCAGTG	CCATCTCATCCCTGCGTGTCTCCGACTCAGTGAATTCTTCGATGTAAAACGACGGCCAGTG
D11	MAS_239	CCATCTCATCCCTGCGTGTCTCCGACTCAG	CTTGAGAATTAC	GATGTAAAACGACGGCCAGTG	CCATCTCATCCCTGCGTGTCTCCGACTCAGCTTGAGAATTACGATGTAAAACGACGGCCAGTG
D12	MAS_240	CCATCTCATCCCTGCGTGTCTCCGACTCAG	AAGGCCTCGAAC	GATGTAAAACGACGGCCAGTG	CCATCTCATCCCTGCGTGTCTCCGACTCAGAAGGCCTCGAACGATGTAAAACGACGGCCAGTG
E01	MAS_241	CCATCTCATCCCTGCGTGTCTCCGACTCAG	TTCCTTCAACAC	GATGTAAAACGACGGCCAGTG	CCATCTCATCCCTGCGTGTCTCCGACTCAGTTCCTTCAACACGATGTAAAACGACGGCCAGTG
E02	MAS_242	CCATCTCATCCCTGCGTGTCTCCGACTCAG	TGGTTGGATTC	GATGTAAAACGACGGCCAGTG	CCATCTCATCCCTGCGTGTCTCCGACTCAGTGGTTGGATTCGATGTAAAACGACGGCCAGTG
E03	MAS_243	CCATCTCATCCCTGCGTGTCTCCGACTCAG	CGGCAACATTC	GATGTAAAACGACGGCCAGTG	CCATCTCATCCCTGCGTGTCTCCGACTCAGCGGCAACATTCGATGTAAAACGACGGCCAGTG
E04	MAS_244	CCATCTCATCCCTGCGTGTCTCCGACTCAG	TGCATTCCGGTC	GATGTAAAACGACGGCCAGTG	CCATCTCATCCCTGCGTGTCTCCGACTCAGTGCATTCCGGTCGATGTAAAACGACGGCCAGTG
E05	MAS_245	CCATCTCATCCCTGCGTGTCTCCGACTCAG	CGGAAGCATCAC	GATGTAAAACGACGGCCAGTG	CCATCTCATCCCTGCGTGTCTCCGACTCAGCGGAAGCATCACGATGTAAAACGACGGCCAGTG
E06	MAS_246	CCATCTCATCCCTGCGTGTCTCCGACTCAG	CTTGGAGTCCTC	GATGTAAAACGACGGCCAGTG	CCATCTCATCCCTGCGTGTCTCCGACTCAGCTTGGAGTCCTCGATGTAAAACGACGGCCAGTG
E07	MAS_247	CCATCTCATCCCTGCGTGTCTCCGACTCAG	CGGACCACGGAC	GATGTAAAACGACGGCCAGTG	CCATCTCATCCCTGCGTGTCTCCGACTCAGCGGACCACGGACGATGTAAAACGACGGCCAGTG
E08	MAS_248	CCATCTCATCCCTGCGTGTCTCCGACTCAG	TTGCCAACCGGC	GATGTAAAACGACGGCCAGTG	CCATCTCATCCCTGCGTGTCTCCGACTCAGTTGCCAACCGGCGATGTAAAACGACGGCCAGTG
E09	MAS_249	CCATCTCATCCCTGCGTGTCTCCGACTCAG	CTGTTCGAAC	GATGTAAAACGACGGCCAGTG	CCATCTCATCCCTGCGTGTCTCCGACTCAGCTGTTCGAACGATGTAAAACGACGGCCAGTG
E10	MAS_250	CCATCTCATCCCTGCGTGTCTCCGACTCAG	CCGAGTGGTC	GATGTAAAACGACGGCCAGTG	CCATCTCATCCCTGCGTGTCTCCGACTCAGCCGAGTGGTCGATGTAAAACGACGGCCAGTG
E11	MAS_251	CCATCTCATCCCTGCGTGTCTCCGACTCAG	CAAGGCTTCCAC	GATGTAAAACGACGGCCAGTG	CCATCTCATCCCTGCGTGTCTCCGACTCAGCAAGGCTTCCACGATGTAAAACGACGGCCAGTG
E12	MAS_252	CCATCTCATCCCTGCGTGTCTCCGACTCAG	TCCATTCGGAAC	GATGTAAAACGACGGCCAGTG	CCATCTCATCCCTGCGTGTCTCCGACTCAGTCCATTCGGAACGATGTAAAACGACGGCCAGTG
F01	MAS_253	CCATCTCATCCCTGCGTGTCTCCGACTCAG	TCTTCATGAATC	GATGTAAAACGACGGCCAGTG	CCATCTCATCCCTGCGTGTCTCCGACTCAGTCTTCATGAATCGATGTAAAACGACGGCCAGTG
F02	MAS_254	CCATCTCATCCCTGCGTGTCTCCGACTCAG	TTGACATTAATC	GATGTAAAACGACGGCCAGTG	CCATCTCATCCCTGCGTGTCTCCGACTCAGTTGACATTAATCGATGTAAAACGACGGCCAGTG
F03	MAS_255	CCATCTCATCCCTGCGTGTCTCCGACTCAG	TCAGGCCGAAC	GATGTAAAACGACGGCCAGTG	CCATCTCATCCCTGCGTGTCTCCGACTCAGTCAGGCCGAACGATGTAAAACGACGGCCAGTG
F04	MAS_256	CCATCTCATCCCTGCGTGTCTCCGACTCAG	TTCCGCATTGAC	GATGTAAAACGACGGCCAGTG	CCATCTCATCCCTGCGTGTCTCCGACTCAGTTCCGCATTGACGATGTAAAACGACGGCCAGTG
F05	MAS_257	CCATCTCATCCCTGCGTGTCTCCGACTCAG	TGGAAGGTCCAC	GATGTAAAACGACGGCCAGTG	CCATCTCATCCCTGCGTGTCTCCGACTCAGTGGAAGGTCCACGATGTAAAACGACGGCCAGTG
F06	MAS_258	CCATCTCATCCCTGCGTGTCTCCGACTCAG	TTAGCAACATTC	GATGTAAAACGACGGCCAGTG	CCATCTCATCCCTGCGTGTCTCCGACTCAGTTAGCAACATTCGATGTAAAACGACGGCCAGTG
F07	MAS_259	CCATCTCATCCCTGCGTGTCTCCGACTCAG	TCTTAGCGATC	GATGTAAAACGACGGCCAGTG	CCATCTCATCCCTGCGTGTCTCCGACTCAGTCTTAGCGATCGATGTAAAACGACGGCCAGTG
F08	MAS_260	CCATCTCATCCCTGCGTGTCTCCGACTCAG	AAGCAATCCATC	GATGTAAAACGACGGCCAGTG	CCATCTCATCCCTGCGTGTCTCCGACTCAGAAGCAATCCATCGATGTAAAACGACGGCCAGTG
F09	MAS_261	CCATCTCATCCCTGCGTGTCTCCGACTCAG	CCAAGTTGTTC	GATGTAAAACGACGGCCAGTG	CCATCTCATCCCTGCGTGTCTCCGACTCAGCCAAGTTGTTCGATGTAAAACGACGGCCAGTG
F10	MAS_262	CCATCTCATCCCTGCGTGTCTCCGACTCAG	TGGACTCAATTC	GATGTAAAACGACGGCCAGTG	CCATCTCATCCCTGCGTGTCTCCGACTCAGTGGACTCAATTCGATGTAAAACGACGGCCAGTG
F11	MAS_263	CCATCTCATCCCTGCGTGTCTCCGACTCAG	TCTGTAATTC	GATGTAAAACGACGGCCAGTG	CCATCTCATCCCTGCGTGTCTCCGACTCAGTCTGTAATTCGATGTAAAACGACGGCCAGTG
F12	MAS_264	CCATCTCATCCCTGCGTGTCTCCGACTCAG	TTGAAGGATCGC	GATGTAAAACGACGGCCAGTG	CCATCTCATCCCTGCGTGTCTCCGACTCAGTTGAAGGATCGCGATGTAAAACGACGGCCAGTG
G01	MAS_265	CCATCTCATCCCTGCGTGTCTCCGACTCAG	TTCTACCGGC	GATGTAAAACGACGGCCAGTG	CCATCTCATCCCTGCGTGTCTCCGACTCAGTTCTACCGGCGATGTAAAACGACGGCCAGTG
G02	MAS_266	CCATCTCATCCCTGCGTGTCTCCGACTCAG	TGGAAGAAGGAC	GATGTAAAACGACGGCCAGTG	CCATCTCATCCCTGCGTGTCTCCGACTCAGTGGAAGAAGGACGATGTAAAACGACGGCCAGTG
G03	MAS_267	CCATCTCATCCCTGCGTGTCTCCGACTCAG	CACCATCCGGTC	GATGTAAAACGACGGCCAGTG	CCATCTCATCCCTGCGTGTCTCCGACTCAGCACCATCCGGTCGATGTAAAACGACGGCCAGTG
G04	MAS_268	CCATCTCATCCCTGCGTGTCTCCGACTCAG	CCTGCCGGAATC	GATGTAAAACGACGGCCAGTG	CCATCTCATCCCTGCGTGTCTCCGACTCAGCCTGCCGGAATCGATGTAAAACGACGGCCAGTG
G05	MAS_269	CCATCTCATCCCTGCGTGTCTCCGACTCAG	CGGCCTTCGGTC	GATGTAAAACGACGGCCAGTG	CCATCTCATCCCTGCGTGTCTCCGACTCAGCGGCCTTCGGTCGATGTAAAACGACGGCCAGTG
G06	MAS_270	CCATCTCATCCCTGCGTGTCTCCGACTCAG	CCTTGGCCTGGC	GATGTAAAACGACGGCCAGTG	CCATCTCATCCCTGCGTGTCTCCGACTCAGCCTTGGCCTGGCGATGTAAAACGACGGCCAGTG
G07	MAS_271	CCATCTCATCCCTGCGTGTCTCCGACTCAG	CTAGTCGAATTC	GATGTAAAACGACGGCCAGTG	CCATCTCATCCCTGCGTGTCTCCGACTCAGCTAGTCGAATTCGATGTAAAACGACGGCCAGTG
G08	MAS_272	CCATCTCATCCCTGCGTGTCTCCGACTCAG	TAGACGGAATTC	GATGTAAAACGACGGCCAGTG	CCATCTCATCCCTGCGTGTCTCCGACTCAGTAGACGGAATTCGATGTAAAACGACGGCCAGTG
G09	MAS_273	CCATCTCATCCCTGCGTGTCTCCGACTCAG	TCCTCCAAGTTC	GATGTAAAACGACGGCCAGTG	CCATCTCATCCCTGCGTGTCTCCGACTCAGTCCTCCAAGTTCGATGTAAAACGACGGCCAGTG
G10	MAS_274	CCATCTCATCCCTGCGTGTCTCCGACTCAG	CCTAAGCTAC	GATGTAAAACGACGGCCAGTG	CCATCTCATCCCTGCGTGTCTCCGACTCAGCCTAAGCTACGATGTAAAACGACGGCCAGTG
G11	MAS_275	CCATCTCATCCCTGCGTGTCTCCGACTCAG	CTAACCGATTC	GATGTAAAACGACGGCCAGTG	CCATCTCATCCCTGCGTGTCTCCGACTCAGCTAACCGATTCGATGTAAAACGACGGCCAGTG
G12	MAS_276	CCATCTCATCCCTGCGTGTCTCCGACTCAG	TCGGAGCTTGGC	GATGTAAAACGACGGCCAGTG	CCATCTCATCCCTGCGTGTCTCCGACTCAGTCGGAGCTTGGCGATGTAAAACGACGGCCAGTG
H01	MAS_277	CCATCTCATCCCTGCGTGTCTCCGACTCAG	CCACATCGAAC	GATGTAAAACGACGGCCAGTG	CCATCTCATCCCTGCGTGTCTCCGACTCAGCCACATCGAACGATGTAAAACGACGGCCAGTG
H02	MAS_278	CCATCTCATCCCTGCGTGTCTCCGACTCAG	TCTTCCTTCCGC	GATGTAAAACGACGGCCAGTG	CCATCTCATCCCTGCGTGTCTCCGACTCAGTCTTCCTTCCGCGATGTAAAACGACGGCCAGTG
H03	MAS_279	CCATCTCATCCCTGCGTGTCTCCGACTCAG	TGGACAATTGAC	GATGTAAAACGACGGCCAGTG	CCATCTCATCCCTGCGTGTCTCCGACTCAGTGGACAATTGACGATGTAAAACGACGGCCAGTG
H04	MAS_280	CCATCTCATCCCTGCGTGTCTCCGACTCAG	TTAGCCTTAAC	GATGTAAAACGACGGCCAGTG	CCATCTCATCCCTGCGTGTCTCCGACTCAGTTAGCCTTAACGATGTAAAACGACGGCCAGTG
H05	MAS_281	CCATCTCATCCCTGCGTGTCTCCGACTCAG	TCACCTCGTTC	GATGTAAAACGACGGCCAGTG	CCATCTCATCCCTGCGTGTCTCCGACTCAGTCACCTCGTTCGATGTAAAACGACGGCCAGTG
H06	MAS_282	CCATCTCATCCCTGCGTGTCTCCGACTCAG	TCTGACATTCGC	GATGTAAAACGACGGCCAGTG	CCATCTCATCCCTGCGTGTCTCCGACTCAGTCTGACATTCGCGATGTAAAACGACGGCCAGTG
H07	MAS_283	CCATCTCATCCCTGCGTGTCTCCGACTCAG	TCCGCTCGGAC	GATGTAAAACGACGGCCAGTG	CCATCTCATCCCTGCGTGTCTCCGACTCAGTCCGCTCGGACGATGTAAAACGACGGCCAGTG
H08	MAS_284	CCATCTCATCCCTGCGTGTCTCCGACTCAG	TTCTTGATCATC	GATGTAAAACGACGGCCAGTG	CCATCTCATCCCTGCGTGTCTCCGACTCAGTTCTTGATCATCGATGTAAAACGACGGCCAGTG
H09	MAS_285	CCATCTCATCCCTGCGTGTCTCCGACTCAG	CTGACTCCGGC	GATGTAAAACGACGGCCAGTG	CCATCTCATCCCTGCGTGTCTCCGACTCAGCTGACTCCGGCGATGTAAAACGACGGCCAGTG
H10	MAS_286	CCATCTCATCCCTGCGTGTCTCCGACTCAG	TTCCGAGCAGTC	GATGTAAAACGACGGCCAGTG	CCATCTCATCCCTGCGTGTCTCCGACTCAGTTCCGAGCAGTCGATGTAAAACGACGGCCAGTG
H11	MAS_287	CCATCTCATCCCTGCGTGTCTCCGACTCAG	TTCCGAAGTCAC	GATGTAAAACGACGGCCAGTG	CCATCTCATCCCTGCGTGTCTCCGACTCAGTTCCGAAGTCACGATGTAAAACGACGGCCAGTG
H12	MAS_288	CCATCTCATCCCTGCGTGTCTCCGACTCAG	TCCTGGAGTAAC	GATGTAAAACGACGGCCAGTG	CCATCTCATCCCTGCGTGTCTCCGACTCAGTCCTGGAGTAACGATGTAAAACGACGGCCAGTG
A01	MAS_289	CCATCTCATCCCTGCGTGTCTCCGACTCAG	TGACCAATCCAC	GATGTAAAACGACGGCCAGTG	CCATCTCATCCCTGCGTGTCTCCGACTCAGTGACCAATCCACGATGTAAAACGACGGCCAGTG
A02	MAS_290	CCATCTCATCCCTGCGTGTCTCCGACTCAG	TCCGAGACCAC	GATGTAAAACGACGGCCAGTG	CCATCTCATCCCTGCGTGTCTCCGACTCAGTCCGAGACCACGATGTAAAACGACGGCCAGTG
A03	MAS_291	CCATCTCATCCCTGCGTGTCTCCGACTCAG	TGGAGGCCGGTC	GATGTAAAACGACGGCCAGTG	CCATCTCATCCCTGCGTGTCTCCGACTCAGTGGAGGCCGGTCGATGTAAAACGACGGCCAGTG
A04	MAS_292	CCATCTCATCCCTGCGTGTCTCCGACTCAG	TAGCATCCGGC	GATGTAAAACGACGGCCAGTG	CCATCTCATCCCTGCGTGTCTCCGACTCAGTAGCATCCGGCGATGTAAAACGACGGCCAGTG
A05	MAS_293	CCATCTCATCCCTGCGTGTCTCCGACTCAG	TAAGTCGATC	GATGTAAAACGACGGCCAGTG	CCATCTCATCCCTGCGTGTCTCCGACTCAGTAAGTCGATCGATGTAAAACGACGGCCAGTG
A06	MAS_294	CCATCTCATCCCTGCGTGTCTCCGACTCAG	TCGGCCATAC	GATGTAAAACGACGGCCAGTG	CCATCTCATCCCTGCGTGTCTCCGACTCAGTCGGCCATACGATGTAAAACGACGGCCAGTG
A07	MAS_295	CCATCTCATCCCTGCGTGTCTCCGACTCAG	TTCCAATCCGTC	GATGTAAAACGACGGCCAGTG	CCATCTCATCCCTGCGTGTCTCCGACTCAGTTCCAATCCGTCGATGTAAAACGACGGCCAGTG
A08	MAS_296	CCATCTCATCCCTGCGTGTCTCCGACTCAG	CTTGAAGACGAC	GATGTAAAACGACGGCCAGTG	CCATCTCATCCCTGCGTGTCTCCGACTCAGCTTGAAGACGACGATGTAAAACGACGGCCAGTG
A09	MAS_297	CCATCTCATCCCTGCGTGTCTCCGACTCAG	TAGAATTCCGTC	GATGTAAAACGACGGCCAGTG	CCATCTCATCCCTGCGTGTCTCCGACTCAGTAGAATTCCGTCGATGTAAAACGACGGCCAGTG
A10	MAS_298	CCATCTCATCCCTGCGTGTCTCCGACTCAG	CGAGATGAAC	GATGTAAAACGACGGCCAGTG	CCATCTCATCCCTGCGTGTCTCCGACTCAGCGAGATGAACGATGTAAAACGACGGCCAGTG
A11	MAS_299	CCATCTCATCCCTGCGTGTCTCCGACTCAG	TTCTACAATATC	GATGTAAAACGACGGCCAGTG	CCATCTCATCCCTGCGTGTCTCCGACTCAGTTCTACAATATCGATGTAAAACGACGGCCAGTG
A12	MAS_300	CCATCTCATCCCTGCGTGTCTCCGACTCAG	TCTGACGGAATC	GATGTAAAACGACGGCCAGTG	CCATCTCATCCCTGCGTGTCTCCGACTCAGTCTGACGGAATCGATGTAAAACGACGGCCAGTG
B01	MAS_301	CCATCTCATCCCTGCGTGTCTCCGACTCAG	TCCTTATTGAC	GATGTAAAACGACGGCCAGTG	CCATCTCATCCCTGCGTGTCTCCGACTCAGTCCTTATTGACGATGTAAAACGACGGCCAGTG
B02	MAS_302	CCATCTCATCCCTGCGTGTCTCCGACTCAG	TTCTCCATTATC	GATGTAAAACGACGGCCAGTG	CCATCTCATCCCTGCGTGTCTCCGACTCAGTTCTCCATTATCGATGTAAAACGACGGCCAGTG
B03	MAS_303	CCATCTCATCCCTGCGTGTCTCCGACTCAG	AACTTCCGGATC	GATGTAAAACGACGGCCAGTG	CCATCTCATCCCTGCGTGTCTCCGACTCAGAACTTCCGGATCGATGTAAAACGACGGCCAGTG
B04	MAS_304	CCATCTCATCCCTGCGTGTCTCCGACTCAG	TCCACAATTAAC	GATGTAAAACGACGGCCAGTG	CCATCTCATCCCTGCGTGTCTCCGACTCAGTCCACAATTAACGATGTAAAACGACGGCCAGTG
B05	MAS_305	CCATCTCATCCCTGCGTGTCTCCGACTCAG	AAGGCTCGGTTC	GATGTAAAACGACGGCCAGTG	CCATCTCATCCCTGCGTGTCTCCGACTCAGAAGGCTCGGTTCGATGTAAAACGACGGCCAGTG
B06	MAS_306	CCATCTCATCCCTGCGTGTCTCCGACTCAG	CCGAGTCGATTC	GATGTAAAACGACGGCCAGTG	CCATCTCATCCCTGCGTGTCTCCGACTCAGCCGAGTCGATTCGATGTAAAACGACGGCCAGTG
B07	MAS_307	CCATCTCATCCCTGCGTGTCTCCGACTCAG	TTCTTCACCAAC	GATGTAAAACGACGGCCAGTG	CCATCTCATCCCTGCGTGTCTCCGACTCAGTTCTTCACCAACGATGTAAAACGACGGCCAGTG
B08	MAS_308	CCATCTCATCCCTGCGTGTCTCCGACTCAG	CGGAACCTTGC	GATGTAAAACGACGGCCAGTG	CCATCTCATCCCTGCGTGTCTCCGACTCAGCGGAACCTTGCGATGTAAAACGACGGCCAGTG
B09	MAS_309	CCATCTCATCCCTGCGTGTCTCCGACTCAG	CTAGGCCAGGAC	GATGTAAAACGACGGCCAGTG	CCATCTCATCCCTGCGTGTCTCCGACTCAGCTAGGCCAGGACGATGTAAAACGACGGCCAGTG
B10	MAS_310	CCATCTCATCCCTGCGTGTCTCCGACTCAG	CCTGAAGGCTGC	GATGTAAAACGACGGCCAGTG	CCATCTCATCCCTGCGTGTCTCCGACTCAGCCTGAAGGCTGCGATGTAAAACGACGGCCAGTG
B11	MAS_311	CCATCTCATCCCTGCGTGTCTCCGACTCAG	CTTGAAGGTCTC	GATGTAAAACGACGGCCAGTG	CCATCTCATCCCTGCGTGTCTCCGACTCAGCTTGAAGGTCTCGATGTAAAACGACGGCCAGTG
B12	MAS_312	CCATCTCATCCCTGCGTGTCTCCGACTCAG	CTCTCCGATTC	GATGTAAAACGACGGCCAGTG	CCATCTCATCCCTGCGTGTCTCCGACTCAGCTCTCCGATTCGATGTAAAACGACGGCCAGTG
C01	MAS_313	CCATCTCATCCCTGCGTGTCTCCGACTCAG	CTTAACATCCTC	GATGTAAAACGACGGCCAGTG	CCATCTCATCCCTGCGTGTCTCCGACTCAGCTTAACATCCTCGATGTAAAACGACGGCCAGTG
C02	MAS_314	CCATCTCATCCCTGCGTGTCTCCGACTCAG	TTGAATGGTC	GATGTAAAACGACGGCCAGTG	CCATCTCATCCCTGCGTGTCTCCGACTCAGTTGAATGGTCGATGTAAAACGACGGCCAGTG
C03	MAS_315	CCATCTCATCCCTGCGTGTCTCCGACTCAG	TGAGGAATTCAC	GATGTAAAACGACGGCCAGTG	CCATCTCATCCCTGCGTGTCTCCGACTCAGTGAGGAATTCACGATGTAAAACGACGGCCAGTG
C04	MAS_316	CCATCTCATCCCTGCGTGTCTCCGACTCAG	TGGAAGCAAGTC	GATGTAAAACGACGGCCAGTG	CCATCTCATCCCTGCGTGTCTCCGACTCAGTGGAAGCAAGTCGATGTAAAACGACGGCCAGTG
C05	MAS_317	CCATCTCATCCCTGCGTGTCTCCGACTCAG	CTGAGCAATCTC	GATGTAAAACGACGGCCAGTG	CCATCTCATCCCTGCGTGTCTCCGACTCAGCTGAGCAATCTCGATGTAAAACGACGGCCAGTG
C06	MAS_318	CCATCTCATCCCTGCGTGTCTCCGACTCAG	TCCAGCCATATC	GATGTAAAACGACGGCCAGTG	CCATCTCATCCCTGCGTGTCTCCGACTCAGTCCAGCCATATCGATGTAAAACGACGGCCAGTG
C07	MAS_319	CCATCTCATCCCTGCGTGTCTCCGACTCAG	CCTTACTCATC	GATGTAAAACGACGGCCAGTG	CCATCTCATCCCTGCGTGTCTCCGACTCAGCCTTACTCATCGATGTAAAACGACGGCCAGTG
C08	MAS_320	CCATCTCATCCCTGCGTGTCTCCGACTCAG	TCCTTCCACTTC	GATGTAAAACGACGGCCAGTG	CCATCTCATCCCTGCGTGTCTCCGACTCAGTCCTTCCACTTCGATGTAAAACGACGGCCAGTG
C09	MAS_321	CCATCTCATCCCTGCGTGTCTCCGACTCAG	TGAACCATTGAC	GATGTAAAACGACGGCCAGTG	CCATCTCATCCCTGCGTGTCTCCGACTCAGTGAACCATTGACGATGTAAAACGACGGCCAGTG
C10	MAS_322	CCATCTCATCCCTGCGTGTCTCCGACTCAG	TTAGGATCATTC	GATGTAAAACGACGGCCAGTG	CCATCTCATCCCTGCGTGTCTCCGACTCAGTTAGGATCATTCGATGTAAAACGACGGCCAGTG
C11	MAS_323	CCATCTCATCCCTGCGTGTCTCCGACTCAG	TTCCAATTCCAC	GATGTAAAACGACGGCCAGTG	CCATCTCATCCCTGCGTGTCTCCGACTCAGTTCCAATTCCACGATGTAAAACGACGGCCAGTG
C12	MAS_324	CCATCTCATCCCTGCGTGTCTCCGACTCAG	TTCTGGTTCTTC	GATGTAAAACGACGGCCAGTG	CCATCTCATCCCTGCGTGTCTCCGACTCAGTTCTGGTTCTTCGATGTAAAACGACGGCCAGTG
D01	MAS_325	CCATCTCATCCCTGCGTGTCTCCGACTCAG	TTCTGTCCGC	GATGTAAAACGACGGCCAGTG	CCATCTCATCCCTGCGTGTCTCCGACTCAGTTCTGTCCGCGATGTAAAACGACGGCCAGTG
D02	MAS_326	CCATCTCATCCCTGCGTGTCTCCGACTCAG	TCCGAAGAGATC	GATGTAAAACGACGGCCAGTG	CCATCTCATCCCTGCGTGTCTCCGACTCAGTCCGAAGAGATCGATGTAAAACGACGGCCAGTG
D03	MAS_327	CCATCTCATCCCTGCGTGTCTCCGACTCAG	TTACACGGAC	GATGTAAAACGACGGCCAGTG	CCATCTCATCCCTGCGTGTCTCCGACTCAGTTACACGGACGATGTAAAACGACGGCCAGTG
D04	MAS_328	CCATCTCATCCCTGCGTGTCTCCGACTCAG	TAAGTCCAATTC	GATGTAAAACGACGGCCAGTG	CCATCTCATCCCTGCGTGTCTCCGACTCAGTAAGTCCAATTCGATGTAAAACGACGGCCAGTG
D05	MAS_329	CCATCTCATCCCTGCGTGTCTCCGACTCAG	TAAGATTCGGC	GATGTAAAACGACGGCCAGTG	CCATCTCATCCCTGCGTGTCTCCGACTCAGTAAGATTCGGCGATGTAAAACGACGGCCAGTG
D06	MAS_330	CCATCTCATCCCTGCGTGTCTCCGACTCAG	AGGCCTAATTC	GATGTAAAACGACGGCCAGTG	CCATCTCATCCCTGCGTGTCTCCGACTCAGAGGCCTAATTCGATGTAAAACGACGGCCAGTG
D07	MAS_331	CCATCTCATCCCTGCGTGTCTCCGACTCAG	TCTTCAGGATTC	GATGTAAAACGACGGCCAGTG	CCATCTCATCCCTGCGTGTCTCCGACTCAGTCTTCAGGATTCGATGTAAAACGACGGCCAGTG
D08	MAS_332	CCATCTCATCCCTGCGTGTCTCCGACTCAG	TTCCTTGGTCAC	GATGTAAAACGACGGCCAGTG	CCATCTCATCCCTGCGTGTCTCCGACTCAGTTCCTTGGTCACGATGTAAAACGACGGCCAGTG
D09	MAS_333	CCATCTCATCCCTGCGTGTCTCCGACTCAG	TTCCTTGCCGTC	GATGTAAAACGACGGCCAGTG	CCATCTCATCCCTGCGTGTCTCCGACTCAGTTCCTTGCCGTCGATGTAAAACGACGGCCAGTG
D10	MAS_334	CCATCTCATCCCTGCGTGTCTCCGACTCAG	CTTAGGCAAGTC	GATGTAAAACGACGGCCAGTG	CCATCTCATCCCTGCGTGTCTCCGACTCAGCTTAGGCAAGTCGATGTAAAACGACGGCCAGTG
D11	MAS_335	CCATCTCATCCCTGCGTGTCTCCGACTCAG	AACAATTCGAAC	GATGTAAAACGACGGCCAGTG	CCATCTCATCCCTGCGTGTCTCCGACTCAGAACAATTCGAACGATGTAAAACGACGGCCAGTG
D12	MAS_336	CCATCTCATCCCTGCGTGTCTCCGACTCAG	CGAGGATCCGTC	GATGTAAAACGACGGCCAGTG	CCATCTCATCCCTGCGTGTCTCCGACTCAGCGAGGATCCGTCGATGTAAAACGACGGCCAGTG
E01	MAS_337	CCATCTCATCCCTGCGTGTCTCCGACTCAG	TCCTCTTCCTC	GATGTAAAACGACGGCCAGTG	CCATCTCATCCCTGCGTGTCTCCGACTCAGTCCTCTTCCTCGATGTAAAACGACGGCCAGTG
E02	MAS_338	CCATCTCATCCCTGCGTGTCTCCGACTCAG	TCCTAGCGGC	GATGTAAAACGACGGCCAGTG	CCATCTCATCCCTGCGTGTCTCCGACTCAGTCCTAGCGGCGATGTAAAACGACGGCCAGTG
E03	MAS_339	CCATCTCATCCCTGCGTGTCTCCGACTCAG	TCGAAGCTTCGC	GATGTAAAACGACGGCCAGTG	CCATCTCATCCCTGCGTGTCTCCGACTCAGTCGAAGCTTCGCGATGTAAAACGACGGCCAGTG
E04	MAS_340	CCATCTCATCCCTGCGTGTCTCCGACTCAG	CTAAGGTTCGAC	GATGTAAAACGACGGCCAGTG	CCATCTCATCCCTGCGTGTCTCCGACTCAGCTAAGGTTCGACGATGTAAAACGACGGCCAGTG
E05	MAS_341	CCATCTCATCCCTGCGTGTCTCCGACTCAG	TTAGGAATCCGC	GATGTAAAACGACGGCCAGTG	CCATCTCATCCCTGCGTGTCTCCGACTCAGTTAGGAATCCGCGATGTAAAACGACGGCCAGTG
E06	MAS_342	CCATCTCATCCCTGCGTGTCTCCGACTCAG	TGGCCAATCGAC	GATGTAAAACGACGGCCAGTG	CCATCTCATCCCTGCGTGTCTCCGACTCAGTGGCCAATCGACGATGTAAAACGACGGCCAGTG
E07	MAS_343	CCATCTCATCCCTGCGTGTCTCCGACTCAG	CTTAAGCATTAC	GATGTAAAACGACGGCCAGTG	CCATCTCATCCCTGCGTGTCTCCGACTCAGCTTAAGCATTACGATGTAAAACGACGGCCAGTG
E08	MAS_344	CCATCTCATCCCTGCGTGTCTCCGACTCAG	TTCCTCTAATTC	GATGTAAAACGACGGCCAGTG	CCATCTCATCCCTGCGTGTCTCCGACTCAGTTCCTCTAATTCGATGTAAAACGACGGCCAGTG
E09	MAS_345	CCATCTCATCCCTGCGTGTCTCCGACTCAG	CTTCCATTCGAC	GATGTAAAACGACGGCCAGTG	CCATCTCATCCCTGCGTGTCTCCGACTCAGCTTCCATTCGACGATGTAAAACGACGGCCAGTG
E10	MAS_346	CCATCTCATCCCTGCGTGTCTCCGACTCAG	CCTACAAGATTC	GATGTAAAACGACGGCCAGTG	CCATCTCATCCCTGCGTGTCTCCGACTCAGCCTACAAGATTCGATGTAAAACGACGGCCAGTG
E11	MAS_347	CCATCTCATCCCTGCGTGTCTCCGACTCAG	TCTTGAAGATGC	GATGTAAAACGACGGCCAGTG	CCATCTCATCCCTGCGTGTCTCCGACTCAGTCTTGAAGATGCGATGTAAAACGACGGCCAGTG
E12	MAS_348	CCATCTCATCCCTGCGTGTCTCCGACTCAG	TGAAGCCATCTC	GATGTAAAACGACGGCCAGTG	CCATCTCATCCCTGCGTGTCTCCGACTCAGTGAAGCCATCTCGATGTAAAACGACGGCCAGTG
F01	MAS_349	CCATCTCATCCCTGCGTGTCTCCGACTCAG	CTAAGCTTGGTC	GATGTAAAACGACGGCCAGTG	CCATCTCATCCCTGCGTGTCTCCGACTCAGCTAAGCTTGGTCGATGTAAAACGACGGCCAGTG
F02	MAS_350	CCATCTCATCCCTGCGTGTCTCCGACTCAG	CTTGGATAAC	GATGTAAAACGACGGCCAGTG	CCATCTCATCCCTGCGTGTCTCCGACTCAGCTTGGATAACGATGTAAAACGACGGCCAGTG
F03	MAS_351	CCATCTCATCCCTGCGTGTCTCCGACTCAG	CAAGCCACCGTC	GATGTAAAACGACGGCCAGTG	CCATCTCATCCCTGCGTGTCTCCGACTCAGCAAGCCACCGTCGATGTAAAACGACGGCCAGTG
F04	MAS_352	CCATCTCATCCCTGCGTGTCTCCGACTCAG	CCTAGGTCTTC	GATGTAAAACGACGGCCAGTG	CCATCTCATCCCTGCGTGTCTCCGACTCAGCCTAGGTCTTCGATGTAAAACGACGGCCAGTG
F05	MAS_353	CCATCTCATCCCTGCGTGTCTCCGACTCAG	TTGACTTCCGGC	GATGTAAAACGACGGCCAGTG	CCATCTCATCCCTGCGTGTCTCCGACTCAGTTGACTTCCGGCGATGTAAAACGACGGCCAGTG
F06	MAS_354	CCATCTCATCCCTGCGTGTCTCCGACTCAG	CCAGACCGAAC	GATGTAAAACGACGGCCAGTG	CCATCTCATCCCTGCGTGTCTCCGACTCAGCCAGACCGAACGATGTAAAACGACGGCCAGTG
F07	MAS_355	CCATCTCATCCCTGCGTGTCTCCGACTCAG	TCTAGCCATCGC	GATGTAAAACGACGGCCAGTG	CCATCTCATCCCTGCGTGTCTCCGACTCAGTCTAGCCATCGCGATGTAAAACGACGGCCAGTG
F08	MAS_356	CCATCTCATCCCTGCGTGTCTCCGACTCAG	CGCCAAGAATC	GATGTAAAACGACGGCCAGTG	CCATCTCATCCCTGCGTGTCTCCGACTCAGCGCCAAGAATCGATGTAAAACGACGGCCAGTG
F09	MAS_357	CCATCTCATCCCTGCGTGTCTCCGACTCAG	CCGGAGACATC	GATGTAAAACGACGGCCAGTG	CCATCTCATCCCTGCGTGTCTCCGACTCAGCCGGAGACATCGATGTAAAACGACGGCCAGTG
F10	MAS_358	CCATCTCATCCCTGCGTGTCTCCGACTCAG	TGAGGCATGGTC	GATGTAAAACGACGGCCAGTG	CCATCTCATCCCTGCGTGTCTCCGACTCAGTGAGGCATGGTCGATGTAAAACGACGGCCAGTG
F11	MAS_359	CCATCTCATCCCTGCGTGTCTCCGACTCAG	CGAGATTCGGAC	GATGTAAAACGACGGCCAGTG	CCATCTCATCCCTGCGTGTCTCCGACTCAGCGAGATTCGGACGATGTAAAACGACGGCCAGTG
F12	MAS_360	CCATCTCATCCCTGCGTGTCTCCGACTCAG	TCAACCTGATC	GATGTAAAACGACGGCCAGTG	CCATCTCATCCCTGCGTGTCTCCGACTCAGTCAACCTGATCGATGTAAAACGACGGCCAGTG
G01	MAS_361	CCATCTCATCCCTGCGTGTCTCCGACTCAG	TCCTGAGGTATC	GATGTAAAACGACGGCCAGTG	CCATCTCATCCCTGCGTGTCTCCGACTCAGTCCTGAGGTATCGATGTAAAACGACGGCCAGTG
G02	MAS_362	CCATCTCATCCCTGCGTGTCTCCGACTCAG	AAGATGAATC	GATGTAAAACGACGGCCAGTG	CCATCTCATCCCTGCGTGTCTCCGACTCAGAAGATGAATCGATGTAAAACGACGGCCAGTG
G03	MAS_363	CCATCTCATCCCTGCGTGTCTCCGACTCAG	CCTGGAAGACGC	GATGTAAAACGACGGCCAGTG	CCATCTCATCCCTGCGTGTCTCCGACTCAGCCTGGAAGACGCGATGTAAAACGACGGCCAGTG
G04	MAS_364	CCATCTCATCCCTGCGTGTCTCCGACTCAG	TTGCACCGTTC	GATGTAAAACGACGGCCAGTG	CCATCTCATCCCTGCGTGTCTCCGACTCAGTTGCACCGTTCGATGTAAAACGACGGCCAGTG
G05	MAS_365	CCATCTCATCCCTGCGTGTCTCCGACTCAG	TCTAAGACTTC	GATGTAAAACGACGGCCAGTG	CCATCTCATCCCTGCGTGTCTCCGACTCAGTCTAAGACTTCGATGTAAAACGACGGCCAGTG
G06	MAS_366	CCATCTCATCCCTGCGTGTCTCCGACTCAG	CGAACATATTC	GATGTAAAACGACGGCCAGTG	CCATCTCATCCCTGCGTGTCTCCGACTCAGCGAACATATTCGATGTAAAACGACGGCCAGTG
G07	MAS_367	CCATCTCATCCCTGCGTGTCTCCGACTCAG	TTGGACTTATTC	GATGTAAAACGACGGCCAGTG	CCATCTCATCCCTGCGTGTCTCCGACTCAGTTGGACTTATTCGATGTAAAACGACGGCCAGTG
G08	MAS_368	CCATCTCATCCCTGCGTGTCTCCGACTCAG	CGAGGCAATGAC	GATGTAAAACGACGGCCAGTG	CCATCTCATCCCTGCGTGTCTCCGACTCAGCGAGGCAATGACGATGTAAAACGACGGCCAGTG
G09	MAS_369	CCATCTCATCCCTGCGTGTCTCCGACTCAG	TCGAGATTAATC	GATGTAAAACGACGGCCAGTG	CCATCTCATCCCTGCGTGTCTCCGACTCAGTCGAGATTAATCGATGTAAAACGACGGCCAGTG
G10	MAS_370	CCATCTCATCCCTGCGTGTCTCCGACTCAG	TTCGCCAACAC	GATGTAAAACGACGGCCAGTG	CCATCTCATCCCTGCGTGTCTCCGACTCAGTTCGCCAACACGATGTAAAACGACGGCCAGTG
G11	MAS_371	CCATCTCATCCCTGCGTGTCTCCGACTCAG	TCGGCACGAATC	GATGTAAAACGACGGCCAGTG	CCATCTCATCCCTGCGTGTCTCCGACTCAGTCGGCACGAATCGATGTAAAACGACGGCCAGTG
G12	MAS_372	CCATCTCATCCCTGCGTGTCTCCGACTCAG	TCCGTTCGGTC	GATGTAAAACGACGGCCAGTG	CCATCTCATCCCTGCGTGTCTCCGACTCAGTCCGTTCGGTCGATGTAAAACGACGGCCAGTG
H01	MAS_373	CCATCTCATCCCTGCGTGTCTCCGACTCAG	CCTTGGAGCCGC	GATGTAAAACGACGGCCAGTG	CCATCTCATCCCTGCGTGTCTCCGACTCAGCCTTGGAGCCGCGATGTAAAACGACGGCCAGTG
H02	MAS_374	CCATCTCATCCCTGCGTGTCTCCGACTCAG	CCTTAGGATGGC	GATGTAAAACGACGGCCAGTG	CCATCTCATCCCTGCGTGTCTCCGACTCAGCCTTAGGATGGCGATGTAAAACGACGGCCAGTG
H03	MAS_375	CCATCTCATCCCTGCGTGTCTCCGACTCAG	TCGGAGAACCGC	GATGTAAAACGACGGCCAGTG	CCATCTCATCCCTGCGTGTCTCCGACTCAGTCGGAGAACCGCGATGTAAAACGACGGCCAGTG
H04	MAS_376	CCATCTCATCCCTGCGTGTCTCCGACTCAG	CACCACCAATTC	GATGTAAAACGACGGCCAGTG	CCATCTCATCCCTGCGTGTCTCCGACTCAGCACCACCAATTCGATGTAAAACGACGGCCAGTG
H05	MAS_377	CCATCTCATCCCTGCGTGTCTCCGACTCAG	TTGAAGCCAGGC	GATGTAAAACGACGGCCAGTG	CCATCTCATCCCTGCGTGTCTCCGACTCAGTTGAAGCCAGGCGATGTAAAACGACGGCCAGTG
H06	MAS_378	CCATCTCATCCCTGCGTGTCTCCGACTCAG	CCTCCAATCGGC	GATGTAAAACGACGGCCAGTG	CCATCTCATCCCTGCGTGTCTCCGACTCAGCCTCCAATCGGCGATGTAAAACGACGGCCAGTG
H07	MAS_379	CCATCTCATCCCTGCGTGTCTCCGACTCAG	TTACAATGAATC	GATGTAAAACGACGGCCAGTG	CCATCTCATCCCTGCGTGTCTCCGACTCAGTTACAATGAATCGATGTAAAACGACGGCCAGTG
H08	MAS_380	CCATCTCATCCCTGCGTGTCTCCGACTCAG	TCCTGCATGATC	GATGTAAAACGACGGCCAGTG	CCATCTCATCCCTGCGTGTCTCCGACTCAGTCCTGCATGATCGATGTAAAACGACGGCCAGTG
H09	MAS_381	CCATCTCATCCCTGCGTGTCTCCGACTCAG	CGCTTCCAAC	GATGTAAAACGACGGCCAGTG	CCATCTCATCCCTGCGTGTCTCCGACTCAGCGCTTCCAACGATGTAAAACGACGGCCAGTG
H10	MAS_382	CCATCTCATCCCTGCGTGTCTCCGACTCAG	TGACAACTTC	GATGTAAAACGACGGCCAGTG	CCATCTCATCCCTGCGTGTCTCCGACTCAGTGACAACTTCGATGTAAAACGACGGCCAGTG
H11	MAS_383	CCATCTCATCCCTGCGTGTCTCCGACTCAG	CTTGGCCAACTC	GATGTAAAACGACGGCCAGTG	CCATCTCATCCCTGCGTGTCTCCGACTCAGCTTGGCCAACTCGATGTAAAACGACGGCCAGTG
H12	MAS_384	CCATCTCATCCCTGCGTGTCTCCGACTCAG	TCTTGGCAATGC	GATGTAAAACGACGGCCAGTG	CCATCTCATCCCTGCGTGTCTCCGACTCAGTCTTGGCAATGCGATGTAAAACGACGGCCAGTG

## Sheet: Illumina
Well	Index Id	P7 adapter	Index sequence	i7 sequence	Concatenated
A01	i7_illadap_1	CAAGCAGAAGACGGCATACGAGAT	CCGCGGTT	GTCTCGTGGGCTCGGAGATGTGTATAAGAGACAG	CAAGCAGAAGACGGCATACGAGATCCGCGGTTGTCTCGTGGGCTCGGAGATGTGTATAAGAGACAG
A02	i7_illadap_2	CAAGCAGAAGACGGCATACGAGAT	TTATAACC	GTCTCGTGGGCTCGGAGATGTGTATAAGAGACAG	CAAGCAGAAGACGGCATACGAGATTTATAACCGTCTCGTGGGCTCGGAGATGTGTATAAGAGACAG
A03	i7_illadap_3	CAAGCAGAAGACGGCATACGAGAT	GGACTTGG	GTCTCGTGGGCTCGGAGATGTGTATAAGAGACAG	CAAGCAGAAGACGGCATACGAGATGGACTTGGGTCTCGTGGGCTCGGAGATGTGTATAAGAGACAG
A04	i7_illadap_4	CAAGCAGAAGACGGCATACGAGAT	AAGTCCAA	GTCTCGTGGGCTCGGAGATGTGTATAAGAGACAG	CAAGCAGAAGACGGCATACGAGATAAGTCCAAGTCTCGTGGGCTCGGAGATGTGTATAAGAGACAG
A05	i7_illadap_5	CAAGCAGAAGACGGCATACGAGAT	ATCCACTG	GTCTCGTGGGCTCGGAGATGTGTATAAGAGACAG	CAAGCAGAAGACGGCATACGAGATATCCACTGGTCTCGTGGGCTCGGAGATGTGTATAAGAGACAG
A06	i7_illadap_6	CAAGCAGAAGACGGCATACGAGAT	GCTTGTCA	GTCTCGTGGGCTCGGAGATGTGTATAAGAGACAG	CAAGCAGAAGACGGCATACGAGATGCTTGTCAGTCTCGTGGGCTCGGAGATGTGTATAAGAGACAG
A07	i7_illadap_7	CAAGCAGAAGACGGCATACGAGAT	CAAGCTAG	GTCTCGTGGGCTCGGAGATGTGTATAAGAGACAG	CAAGCAGAAGACGGCATACGAGATCAAGCTAGGTCTCGTGGGCTCGGAGATGTGTATAAGAGACAG
A08	i7_illadap_8	CAAGCAGAAGACGGCATACGAGAT	TGGATCGA	GTCTCGTGGGCTCGGAGATGTGTATAAGAGACAG	CAAGCAGAAGACGGCATACGAGATTGGATCGAGTCTCGTGGGCTCGGAGATGTGTATAAGAGACAG
A09	i7_illadap_9	CAAGCAGAAGACGGCATACGAGAT	AGTTCAGG	GTCTCGTGGGCTCGGAGATGTGTATAAGAGACAG	CAAGCAGAAGACGGCATACGAGATAGTTCAGGGTCTCGTGGGCTCGGAGATGTGTATAAGAGACAG
A10	i7_illadap_10	CAAGCAGAAGACGGCATACGAGAT	GACCTGAA	GTCTCGTGGGCTCGGAGATGTGTATAAGAGACAG	CAAGCAGAAGACGGCATACGAGATGACCTGAAGTCTCGTGGGCTCGGAGATGTGTATAAGAGACAG
A11	i7_illadap_11	CAAGCAGAAGACGGCATACGAGAT	TCTCTACT	GTCTCGTGGGCTCGGAGATGTGTATAAGAGACAG	CAAGCAGAAGACGGCATACGAGATTCTCTACTGTCTCGTGGGCTCGGAGATGTGTATAAGAGACAG
A12	i7_illadap_12	CAAGCAGAAGACGGCATACGAGAT	CTCTCGTC	GTCTCGTGGGCTCGGAGATGTGTATAAGAGACAG	CAAGCAGAAGACGGCATACGAGATCTCTCGTCGTCTCGTGGGCTCGGAGATGTGTATAAGAGACAG
B01	i7_illadap_13	CAAGCAGAAGACGGCATACGAGAT	CCAAGTCT	GTCTCGTGGGCTCGGAGATGTGTATAAGAGACAG	CAAGCAGAAGACGGCATACGAGATCCAAGTCTGTCTCGTGGGCTCGGAGATGTGTATAAGAGACAG
B02	i7_illadap_14	CAAGCAGAAGACGGCATACGAGAT	TTGGACTC	GTCTCGTGGGCTCGGAGATGTGTATAAGAGACAG	CAAGCAGAAGACGGCATACGAGATTTGGACTCGTCTCGTGGGCTCGGAGATGTGTATAAGAGACAG
B03	i7_illadap_15	CAAGCAGAAGACGGCATACGAGAT	GGCTTAAG	GTCTCGTGGGCTCGGAGATGTGTATAAGAGACAG	CAAGCAGAAGACGGCATACGAGATGGCTTAAGGTCTCGTGGGCTCGGAGATGTGTATAAGAGACAG
B04	i7_illadap_16	CAAGCAGAAGACGGCATACGAGAT	AATCCGGA	GTCTCGTGGGCTCGGAGATGTGTATAAGAGACAG	CAAGCAGAAGACGGCATACGAGATAATCCGGAGTCTCGTGGGCTCGGAGATGTGTATAAGAGACAG
B05	i7_illadap_17	CAAGCAGAAGACGGCATACGAGAT	TAATACAG	GTCTCGTGGGCTCGGAGATGTGTATAAGAGACAG	CAAGCAGAAGACGGCATACGAGATTAATACAGGTCTCGTGGGCTCGGAGATGTGTATAAGAGACAG
B06	i7_illadap_18	CAAGCAGAAGACGGCATACGAGAT	CGGCGTGA	GTCTCGTGGGCTCGGAGATGTGTATAAGAGACAG	CAAGCAGAAGACGGCATACGAGATCGGCGTGAGTCTCGTGGGCTCGGAGATGTGTATAAGAGACAG
B07	i7_illadap_19	CAAGCAGAAGACGGCATACGAGAT	ATGTAAGT	GTCTCGTGGGCTCGGAGATGTGTATAAGAGACAG	CAAGCAGAAGACGGCATACGAGATATGTAAGTGTCTCGTGGGCTCGGAGATGTGTATAAGAGACAG
B08	i7_illadap_20	CAAGCAGAAGACGGCATACGAGAT	GCACGGAC	GTCTCGTGGGCTCGGAGATGTGTATAAGAGACAG	CAAGCAGAAGACGGCATACGAGATGCACGGACGTCTCGTGGGCTCGGAGATGTGTATAAGAGACAG
B09	i7_illadap_21	CAAGCAGAAGACGGCATACGAGAT	GGTACCTT	GTCTCGTGGGCTCGGAGATGTGTATAAGAGACAG	CAAGCAGAAGACGGCATACGAGATGGTACCTTGTCTCGTGGGCTCGGAGATGTGTATAAGAGACAG
B10	i7_illadap_22	CAAGCAGAAGACGGCATACGAGAT	AACGTTCC	GTCTCGTGGGCTCGGAGATGTGTATAAGAGACAG	CAAGCAGAAGACGGCATACGAGATAACGTTCCGTCTCGTGGGCTCGGAGATGTGTATAAGAGACAG
B11	i7_illadap_23	CAAGCAGAAGACGGCATACGAGAT	GCAGAATT	GTCTCGTGGGCTCGGAGATGTGTATAAGAGACAG	CAAGCAGAAGACGGCATACGAGATGCAGAATTGTCTCGTGGGCTCGGAGATGTGTATAAGAGACAG
B12	i7_illadap_24	CAAGCAGAAGACGGCATACGAGAT	ATGAGGCC	GTCTCGTGGGCTCGGAGATGTGTATAAGAGACAG	CAAGCAGAAGACGGCATACGAGATATGAGGCCGTCTCGTGGGCTCGGAGATGTGTATAAGAGACAG
C01	i7_illadap_25	CAAGCAGAAGACGGCATACGAGAT	ACTAAGAT	GTCTCGTGGGCTCGGAGATGTGTATAAGAGACAG	CAAGCAGAAGACGGCATACGAGATACTAAGATGTCTCGTGGGCTCGGAGATGTGTATAAGAGACAG
C02	i7_illadap_26	CAAGCAGAAGACGGCATACGAGAT	GTCGGAGC	GTCTCGTGGGCTCGGAGATGTGTATAAGAGACAG	CAAGCAGAAGACGGCATACGAGATGTCGGAGCGTCTCGTGGGCTCGGAGATGTGTATAAGAGACAG
C03	i7_illadap_27	CAAGCAGAAGACGGCATACGAGAT	CTTGGTAT	GTCTCGTGGGCTCGGAGATGTGTATAAGAGACAG	CAAGCAGAAGACGGCATACGAGATCTTGGTATGTCTCGTGGGCTCGGAGATGTGTATAAGAGACAG
C04	i7_illadap_28	CAAGCAGAAGACGGCATACGAGAT	TCCAACGC	GTCTCGTGGGCTCGGAGATGTGTATAAGAGACAG	CAAGCAGAAGACGGCATACGAGATTCCAACGCGTCTCGTGGGCTCGGAGATGTGTATAAGAGACAG
C05	i7_illadap_29	CAAGCAGAAGACGGCATACGAGAT	CCGTGAAG	GTCTCGTGGGCTCGGAGATGTGTATAAGAGACAG	CAAGCAGAAGACGGCATACGAGATCCGTGAAGGTCTCGTGGGCTCGGAGATGTGTATAAGAGACAG
C06	i7_illadap_30	CAAGCAGAAGACGGCATACGAGAT	TTACAGGA	GTCTCGTGGGCTCGGAGATGTGTATAAGAGACAG	CAAGCAGAAGACGGCATACGAGATTTACAGGAGTCTCGTGGGCTCGGAGATGTGTATAAGAGACAG
C07	i7_illadap_31	CAAGCAGAAGACGGCATACGAGAT	GGCATTCT	GTCTCGTGGGCTCGGAGATGTGTATAAGAGACAG	CAAGCAGAAGACGGCATACGAGATGGCATTCTGTCTCGTGGGCTCGGAGATGTGTATAAGAGACAG
C08	i7_illadap_32	CAAGCAGAAGACGGCATACGAGAT	AATGCCTC	GTCTCGTGGGCTCGGAGATGTGTATAAGAGACAG	CAAGCAGAAGACGGCATACGAGATAATGCCTCGTCTCGTGGGCTCGGAGATGTGTATAAGAGACAG
C09	i7_illadap_33	CAAGCAGAAGACGGCATACGAGAT	TACCGAGG	GTCTCGTGGGCTCGGAGATGTGTATAAGAGACAG	CAAGCAGAAGACGGCATACGAGATTACCGAGGGTCTCGTGGGCTCGGAGATGTGTATAAGAGACAG
C10	i7_illadap_34	CAAGCAGAAGACGGCATACGAGAT	CGTTAGAA	GTCTCGTGGGCTCGGAGATGTGTATAAGAGACAG	CAAGCAGAAGACGGCATACGAGATCGTTAGAAGTCTCGTGGGCTCGGAGATGTGTATAAGAGACAG
C11	i7_illadap_35	CAAGCAGAAGACGGCATACGAGAT	AGCCTCAT	GTCTCGTGGGCTCGGAGATGTGTATAAGAGACAG	CAAGCAGAAGACGGCATACGAGATAGCCTCATGTCTCGTGGGCTCGGAGATGTGTATAAGAGACAG
C12	i7_illadap_36	CAAGCAGAAGACGGCATACGAGAT	GATTCTGC	GTCTCGTGGGCTCGGAGATGTGTATAAGAGACAG	CAAGCAGAAGACGGCATACGAGATGATTCTGCGTCTCGTGGGCTCGGAGATGTGTATAAGAGACAG
D01	i7_illadap_37	CAAGCAGAAGACGGCATACGAGAT	TCGTAGTG	GTCTCGTGGGCTCGGAGATGTGTATAAGAGACAG	CAAGCAGAAGACGGCATACGAGATTCGTAGTGGTCTCGTGGGCTCGGAGATGTGTATAAGAGACAG
D02	i7_illadap_38	CAAGCAGAAGACGGCATACGAGAT	CTACGACA	GTCTCGTGGGCTCGGAGATGTGTATAAGAGACAG	CAAGCAGAAGACGGCATACGAGATCTACGACAGTCTCGTGGGCTCGGAGATGTGTATAAGAGACAG
D03	i7_illadap_39	CAAGCAGAAGACGGCATACGAGAT	TAAGTGGT	GTCTCGTGGGCTCGGAGATGTGTATAAGAGACAG	CAAGCAGAAGACGGCATACGAGATTAAGTGGTGTCTCGTGGGCTCGGAGATGTGTATAAGAGACAG
D04	i7_illadap_40	CAAGCAGAAGACGGCATACGAGAT	CGGACAAC	GTCTCGTGGGCTCGGAGATGTGTATAAGAGACAG	CAAGCAGAAGACGGCATACGAGATCGGACAACGTCTCGTGGGCTCGGAGATGTGTATAAGAGACAG
D05	i7_illadap_41	CAAGCAGAAGACGGCATACGAGAT	ATATGGAT	GTCTCGTGGGCTCGGAGATGTGTATAAGAGACAG	CAAGCAGAAGACGGCATACGAGATATATGGATGTCTCGTGGGCTCGGAGATGTGTATAAGAGACAG
D06	i7_illadap_42	CAAGCAGAAGACGGCATACGAGAT	GCGCAAGC	GTCTCGTGGGCTCGGAGATGTGTATAAGAGACAG	CAAGCAGAAGACGGCATACGAGATGCGCAAGCGTCTCGTGGGCTCGGAGATGTGTATAAGAGACAG
D07	i7_illadap_43	CAAGCAGAAGACGGCATACGAGAT	AAGATACT	GTCTCGTGGGCTCGGAGATGTGTATAAGAGACAG	CAAGCAGAAGACGGCATACGAGATAAGATACTGTCTCGTGGGCTCGGAGATGTGTATAAGAGACAG
D08	i7_illadap_44	CAAGCAGAAGACGGCATACGAGAT	GGAGCGTC	GTCTCGTGGGCTCGGAGATGTGTATAAGAGACAG	CAAGCAGAAGACGGCATACGAGATGGAGCGTCGTCTCGTGGGCTCGGAGATGTGTATAAGAGACAG
D09	i7_illadap_45	CAAGCAGAAGACGGCATACGAGAT	ATGGCATG	GTCTCGTGGGCTCGGAGATGTGTATAAGAGACAG	CAAGCAGAAGACGGCATACGAGATATGGCATGGTCTCGTGGGCTCGGAGATGTGTATAAGAGACAG
D10	i7_illadap_46	CAAGCAGAAGACGGCATACGAGAT	GCAATGCA	GTCTCGTGGGCTCGGAGATGTGTATAAGAGACAG	CAAGCAGAAGACGGCATACGAGATGCAATGCAGTCTCGTGGGCTCGGAGATGTGTATAAGAGACAG
D11	i7_illadap_47	CAAGCAGAAGACGGCATACGAGAT	GTTCCAAT	GTCTCGTGGGCTCGGAGATGTGTATAAGAGACAG	CAAGCAGAAGACGGCATACGAGATGTTCCAATGTCTCGTGGGCTCGGAGATGTGTATAAGAGACAG
D12	i7_illadap_48	CAAGCAGAAGACGGCATACGAGAT	ACCTTGGC	GTCTCGTGGGCTCGGAGATGTGTATAAGAGACAG	CAAGCAGAAGACGGCATACGAGATACCTTGGCGTCTCGTGGGCTCGGAGATGTGTATAAGAGACAG
E01	i7_illadap_49	CAAGCAGAAGACGGCATACGAGAT	ATATCTCG	GTCTCGTGGGCTCGGAGATGTGTATAAGAGACAG	CAAGCAGAAGACGGCATACGAGATATATCTCGGTCTCGTGGGCTCGGAGATGTGTATAAGAGACAG
E02	i7_illadap_50	CAAGCAGAAGACGGCATACGAGAT	GCGCTCTA	GTCTCGTGGGCTCGGAGATGTGTATAAGAGACAG	CAAGCAGAAGACGGCATACGAGATGCGCTCTAGTCTCGTGGGCTCGGAGATGTGTATAAGAGACAG
E03	i7_illadap_51	CAAGCAGAAGACGGCATACGAGAT	AACAGGTT	GTCTCGTGGGCTCGGAGATGTGTATAAGAGACAG	CAAGCAGAAGACGGCATACGAGATAACAGGTTGTCTCGTGGGCTCGGAGATGTGTATAAGAGACAG
E04	i7_illadap_52	CAAGCAGAAGACGGCATACGAGAT	GGTGAACC	GTCTCGTGGGCTCGGAGATGTGTATAAGAGACAG	CAAGCAGAAGACGGCATACGAGATGGTGAACCGTCTCGTGGGCTCGGAGATGTGTATAAGAGACAG
E05	i7_illadap_53	CAAGCAGAAGACGGCATACGAGAT	CAACAATG	GTCTCGTGGGCTCGGAGATGTGTATAAGAGACAG	CAAGCAGAAGACGGCATACGAGATCAACAATGGTCTCGTGGGCTCGGAGATGTGTATAAGAGACAG
E06	i7_illadap_54	CAAGCAGAAGACGGCATACGAGAT	TGGTGGCA	GTCTCGTGGGCTCGGAGATGTGTATAAGAGACAG	CAAGCAGAAGACGGCATACGAGATTGGTGGCAGTCTCGTGGGCTCGGAGATGTGTATAAGAGACAG
E07	i7_illadap_55	CAAGCAGAAGACGGCATACGAGAT	AGGCAGAG	GTCTCGTGGGCTCGGAGATGTGTATAAGAGACAG	CAAGCAGAAGACGGCATACGAGATAGGCAGAGGTCTCGTGGGCTCGGAGATGTGTATAAGAGACAG
E08	i7_illadap_56	CAAGCAGAAGACGGCATACGAGAT	GAATGAGA	GTCTCGTGGGCTCGGAGATGTGTATAAGAGACAG	CAAGCAGAAGACGGCATACGAGATGAATGAGAGTCTCGTGGGCTCGGAGATGTGTATAAGAGACAG
E09	i7_illadap_57	CAAGCAGAAGACGGCATACGAGAT	TGCGGCGT	GTCTCGTGGGCTCGGAGATGTGTATAAGAGACAG	CAAGCAGAAGACGGCATACGAGATTGCGGCGTGTCTCGTGGGCTCGGAGATGTGTATAAGAGACAG
E10	i7_illadap_58	CAAGCAGAAGACGGCATACGAGAT	CATAATAC	GTCTCGTGGGCTCGGAGATGTGTATAAGAGACAG	CAAGCAGAAGACGGCATACGAGATCATAATACGTCTCGTGGGCTCGGAGATGTGTATAAGAGACAG
E11	i7_illadap_59	CAAGCAGAAGACGGCATACGAGAT	GATCTATC	GTCTCGTGGGCTCGGAGATGTGTATAAGAGACAG	CAAGCAGAAGACGGCATACGAGATGATCTATCGTCTCGTGGGCTCGGAGATGTGTATAAGAGACAG
E12	i7_illadap_60	CAAGCAGAAGACGGCATACGAGAT	AGCTCGCT	GTCTCGTGGGCTCGGAGATGTGTATAAGAGACAG	CAAGCAGAAGACGGCATACGAGATAGCTCGCTGTCTCGTGGGCTCGGAGATGTGTATAAGAGACAG
F01	i7_illadap_61	CAAGCAGAAGACGGCATACGAGAT	CGGAACTG	GTCTCGTGGGCTCGGAGATGTGTATAAGAGACAG	CAAGCAGAAGACGGCATACGAGATCGGAACTGGTCTCGTGGGCTCGGAGATGTGTATAAGAGACAG
F02	i7_illadap_62	CAAGCAGAAGACGGCATACGAGAT	TAAGGTCA	GTCTCGTGGGCTCGGAGATGTGTATAAGAGACAG	CAAGCAGAAGACGGCATACGAGATTAAGGTCAGTCTCGTGGGCTCGGAGATGTGTATAAGAGACAG
F03	i7_illadap_63	CAAGCAGAAGACGGCATACGAGAT	TTGCCTAG	GTCTCGTGGGCTCGGAGATGTGTATAAGAGACAG	CAAGCAGAAGACGGCATACGAGATTTGCCTAGGTCTCGTGGGCTCGGAGATGTGTATAAGAGACAG
F04	i7_illadap_64	CAAGCAGAAGACGGCATACGAGAT	CCATTCGA	GTCTCGTGGGCTCGGAGATGTGTATAAGAGACAG	CAAGCAGAAGACGGCATACGAGATCCATTCGAGTCTCGTGGGCTCGGAGATGTGTATAAGAGACAG
F05	i7_illadap_65	CAAGCAGAAGACGGCATACGAGAT	ACACTAAG	GTCTCGTGGGCTCGGAGATGTGTATAAGAGACAG	CAAGCAGAAGACGGCATACGAGATACACTAAGGTCTCGTGGGCTCGGAGATGTGTATAAGAGACAG
F06	i7_illadap_66	CAAGCAGAAGACGGCATACGAGAT	GTGTCGGA	GTCTCGTGGGCTCGGAGATGTGTATAAGAGACAG	CAAGCAGAAGACGGCATACGAGATGTGTCGGAGTCTCGTGGGCTCGGAGATGTGTATAAGAGACAG
F07	i7_illadap_67	CAAGCAGAAGACGGCATACGAGAT	TTCCTGTT	GTCTCGTGGGCTCGGAGATGTGTATAAGAGACAG	CAAGCAGAAGACGGCATACGAGATTTCCTGTTGTCTCGTGGGCTCGGAGATGTGTATAAGAGACAG
F08	i7_illadap_68	CAAGCAGAAGACGGCATACGAGAT	CCTTCACC	GTCTCGTGGGCTCGGAGATGTGTATAAGAGACAG	CAAGCAGAAGACGGCATACGAGATCCTTCACCGTCTCGTGGGCTCGGAGATGTGTATAAGAGACAG
F09	i7_illadap_69	CAAGCAGAAGACGGCATACGAGAT	GCCACAGG	GTCTCGTGGGCTCGGAGATGTGTATAAGAGACAG	CAAGCAGAAGACGGCATACGAGATGCCACAGGGTCTCGTGGGCTCGGAGATGTGTATAAGAGACAG
F10	i7_illadap_70	CAAGCAGAAGACGGCATACGAGAT	ATTGTGAA	GTCTCGTGGGCTCGGAGATGTGTATAAGAGACAG	CAAGCAGAAGACGGCATACGAGATATTGTGAAGTCTCGTGGGCTCGGAGATGTGTATAAGAGACAG
F11	i7_illadap_71	CAAGCAGAAGACGGCATACGAGAT	ACTCGTGT	GTCTCGTGGGCTCGGAGATGTGTATAAGAGACAG	CAAGCAGAAGACGGCATACGAGATACTCGTGTGTCTCGTGGGCTCGGAGATGTGTATAAGAGACAG
F12	i7_illadap_72	CAAGCAGAAGACGGCATACGAGAT	GTCTACAC	GTCTCGTGGGCTCGGAGATGTGTATAAGAGACAG	CAAGCAGAAGACGGCATACGAGATGTCTACACGTCTCGTGGGCTCGGAGATGTGTATAAGAGACAG
G01	i7_illadap_73	CAAGCAGAAGACGGCATACGAGAT	CAATTAAC	GTCTCGTGGGCTCGGAGATGTGTATAAGAGACAG	CAAGCAGAAGACGGCATACGAGATCAATTAACGTCTCGTGGGCTCGGAGATGTGTATAAGAGACAG
G02	i7_illadap_74	CAAGCAGAAGACGGCATACGAGAT	TGGCCGGT	GTCTCGTGGGCTCGGAGATGTGTATAAGAGACAG	CAAGCAGAAGACGGCATACGAGATTGGCCGGTGTCTCGTGGGCTCGGAGATGTGTATAAGAGACAG
G03	i7_illadap_75	CAAGCAGAAGACGGCATACGAGAT	AGTACTCC	GTCTCGTGGGCTCGGAGATGTGTATAAGAGACAG	CAAGCAGAAGACGGCATACGAGATAGTACTCCGTCTCGTGGGCTCGGAGATGTGTATAAGAGACAG
G04	i7_illadap_76	CAAGCAGAAGACGGCATACGAGAT	GACGTCTT	GTCTCGTGGGCTCGGAGATGTGTATAAGAGACAG	CAAGCAGAAGACGGCATACGAGATGACGTCTTGTCTCGTGGGCTCGGAGATGTGTATAAGAGACAG
G05	i7_illadap_77	CAAGCAGAAGACGGCATACGAGAT	TGCGAGAC	GTCTCGTGGGCTCGGAGATGTGTATAAGAGACAG	CAAGCAGAAGACGGCATACGAGATTGCGAGACGTCTCGTGGGCTCGGAGATGTGTATAAGAGACAG
G06	i7_illadap_78	CAAGCAGAAGACGGCATACGAGAT	CATAGAGT	GTCTCGTGGGCTCGGAGATGTGTATAAGAGACAG	CAAGCAGAAGACGGCATACGAGATCATAGAGTGTCTCGTGGGCTCGGAGATGTGTATAAGAGACAG
G07	i7_illadap_79	CAAGCAGAAGACGGCATACGAGAT	ACAGGCGC	GTCTCGTGGGCTCGGAGATGTGTATAAGAGACAG	CAAGCAGAAGACGGCATACGAGATACAGGCGCGTCTCGTGGGCTCGGAGATGTGTATAAGAGACAG
G08	i7_illadap_80	CAAGCAGAAGACGGCATACGAGAT	GTGAATAT	GTCTCGTGGGCTCGGAGATGTGTATAAGAGACAG	CAAGCAGAAGACGGCATACGAGATGTGAATATGTCTCGTGGGCTCGGAGATGTGTATAAGAGACAG
G09	i7_illadap_81	CAAGCAGAAGACGGCATACGAGAT	AACTGTAG	GTCTCGTGGGCTCGGAGATGTGTATAAGAGACAG	CAAGCAGAAGACGGCATACGAGATAACTGTAGGTCTCGTGGGCTCGGAGATGTGTATAAGAGACAG
G10	i7_illadap_82	CAAGCAGAAGACGGCATACGAGAT	GGTCACGA	GTCTCGTGGGCTCGGAGATGTGTATAAGAGACAG	CAAGCAGAAGACGGCATACGAGATGGTCACGAGTCTCGTGGGCTCGGAGATGTGTATAAGAGACAG
G11	i7_illadap_83	CAAGCAGAAGACGGCATACGAGAT	CTGCTTCC	GTCTCGTGGGCTCGGAGATGTGTATAAGAGACAG	CAAGCAGAAGACGGCATACGAGATCTGCTTCCGTCTCGTGGGCTCGGAGATGTGTATAAGAGACAG
G12	i7_illadap_84	CAAGCAGAAGACGGCATACGAGAT	TCATCCTT	GTCTCGTGGGCTCGGAGATGTGTATAAGAGACAG	CAAGCAGAAGACGGCATACGAGATTCATCCTTGTCTCGTGGGCTCGGAGATGTGTATAAGAGACAG
H01	i7_illadap_85	CAAGCAGAAGACGGCATACGAGAT	AGGTTATA	GTCTCGTGGGCTCGGAGATGTGTATAAGAGACAG	CAAGCAGAAGACGGCATACGAGATAGGTTATAGTCTCGTGGGCTCGGAGATGTGTATAAGAGACAG
H02	i7_illadap_86	CAAGCAGAAGACGGCATACGAGAT	GAACCGCG	GTCTCGTGGGCTCGGAGATGTGTATAAGAGACAG	CAAGCAGAAGACGGCATACGAGATGAACCGCGGTCTCGTGGGCTCGGAGATGTGTATAAGAGACAG
H03	i7_illadap_87	CAAGCAGAAGACGGCATACGAGAT	CTCACCAA	GTCTCGTGGGCTCGGAGATGTGTATAAGAGACAG	CAAGCAGAAGACGGCATACGAGATCTCACCAAGTCTCGTGGGCTCGGAGATGTGTATAAGAGACAG
H04	i7_illadap_88	CAAGCAGAAGACGGCATACGAGAT	TCTGTTGG	GTCTCGTGGGCTCGGAGATGTGTATAAGAGACAG	CAAGCAGAAGACGGCATACGAGATTCTGTTGGGTCTCGTGGGCTCGGAGATGTGTATAAGAGACAG
H05	i7_illadap_89	CAAGCAGAAGACGGCATACGAGAT	TATCGCAC	GTCTCGTGGGCTCGGAGATGTGTATAAGAGACAG	CAAGCAGAAGACGGCATACGAGATTATCGCACGTCTCGTGGGCTCGGAGATGTGTATAAGAGACAG
H06	i7_illadap_90	CAAGCAGAAGACGGCATACGAGAT	CGCTATGT	GTCTCGTGGGCTCGGAGATGTGTATAAGAGACAG	CAAGCAGAAGACGGCATACGAGATCGCTATGTGTCTCGTGGGCTCGGAGATGTGTATAAGAGACAG
H07	i7_illadap_91	CAAGCAGAAGACGGCATACGAGAT	GTATGTTC	GTCTCGTGGGCTCGGAGATGTGTATAAGAGACAG	CAAGCAGAAGACGGCATACGAGATGTATGTTCGTCTCGTGGGCTCGGAGATGTGTATAAGAGACAG
H08	i7_illadap_92	CAAGCAGAAGACGGCATACGAGAT	ACGCACCT	GTCTCGTGGGCTCGGAGATGTGTATAAGAGACAG	CAAGCAGAAGACGGCATACGAGATACGCACCTGTCTCGTGGGCTCGGAGATGTGTATAAGAGACAG
H09	i7_illadap_93	CAAGCAGAAGACGGCATACGAGAT	TACTCATA	GTCTCGTGGGCTCGGAGATGTGTATAAGAGACAG	CAAGCAGAAGACGGCATACGAGATTACTCATAGTCTCGTGGGCTCGGAGATGTGTATAAGAGACAG
H10	i7_illadap_94	CAAGCAGAAGACGGCATACGAGAT	CGTCTGCG	GTCTCGTGGGCTCGGAGATGTGTATAAGAGACAG	CAAGCAGAAGACGGCATACGAGATCGTCTGCGGTCTCGTGGGCTCGGAGATGTGTATAAGAGACAG
H11	i7_illadap_95	CAAGCAGAAGACGGCATACGAGAT	TCGATATC	GTCTCGTGGGCTCGGAGATGTGTATAAGAGACAG	CAAGCAGAAGACGGCATACGAGATTCGATATCGTCTCGTGGGCTCGGAGATGTGTATAAGAGACAG
H12	i7_illadap_96	CAAGCAGAAGACGGCATACGAGAT	CTAGCGCT	GTCTCGTGGGCTCGGAGATGTGTATAAGAGACAG	CAAGCAGAAGACGGCATACGAGATCTAGCGCTGTCTCGTGGGCTCGGAGATGTGTATAAGAGACAG
A01	i7_illadap_97	CAAGCAGAAGACGGCATACGAGAT	CTGATCGT	GTCTCGTGGGCTCGGAGATGTGTATAAGAGACAG	CAAGCAGAAGACGGCATACGAGATCTGATCGTGTCTCGTGGGCTCGGAGATGTGTATAAGAGACAG
A02	i7_illadap_98	CAAGCAGAAGACGGCATACGAGAT	ACTCTCGA	GTCTCGTGGGCTCGGAGATGTGTATAAGAGACAG	CAAGCAGAAGACGGCATACGAGATACTCTCGAGTCTCGTGGGCTCGGAGATGTGTATAAGAGACAG
A03	i7_illadap_99	CAAGCAGAAGACGGCATACGAGAT	TGAGCTAG	GTCTCGTGGGCTCGGAGATGTGTATAAGAGACAG	CAAGCAGAAGACGGCATACGAGATTGAGCTAGGTCTCGTGGGCTCGGAGATGTGTATAAGAGACAG
A04	i7_illadap_100	CAAGCAGAAGACGGCATACGAGAT	GAGACGAT	GTCTCGTGGGCTCGGAGATGTGTATAAGAGACAG	CAAGCAGAAGACGGCATACGAGATGAGACGATGTCTCGTGGGCTCGGAGATGTGTATAAGAGACAG
A05	i7_illadap_101	CAAGCAGAAGACGGCATACGAGAT	CTTGTCGA	GTCTCGTGGGCTCGGAGATGTGTATAAGAGACAG	CAAGCAGAAGACGGCATACGAGATCTTGTCGAGTCTCGTGGGCTCGGAGATGTGTATAAGAGACAG
A06	i7_illadap_102	CAAGCAGAAGACGGCATACGAGAT	TTCCAAGG	GTCTCGTGGGCTCGGAGATGTGTATAAGAGACAG	CAAGCAGAAGACGGCATACGAGATTTCCAAGGGTCTCGTGGGCTCGGAGATGTGTATAAGAGACAG
A07	i7_illadap_103	CAAGCAGAAGACGGCATACGAGAT	CGCATGAT	GTCTCGTGGGCTCGGAGATGTGTATAAGAGACAG	CAAGCAGAAGACGGCATACGAGATCGCATGATGTCTCGTGGGCTCGGAGATGTGTATAAGAGACAG
A08	i7_illadap_104	CAAGCAGAAGACGGCATACGAGAT	ACGGAACA	GTCTCGTGGGCTCGGAGATGTGTATAAGAGACAG	CAAGCAGAAGACGGCATACGAGATACGGAACAGTCTCGTGGGCTCGGAGATGTGTATAAGAGACAG
A09	i7_illadap_105	CAAGCAGAAGACGGCATACGAGAT	CGGCTAAT	GTCTCGTGGGCTCGGAGATGTGTATAAGAGACAG	CAAGCAGAAGACGGCATACGAGATCGGCTAATGTCTCGTGGGCTCGGAGATGTGTATAAGAGACAG
A10	i7_illadap_106	CAAGCAGAAGACGGCATACGAGAT	ATCGATCG	GTCTCGTGGGCTCGGAGATGTGTATAAGAGACAG	CAAGCAGAAGACGGCATACGAGATATCGATCGGTCTCGTGGGCTCGGAGATGTGTATAAGAGACAG
A11	i7_illadap_107	CAAGCAGAAGACGGCATACGAGAT	GCAAGATC	GTCTCGTGGGCTCGGAGATGTGTATAAGAGACAG	CAAGCAGAAGACGGCATACGAGATGCAAGATCGTCTCGTGGGCTCGGAGATGTGTATAAGAGACAG
A12	i7_illadap_108	CAAGCAGAAGACGGCATACGAGAT	GCTATCCT	GTCTCGTGGGCTCGGAGATGTGTATAAGAGACAG	CAAGCAGAAGACGGCATACGAGATGCTATCCTGTCTCGTGGGCTCGGAGATGTGTATAAGAGACAG
B01	i7_illadap_109	CAAGCAGAAGACGGCATACGAGAT	TACGCTAC	GTCTCGTGGGCTCGGAGATGTGTATAAGAGACAG	CAAGCAGAAGACGGCATACGAGATTACGCTACGTCTCGTGGGCTCGGAGATGTGTATAAGAGACAG
B02	i7_illadap_110	CAAGCAGAAGACGGCATACGAGAT	TGGACTCT	GTCTCGTGGGCTCGGAGATGTGTATAAGAGACAG	CAAGCAGAAGACGGCATACGAGATTGGACTCTGTCTCGTGGGCTCGGAGATGTGTATAAGAGACAG
B03	i7_illadap_111	CAAGCAGAAGACGGCATACGAGAT	AGAGTAGC	GTCTCGTGGGCTCGGAGATGTGTATAAGAGACAG	CAAGCAGAAGACGGCATACGAGATAGAGTAGCGTCTCGTGGGCTCGGAGATGTGTATAAGAGACAG
B04	i7_illadap_112	CAAGCAGAAGACGGCATACGAGAT	ATCCAGAG	GTCTCGTGGGCTCGGAGATGTGTATAAGAGACAG	CAAGCAGAAGACGGCATACGAGATATCCAGAGGTCTCGTGGGCTCGGAGATGTGTATAAGAGACAG
B05	i7_illadap_113	CAAGCAGAAGACGGCATACGAGAT	GACGATCT	GTCTCGTGGGCTCGGAGATGTGTATAAGAGACAG	CAAGCAGAAGACGGCATACGAGATGACGATCTGTCTCGTGGGCTCGGAGATGTGTATAAGAGACAG
B06	i7_illadap_114	CAAGCAGAAGACGGCATACGAGAT	AACTGAGC	GTCTCGTGGGCTCGGAGATGTGTATAAGAGACAG	CAAGCAGAAGACGGCATACGAGATAACTGAGCGTCTCGTGGGCTCGGAGATGTGTATAAGAGACAG
B07	i7_illadap_115	CAAGCAGAAGACGGCATACGAGAT	CTTAGGAC	GTCTCGTGGGCTCGGAGATGTGTATAAGAGACAG	CAAGCAGAAGACGGCATACGAGATCTTAGGACGTCTCGTGGGCTCGGAGATGTGTATAAGAGACAG
B08	i7_illadap_116	CAAGCAGAAGACGGCATACGAGAT	GTGCCATA	GTCTCGTGGGCTCGGAGATGTGTATAAGAGACAG	CAAGCAGAAGACGGCATACGAGATGTGCCATAGTCTCGTGGGCTCGGAGATGTGTATAAGAGACAG
B09	i7_illadap_117	CAAGCAGAAGACGGCATACGAGAT	GAATCCGA	GTCTCGTGGGCTCGGAGATGTGTATAAGAGACAG	CAAGCAGAAGACGGCATACGAGATGAATCCGAGTCTCGTGGGCTCGGAGATGTGTATAAGAGACAG
B10	i7_illadap_118	CAAGCAGAAGACGGCATACGAGAT	TCGCTGTT	GTCTCGTGGGCTCGGAGATGTGTATAAGAGACAG	CAAGCAGAAGACGGCATACGAGATTCGCTGTTGTCTCGTGGGCTCGGAGATGTGTATAAGAGACAG
B11	i7_illadap_119	CAAGCAGAAGACGGCATACGAGAT	TTCGTTGG	GTCTCGTGGGCTCGGAGATGTGTATAAGAGACAG	CAAGCAGAAGACGGCATACGAGATTTCGTTGGGTCTCGTGGGCTCGGAGATGTGTATAAGAGACAG
B12	i7_illadap_120	CAAGCAGAAGACGGCATACGAGAT	AAGCACTG	GTCTCGTGGGCTCGGAGATGTGTATAAGAGACAG	CAAGCAGAAGACGGCATACGAGATAAGCACTGGTCTCGTGGGCTCGGAGATGTGTATAAGAGACAG
C01	i7_illadap_121	CAAGCAGAAGACGGCATACGAGAT	CCTTGATC	GTCTCGTGGGCTCGGAGATGTGTATAAGAGACAG	CAAGCAGAAGACGGCATACGAGATCCTTGATCGTCTCGTGGGCTCGGAGATGTGTATAAGAGACAG
C02	i7_illadap_122	CAAGCAGAAGACGGCATACGAGAT	GTCGAAGA	GTCTCGTGGGCTCGGAGATGTGTATAAGAGACAG	CAAGCAGAAGACGGCATACGAGATGTCGAAGAGTCTCGTGGGCTCGGAGATGTGTATAAGAGACAG
C03	i7_illadap_123	CAAGCAGAAGACGGCATACGAGAT	ACCACGAT	GTCTCGTGGGCTCGGAGATGTGTATAAGAGACAG	CAAGCAGAAGACGGCATACGAGATACCACGATGTCTCGTGGGCTCGGAGATGTGTATAAGAGACAG
C04	i7_illadap_124	CAAGCAGAAGACGGCATACGAGAT	GATTACCG	GTCTCGTGGGCTCGGAGATGTGTATAAGAGACAG	CAAGCAGAAGACGGCATACGAGATGATTACCGGTCTCGTGGGCTCGGAGATGTGTATAAGAGACAG
C05	i7_illadap_125	CAAGCAGAAGACGGCATACGAGAT	GCACAACT	GTCTCGTGGGCTCGGAGATGTGTATAAGAGACAG	CAAGCAGAAGACGGCATACGAGATGCACAACTGTCTCGTGGGCTCGGAGATGTGTATAAGAGACAG
C06	i7_illadap_126	CAAGCAGAAGACGGCATACGAGAT	GCGTCATT	GTCTCGTGGGCTCGGAGATGTGTATAAGAGACAG	CAAGCAGAAGACGGCATACGAGATGCGTCATTGTCTCGTGGGCTCGGAGATGTGTATAAGAGACAG
C07	i7_illadap_127	CAAGCAGAAGACGGCATACGAGAT	ATCCGGTA	GTCTCGTGGGCTCGGAGATGTGTATAAGAGACAG	CAAGCAGAAGACGGCATACGAGATATCCGGTAGTCTCGTGGGCTCGGAGATGTGTATAAGAGACAG
C08	i7_illadap_128	CAAGCAGAAGACGGCATACGAGAT	CGTTGCAA	GTCTCGTGGGCTCGGAGATGTGTATAAGAGACAG	CAAGCAGAAGACGGCATACGAGATCGTTGCAAGTCTCGTGGGCTCGGAGATGTGTATAAGAGACAG
C09	i7_illadap_129	CAAGCAGAAGACGGCATACGAGAT	GTGAAGTG	GTCTCGTGGGCTCGGAGATGTGTATAAGAGACAG	CAAGCAGAAGACGGCATACGAGATGTGAAGTGGTCTCGTGGGCTCGGAGATGTGTATAAGAGACAG
C10	i7_illadap_130	CAAGCAGAAGACGGCATACGAGAT	CATGGCTA	GTCTCGTGGGCTCGGAGATGTGTATAAGAGACAG	CAAGCAGAAGACGGCATACGAGATCATGGCTAGTCTCGTGGGCTCGGAGATGTGTATAAGAGACAG
C11	i7_illadap_131	CAAGCAGAAGACGGCATACGAGAT	ATGCCTGT	GTCTCGTGGGCTCGGAGATGTGTATAAGAGACAG	CAAGCAGAAGACGGCATACGAGATATGCCTGTGTCTCGTGGGCTCGGAGATGTGTATAAGAGACAG
C12	i7_illadap_132	CAAGCAGAAGACGGCATACGAGAT	CAACACCT	GTCTCGTGGGCTCGGAGATGTGTATAAGAGACAG	CAAGCAGAAGACGGCATACGAGATCAACACCTGTCTCGTGGGCTCGGAGATGTGTATAAGAGACAG
D01	i7_illadap_133	CAAGCAGAAGACGGCATACGAGAT	TGTGACTG	GTCTCGTGGGCTCGGAGATGTGTATAAGAGACAG	CAAGCAGAAGACGGCATACGAGATTGTGACTGGTCTCGTGGGCTCGGAGATGTGTATAAGAGACAG
D02	i7_illadap_134	CAAGCAGAAGACGGCATACGAGAT	GTCATCGA	GTCTCGTGGGCTCGGAGATGTGTATAAGAGACAG	CAAGCAGAAGACGGCATACGAGATGTCATCGAGTCTCGTGGGCTCGGAGATGTGTATAAGAGACAG
D03	i7_illadap_135	CAAGCAGAAGACGGCATACGAGAT	AGCACTTC	GTCTCGTGGGCTCGGAGATGTGTATAAGAGACAG	CAAGCAGAAGACGGCATACGAGATAGCACTTCGTCTCGTGGGCTCGGAGATGTGTATAAGAGACAG
D04	i7_illadap_136	CAAGCAGAAGACGGCATACGAGAT	GAAGGAAG	GTCTCGTGGGCTCGGAGATGTGTATAAGAGACAG	CAAGCAGAAGACGGCATACGAGATGAAGGAAGGTCTCGTGGGCTCGGAGATGTGTATAAGAGACAG
D05	i7_illadap_137	CAAGCAGAAGACGGCATACGAGAT	GTTGTTCG	GTCTCGTGGGCTCGGAGATGTGTATAAGAGACAG	CAAGCAGAAGACGGCATACGAGATGTTGTTCGGTCTCGTGGGCTCGGAGATGTGTATAAGAGACAG
D06	i7_illadap_138	CAAGCAGAAGACGGCATACGAGAT	CGGTTGTT	GTCTCGTGGGCTCGGAGATGTGTATAAGAGACAG	CAAGCAGAAGACGGCATACGAGATCGGTTGTTGTCTCGTGGGCTCGGAGATGTGTATAAGAGACAG
D07	i7_illadap_139	CAAGCAGAAGACGGCATACGAGAT	ACTGAGGT	GTCTCGTGGGCTCGGAGATGTGTATAAGAGACAG	CAAGCAGAAGACGGCATACGAGATACTGAGGTGTCTCGTGGGCTCGGAGATGTGTATAAGAGACAG
D08	i7_illadap_140	CAAGCAGAAGACGGCATACGAGAT	TGAAGACG	GTCTCGTGGGCTCGGAGATGTGTATAAGAGACAG	CAAGCAGAAGACGGCATACGAGATTGAAGACGGTCTCGTGGGCTCGGAGATGTGTATAAGAGACAG
D09	i7_illadap_141	CAAGCAGAAGACGGCATACGAGAT	GTTACGCA	GTCTCGTGGGCTCGGAGATGTGTATAAGAGACAG	CAAGCAGAAGACGGCATACGAGATGTTACGCAGTCTCGTGGGCTCGGAGATGTGTATAAGAGACAG
D10	i7_illadap_142	CAAGCAGAAGACGGCATACGAGAT	AGCGTGTT	GTCTCGTGGGCTCGGAGATGTGTATAAGAGACAG	CAAGCAGAAGACGGCATACGAGATAGCGTGTTGTCTCGTGGGCTCGGAGATGTGTATAAGAGACAG
D11	i7_illadap_143	CAAGCAGAAGACGGCATACGAGAT	GATCGAGT	GTCTCGTGGGCTCGGAGATGTGTATAAGAGACAG	CAAGCAGAAGACGGCATACGAGATGATCGAGTGTCTCGTGGGCTCGGAGATGTGTATAAGAGACAG
D12	i7_illadap_144	CAAGCAGAAGACGGCATACGAGAT	ACAGCTCA	GTCTCGTGGGCTCGGAGATGTGTATAAGAGACAG	CAAGCAGAAGACGGCATACGAGATACAGCTCAGTCTCGTGGGCTCGGAGATGTGTATAAGAGACAG
E01	i7_illadap_145	CAAGCAGAAGACGGCATACGAGAT	GAGCAGTA	GTCTCGTGGGCTCGGAGATGTGTATAAGAGACAG	CAAGCAGAAGACGGCATACGAGATGAGCAGTAGTCTCGTGGGCTCGGAGATGTGTATAAGAGACAG
E02	i7_illadap_146	CAAGCAGAAGACGGCATACGAGAT	AGTTCGTC	GTCTCGTGGGCTCGGAGATGTGTATAAGAGACAG	CAAGCAGAAGACGGCATACGAGATAGTTCGTCGTCTCGTGGGCTCGGAGATGTGTATAAGAGACAG
E03	i7_illadap_147	CAAGCAGAAGACGGCATACGAGAT	TTGCGAAG	GTCTCGTGGGCTCGGAGATGTGTATAAGAGACAG	CAAGCAGAAGACGGCATACGAGATTTGCGAAGGTCTCGTGGGCTCGGAGATGTGTATAAGAGACAG
E04	i7_illadap_148	CAAGCAGAAGACGGCATACGAGAT	ATCGCCAT	GTCTCGTGGGCTCGGAGATGTGTATAAGAGACAG	CAAGCAGAAGACGGCATACGAGATATCGCCATGTCTCGTGGGCTCGGAGATGTGTATAAGAGACAG
E05	i7_illadap_149	CAAGCAGAAGACGGCATACGAGAT	TGGCATGT	GTCTCGTGGGCTCGGAGATGTGTATAAGAGACAG	CAAGCAGAAGACGGCATACGAGATTGGCATGTGTCTCGTGGGCTCGGAGATGTGTATAAGAGACAG
E06	i7_illadap_150	CAAGCAGAAGACGGCATACGAGAT	CTGTTGAC	GTCTCGTGGGCTCGGAGATGTGTATAAGAGACAG	CAAGCAGAAGACGGCATACGAGATCTGTTGACGTCTCGTGGGCTCGGAGATGTGTATAAGAGACAG
E07	i7_illadap_151	CAAGCAGAAGACGGCATACGAGAT	CATACCAC	GTCTCGTGGGCTCGGAGATGTGTATAAGAGACAG	CAAGCAGAAGACGGCATACGAGATCATACCACGTCTCGTGGGCTCGGAGATGTGTATAAGAGACAG
E08	i7_illadap_152	CAAGCAGAAGACGGCATACGAGAT	GAAGTTGG	GTCTCGTGGGCTCGGAGATGTGTATAAGAGACAG	CAAGCAGAAGACGGCATACGAGATGAAGTTGGGTCTCGTGGGCTCGGAGATGTGTATAAGAGACAG
E09	i7_illadap_153	CAAGCAGAAGACGGCATACGAGAT	ATGACGTC	GTCTCGTGGGCTCGGAGATGTGTATAAGAGACAG	CAAGCAGAAGACGGCATACGAGATATGACGTCGTCTCGTGGGCTCGGAGATGTGTATAAGAGACAG
E10	i7_illadap_154	CAAGCAGAAGACGGCATACGAGAT	TTGGACGT	GTCTCGTGGGCTCGGAGATGTGTATAAGAGACAG	CAAGCAGAAGACGGCATACGAGATTTGGACGTGTCTCGTGGGCTCGGAGATGTGTATAAGAGACAG
E11	i7_illadap_155	CAAGCAGAAGACGGCATACGAGAT	AGTGGATC	GTCTCGTGGGCTCGGAGATGTGTATAAGAGACAG	CAAGCAGAAGACGGCATACGAGATAGTGGATCGTCTCGTGGGCTCGGAGATGTGTATAAGAGACAG
E12	i7_illadap_156	CAAGCAGAAGACGGCATACGAGAT	GATAGGCT	GTCTCGTGGGCTCGGAGATGTGTATAAGAGACAG	CAAGCAGAAGACGGCATACGAGATGATAGGCTGTCTCGTGGGCTCGGAGATGTGTATAAGAGACAG
F01	i7_illadap_157	CAAGCAGAAGACGGCATACGAGAT	TGGTAGCT	GTCTCGTGGGCTCGGAGATGTGTATAAGAGACAG	CAAGCAGAAGACGGCATACGAGATTGGTAGCTGTCTCGTGGGCTCGGAGATGTGTATAAGAGACAG
F02	i7_illadap_158	CAAGCAGAAGACGGCATACGAGAT	CGCAATCT	GTCTCGTGGGCTCGGAGATGTGTATAAGAGACAG	CAAGCAGAAGACGGCATACGAGATCGCAATCTGTCTCGTGGGCTCGGAGATGTGTATAAGAGACAG
F03	i7_illadap_159	CAAGCAGAAGACGGCATACGAGAT	GATGTGTG	GTCTCGTGGGCTCGGAGATGTGTATAAGAGACAG	CAAGCAGAAGACGGCATACGAGATGATGTGTGGTCTCGTGGGCTCGGAGATGTGTATAAGAGACAG
F04	i7_illadap_160	CAAGCAGAAGACGGCATACGAGAT	GATTGCTC	GTCTCGTGGGCTCGGAGATGTGTATAAGAGACAG	CAAGCAGAAGACGGCATACGAGATGATTGCTCGTCTCGTGGGCTCGGAGATGTGTATAAGAGACAG
F05	i7_illadap_161	CAAGCAGAAGACGGCATACGAGAT	CGCTCTAT	GTCTCGTGGGCTCGGAGATGTGTATAAGAGACAG	CAAGCAGAAGACGGCATACGAGATCGCTCTATGTCTCGTGGGCTCGGAGATGTGTATAAGAGACAG
F06	i7_illadap_162	CAAGCAGAAGACGGCATACGAGAT	TATCGGTC	GTCTCGTGGGCTCGGAGATGTGTATAAGAGACAG	CAAGCAGAAGACGGCATACGAGATTATCGGTCGTCTCGTGGGCTCGGAGATGTGTATAAGAGACAG
F07	i7_illadap_163	CAAGCAGAAGACGGCATACGAGAT	AACGTCTG	GTCTCGTGGGCTCGGAGATGTGTATAAGAGACAG	CAAGCAGAAGACGGCATACGAGATAACGTCTGGTCTCGTGGGCTCGGAGATGTGTATAAGAGACAG
F08	i7_illadap_164	CAAGCAGAAGACGGCATACGAGAT	ACGTTCAG	GTCTCGTGGGCTCGGAGATGTGTATAAGAGACAG	CAAGCAGAAGACGGCATACGAGATACGTTCAGGTCTCGTGGGCTCGGAGATGTGTATAAGAGACAG
F09	i7_illadap_165	CAAGCAGAAGACGGCATACGAGAT	CAGTCCAA	GTCTCGTGGGCTCGGAGATGTGTATAAGAGACAG	CAAGCAGAAGACGGCATACGAGATCAGTCCAAGTCTCGTGGGCTCGGAGATGTGTATAAGAGACAG
F10	i7_illadap_166	CAAGCAGAAGACGGCATACGAGAT	TTGCAGAC	GTCTCGTGGGCTCGGAGATGTGTATAAGAGACAG	CAAGCAGAAGACGGCATACGAGATTTGCAGACGTCTCGTGGGCTCGGAGATGTGTATAAGAGACAG
F11	i7_illadap_167	CAAGCAGAAGACGGCATACGAGAT	CAATGTGG	GTCTCGTGGGCTCGGAGATGTGTATAAGAGACAG	CAAGCAGAAGACGGCATACGAGATCAATGTGGGTCTCGTGGGCTCGGAGATGTGTATAAGAGACAG
F12	i7_illadap_168	CAAGCAGAAGACGGCATACGAGAT	ACTCCATC	GTCTCGTGGGCTCGGAGATGTGTATAAGAGACAG	CAAGCAGAAGACGGCATACGAGATACTCCATCGTCTCGTGGGCTCGGAGATGTGTATAAGAGACAG
G01	i7_illadap_169	CAAGCAGAAGACGGCATACGAGAT	GTTGACCT	GTCTCGTGGGCTCGGAGATGTGTATAAGAGACAG	CAAGCAGAAGACGGCATACGAGATGTTGACCTGTCTCGTGGGCTCGGAGATGTGTATAAGAGACAG
G02	i7_illadap_170	CAAGCAGAAGACGGCATACGAGAT	CGTGTGTA	GTCTCGTGGGCTCGGAGATGTGTATAAGAGACAG	CAAGCAGAAGACGGCATACGAGATCGTGTGTAGTCTCGTGGGCTCGGAGATGTGTATAAGAGACAG
G03	i7_illadap_171	CAAGCAGAAGACGGCATACGAGAT	ACGACTTG	GTCTCGTGGGCTCGGAGATGTGTATAAGAGACAG	CAAGCAGAAGACGGCATACGAGATACGACTTGGTCTCGTGGGCTCGGAGATGTGTATAAGAGACAG
G04	i7_illadap_172	CAAGCAGAAGACGGCATACGAGAT	CACTAGCT	GTCTCGTGGGCTCGGAGATGTGTATAAGAGACAG	CAAGCAGAAGACGGCATACGAGATCACTAGCTGTCTCGTGGGCTCGGAGATGTGTATAAGAGACAG
G05	i7_illadap_173	CAAGCAGAAGACGGCATACGAGAT	ACTAGGAG	GTCTCGTGGGCTCGGAGATGTGTATAAGAGACAG	CAAGCAGAAGACGGCATACGAGATACTAGGAGGTCTCGTGGGCTCGGAGATGTGTATAAGAGACAG
G06	i7_illadap_174	CAAGCAGAAGACGGCATACGAGAT	GTAGGAGT	GTCTCGTGGGCTCGGAGATGTGTATAAGAGACAG	CAAGCAGAAGACGGCATACGAGATGTAGGAGTGTCTCGTGGGCTCGGAGATGTGTATAAGAGACAG
G07	i7_illadap_175	CAAGCAGAAGACGGCATACGAGAT	CCTGATTG	GTCTCGTGGGCTCGGAGATGTGTATAAGAGACAG	CAAGCAGAAGACGGCATACGAGATCCTGATTGGTCTCGTGGGCTCGGAGATGTGTATAAGAGACAG
G08	i7_illadap_176	CAAGCAGAAGACGGCATACGAGAT	ATGCACGA	GTCTCGTGGGCTCGGAGATGTGTATAAGAGACAG	CAAGCAGAAGACGGCATACGAGATATGCACGAGTCTCGTGGGCTCGGAGATGTGTATAAGAGACAG
G09	i7_illadap_177	CAAGCAGAAGACGGCATACGAGAT	CGACGTTA	GTCTCGTGGGCTCGGAGATGTGTATAAGAGACAG	CAAGCAGAAGACGGCATACGAGATCGACGTTAGTCTCGTGGGCTCGGAGATGTGTATAAGAGACAG
G10	i7_illadap_178	CAAGCAGAAGACGGCATACGAGAT	TACGCCTT	GTCTCGTGGGCTCGGAGATGTGTATAAGAGACAG	CAAGCAGAAGACGGCATACGAGATTACGCCTTGTCTCGTGGGCTCGGAGATGTGTATAAGAGACAG
G11	i7_illadap_179	CAAGCAGAAGACGGCATACGAGAT	CCGTAAGA	GTCTCGTGGGCTCGGAGATGTGTATAAGAGACAG	CAAGCAGAAGACGGCATACGAGATCCGTAAGAGTCTCGTGGGCTCGGAGATGTGTATAAGAGACAG
G12	i7_illadap_180	CAAGCAGAAGACGGCATACGAGAT	ATCACACG	GTCTCGTGGGCTCGGAGATGTGTATAAGAGACAG	CAAGCAGAAGACGGCATACGAGATATCACACGGTCTCGTGGGCTCGGAGATGTGTATAAGAGACAG
H01	i7_illadap_181	CAAGCAGAAGACGGCATACGAGAT	CACCTGTT	GTCTCGTGGGCTCGGAGATGTGTATAAGAGACAG	CAAGCAGAAGACGGCATACGAGATCACCTGTTGTCTCGTGGGCTCGGAGATGTGTATAAGAGACAG
H02	i7_illadap_182	CAAGCAGAAGACGGCATACGAGAT	CTTCGACT	GTCTCGTGGGCTCGGAGATGTGTATAAGAGACAG	CAAGCAGAAGACGGCATACGAGATCTTCGACTGTCTCGTGGGCTCGGAGATGTGTATAAGAGACAG
H03	i7_illadap_183	CAAGCAGAAGACGGCATACGAGAT	TGCTTCCA	GTCTCGTGGGCTCGGAGATGTGTATAAGAGACAG	CAAGCAGAAGACGGCATACGAGATTGCTTCCAGTCTCGTGGGCTCGGAGATGTGTATAAGAGACAG
H04	i7_illadap_184	CAAGCAGAAGACGGCATACGAGAT	AGAACGAG	GTCTCGTGGGCTCGGAGATGTGTATAAGAGACAG	CAAGCAGAAGACGGCATACGAGATAGAACGAGGTCTCGTGGGCTCGGAGATGTGTATAAGAGACAG
H05	i7_illadap_185	CAAGCAGAAGACGGCATACGAGAT	GTTCTCGT	GTCTCGTGGGCTCGGAGATGTGTATAAGAGACAG	CAAGCAGAAGACGGCATACGAGATGTTCTCGTGTCTCGTGGGCTCGGAGATGTGTATAAGAGACAG
H06	i7_illadap_186	CAAGCAGAAGACGGCATACGAGAT	TCAGGCTT	GTCTCGTGGGCTCGGAGATGTGTATAAGAGACAG	CAAGCAGAAGACGGCATACGAGATTCAGGCTTGTCTCGTGGGCTCGGAGATGTGTATAAGAGACAG
H07	i7_illadap_187	CAAGCAGAAGACGGCATACGAGAT	CCTTGTAG	GTCTCGTGGGCTCGGAGATGTGTATAAGAGACAG	CAAGCAGAAGACGGCATACGAGATCCTTGTAGGTCTCGTGGGCTCGGAGATGTGTATAAGAGACAG
H08	i7_illadap_188	CAAGCAGAAGACGGCATACGAGAT	GAACATCG	GTCTCGTGGGCTCGGAGATGTGTATAAGAGACAG	CAAGCAGAAGACGGCATACGAGATGAACATCGGTCTCGTGGGCTCGGAGATGTGTATAAGAGACAG
H09	i7_illadap_189	CAAGCAGAAGACGGCATACGAGAT	TAACCGGT	GTCTCGTGGGCTCGGAGATGTGTATAAGAGACAG	CAAGCAGAAGACGGCATACGAGATTAACCGGTGTCTCGTGGGCTCGGAGATGTGTATAAGAGACAG
H10	i7_illadap_190	CAAGCAGAAGACGGCATACGAGAT	AACCGTTC	GTCTCGTGGGCTCGGAGATGTGTATAAGAGACAG	CAAGCAGAAGACGGCATACGAGATAACCGTTCGTCTCGTGGGCTCGGAGATGTGTATAAGAGACAG
H11	i7_illadap_191	CAAGCAGAAGACGGCATACGAGAT	TGGTACAG	GTCTCGTGGGCTCGGAGATGTGTATAAGAGACAG	CAAGCAGAAGACGGCATACGAGATTGGTACAGGTCTCGTGGGCTCGGAGATGTGTATAAGAGACAG
H12	i7_illadap_192	CAAGCAGAAGACGGCATACGAGAT	ATATGCGC	GTCTCGTGGGCTCGGAGATGTGTATAAGAGACAG	CAAGCAGAAGACGGCATACGAGATATATGCGCGTCTCGTGGGCTCGGAGATGTGTATAAGAGACAG
A01	i7_illadap_193	CAAGCAGAAGACGGCATACGAGAT	GCCTATCA	GTCTCGTGGGCTCGGAGATGTGTATAAGAGACAG	CAAGCAGAAGACGGCATACGAGATGCCTATCAGTCTCGTGGGCTCGGAGATGTGTATAAGAGACAG
A02	i7_illadap_194	CAAGCAGAAGACGGCATACGAGAT	CTTGGATG	GTCTCGTGGGCTCGGAGATGTGTATAAGAGACAG	CAAGCAGAAGACGGCATACGAGATCTTGGATGGTCTCGTGGGCTCGGAGATGTGTATAAGAGACAG
A03	i7_illadap_195	CAAGCAGAAGACGGCATACGAGAT	AGTCTCAC	GTCTCGTGGGCTCGGAGATGTGTATAAGAGACAG	CAAGCAGAAGACGGCATACGAGATAGTCTCACGTCTCGTGGGCTCGGAGATGTGTATAAGAGACAG
A04	i7_illadap_196	CAAGCAGAAGACGGCATACGAGAT	CTCATCAG	GTCTCGTGGGCTCGGAGATGTGTATAAGAGACAG	CAAGCAGAAGACGGCATACGAGATCTCATCAGGTCTCGTGGGCTCGGAGATGTGTATAAGAGACAG
A05	i7_illadap_197	CAAGCAGAAGACGGCATACGAGAT	TGTACCGT	GTCTCGTGGGCTCGGAGATGTGTATAAGAGACAG	CAAGCAGAAGACGGCATACGAGATTGTACCGTGTCTCGTGGGCTCGGAGATGTGTATAAGAGACAG
A06	i7_illadap_198	CAAGCAGAAGACGGCATACGAGAT	AAGTCGAG	GTCTCGTGGGCTCGGAGATGTGTATAAGAGACAG	CAAGCAGAAGACGGCATACGAGATAAGTCGAGGTCTCGTGGGCTCGGAGATGTGTATAAGAGACAG
A07	i7_illadap_199	CAAGCAGAAGACGGCATACGAGAT	CACGTTGT	GTCTCGTGGGCTCGGAGATGTGTATAAGAGACAG	CAAGCAGAAGACGGCATACGAGATCACGTTGTGTCTCGTGGGCTCGGAGATGTGTATAAGAGACAG
A08	i7_illadap_200	CAAGCAGAAGACGGCATACGAGAT	TCACAGCA	GTCTCGTGGGCTCGGAGATGTGTATAAGAGACAG	CAAGCAGAAGACGGCATACGAGATTCACAGCAGTCTCGTGGGCTCGGAGATGTGTATAAGAGACAG
A09	i7_illadap_201	CAAGCAGAAGACGGCATACGAGAT	CTACTTGG	GTCTCGTGGGCTCGGAGATGTGTATAAGAGACAG	CAAGCAGAAGACGGCATACGAGATCTACTTGGGTCTCGTGGGCTCGGAGATGTGTATAAGAGACAG
A10	i7_illadap_202	CAAGCAGAAGACGGCATACGAGAT	CCTCAGTT	GTCTCGTGGGCTCGGAGATGTGTATAAGAGACAG	CAAGCAGAAGACGGCATACGAGATCCTCAGTTGTCTCGTGGGCTCGGAGATGTGTATAAGAGACAG
A11	i7_illadap_203	CAAGCAGAAGACGGCATACGAGAT	TCCTACCT	GTCTCGTGGGCTCGGAGATGTGTATAAGAGACAG	CAAGCAGAAGACGGCATACGAGATTCCTACCTGTCTCGTGGGCTCGGAGATGTGTATAAGAGACAG
A12	i7_illadap_204	CAAGCAGAAGACGGCATACGAGAT	ATGGCGAA	GTCTCGTGGGCTCGGAGATGTGTATAAGAGACAG	CAAGCAGAAGACGGCATACGAGATATGGCGAAGTCTCGTGGGCTCGGAGATGTGTATAAGAGACAG
B01	i7_illadap_205	CAAGCAGAAGACGGCATACGAGAT	CTTACCTG	GTCTCGTGGGCTCGGAGATGTGTATAAGAGACAG	CAAGCAGAAGACGGCATACGAGATCTTACCTGGTCTCGTGGGCTCGGAGATGTGTATAAGAGACAG
B02	i7_illadap_206	CAAGCAGAAGACGGCATACGAGAT	CTCGATAC	GTCTCGTGGGCTCGGAGATGTGTATAAGAGACAG	CAAGCAGAAGACGGCATACGAGATCTCGATACGTCTCGTGGGCTCGGAGATGTGTATAAGAGACAG
B03	i7_illadap_207	CAAGCAGAAGACGGCATACGAGAT	TCCGTGAA	GTCTCGTGGGCTCGGAGATGTGTATAAGAGACAG	CAAGCAGAAGACGGCATACGAGATTCCGTGAAGTCTCGTGGGCTCGGAGATGTGTATAAGAGACAG
B04	i7_illadap_208	CAAGCAGAAGACGGCATACGAGAT	TAGAGCTC	GTCTCGTGGGCTCGGAGATGTGTATAAGAGACAG	CAAGCAGAAGACGGCATACGAGATTAGAGCTCGTCTCGTGGGCTCGGAGATGTGTATAAGAGACAG
B05	i7_illadap_209	CAAGCAGAAGACGGCATACGAGAT	TGACTGAC	GTCTCGTGGGCTCGGAGATGTGTATAAGAGACAG	CAAGCAGAAGACGGCATACGAGATTGACTGACGTCTCGTGGGCTCGGAGATGTGTATAAGAGACAG
B06	i7_illadap_210	CAAGCAGAAGACGGCATACGAGAT	TAGACGTG	GTCTCGTGGGCTCGGAGATGTGTATAAGAGACAG	CAAGCAGAAGACGGCATACGAGATTAGACGTGGTCTCGTGGGCTCGGAGATGTGTATAAGAGACAG
B07	i7_illadap_211	CAAGCAGAAGACGGCATACGAGAT	CCGGAATT	GTCTCGTGGGCTCGGAGATGTGTATAAGAGACAG	CAAGCAGAAGACGGCATACGAGATCCGGAATTGTCTCGTGGGCTCGGAGATGTGTATAAGAGACAG
B08	i7_illadap_212	CAAGCAGAAGACGGCATACGAGAT	CTCCTAGA	GTCTCGTGGGCTCGGAGATGTGTATAAGAGACAG	CAAGCAGAAGACGGCATACGAGATCTCCTAGAGTCTCGTGGGCTCGGAGATGTGTATAAGAGACAG
B09	i7_illadap_213	CAAGCAGAAGACGGCATACGAGAT	CAACGGAT	GTCTCGTGGGCTCGGAGATGTGTATAAGAGACAG	CAAGCAGAAGACGGCATACGAGATCAACGGATGTCTCGTGGGCTCGGAGATGTGTATAAGAGACAG
B10	i7_illadap_214	CAAGCAGAAGACGGCATACGAGAT	TGGCTATC	GTCTCGTGGGCTCGGAGATGTGTATAAGAGACAG	CAAGCAGAAGACGGCATACGAGATTGGCTATCGTCTCGTGGGCTCGGAGATGTGTATAAGAGACAG
B11	i7_illadap_215	CAAGCAGAAGACGGCATACGAGAT	CGGTCATA	GTCTCGTGGGCTCGGAGATGTGTATAAGAGACAG	CAAGCAGAAGACGGCATACGAGATCGGTCATAGTCTCGTGGGCTCGGAGATGTGTATAAGAGACAG
B12	i7_illadap_216	CAAGCAGAAGACGGCATACGAGAT	TCCAATCG	GTCTCGTGGGCTCGGAGATGTGTATAAGAGACAG	CAAGCAGAAGACGGCATACGAGATTCCAATCGGTCTCGTGGGCTCGGAGATGTGTATAAGAGACAG
C01	i7_illadap_217	CAAGCAGAAGACGGCATACGAGAT	GAGCTTGT	GTCTCGTGGGCTCGGAGATGTGTATAAGAGACAG	CAAGCAGAAGACGGCATACGAGATGAGCTTGTGTCTCGTGGGCTCGGAGATGTGTATAAGAGACAG
C02	i7_illadap_218	CAAGCAGAAGACGGCATACGAGAT	GAAGGTTC	GTCTCGTGGGCTCGGAGATGTGTATAAGAGACAG	CAAGCAGAAGACGGCATACGAGATGAAGGTTCGTCTCGTGGGCTCGGAGATGTGTATAAGAGACAG
C03	i7_illadap_219	CAAGCAGAAGACGGCATACGAGAT	ATCTCGCT	GTCTCGTGGGCTCGGAGATGTGTATAAGAGACAG	CAAGCAGAAGACGGCATACGAGATATCTCGCTGTCTCGTGGGCTCGGAGATGTGTATAAGAGACAG
C04	i7_illadap_220	CAAGCAGAAGACGGCATACGAGAT	AGTTACGG	GTCTCGTGGGCTCGGAGATGTGTATAAGAGACAG	CAAGCAGAAGACGGCATACGAGATAGTTACGGGTCTCGTGGGCTCGGAGATGTGTATAAGAGACAG
C05	i7_illadap_221	CAAGCAGAAGACGGCATACGAGAT	GTGTCTGA	GTCTCGTGGGCTCGGAGATGTGTATAAGAGACAG	CAAGCAGAAGACGGCATACGAGATGTGTCTGAGTCTCGTGGGCTCGGAGATGTGTATAAGAGACAG
C06	i7_illadap_222	CAAGCAGAAGACGGCATACGAGAT	TGACTTCG	GTCTCGTGGGCTCGGAGATGTGTATAAGAGACAG	CAAGCAGAAGACGGCATACGAGATTGACTTCGGTCTCGTGGGCTCGGAGATGTGTATAAGAGACAG
C07	i7_illadap_223	CAAGCAGAAGACGGCATACGAGAT	TGGATCAC	GTCTCGTGGGCTCGGAGATGTGTATAAGAGACAG	CAAGCAGAAGACGGCATACGAGATTGGATCACGTCTCGTGGGCTCGGAGATGTGTATAAGAGACAG
C08	i7_illadap_224	CAAGCAGAAGACGGCATACGAGAT	ACACCAGT	GTCTCGTGGGCTCGGAGATGTGTATAAGAGACAG	CAAGCAGAAGACGGCATACGAGATACACCAGTGTCTCGTGGGCTCGGAGATGTGTATAAGAGACAG
C09	i7_illadap_225	CAAGCAGAAGACGGCATACGAGAT	CAGGTTAG	GTCTCGTGGGCTCGGAGATGTGTATAAGAGACAG	CAAGCAGAAGACGGCATACGAGATCAGGTTAGGTCTCGTGGGCTCGGAGATGTGTATAAGAGACAG
C10	i7_illadap_226	CAAGCAGAAGACGGCATACGAGAT	AGTTGGCT	GTCTCGTGGGCTCGGAGATGTGTATAAGAGACAG	CAAGCAGAAGACGGCATACGAGATAGTTGGCTGTCTCGTGGGCTCGGAGATGTGTATAAGAGACAG
C11	i7_illadap_227	CAAGCAGAAGACGGCATACGAGAT	TCAACTGG	GTCTCGTGGGCTCGGAGATGTGTATAAGAGACAG	CAAGCAGAAGACGGCATACGAGATTCAACTGGGTCTCGTGGGCTCGGAGATGTGTATAAGAGACAG
C12	i7_illadap_228	CAAGCAGAAGACGGCATACGAGAT	CTGCACTT	GTCTCGTGGGCTCGGAGATGTGTATAAGAGACAG	CAAGCAGAAGACGGCATACGAGATCTGCACTTGTCTCGTGGGCTCGGAGATGTGTATAAGAGACAG
D01	i7_illadap_229	CAAGCAGAAGACGGCATACGAGAT	ACACGGTT	GTCTCGTGGGCTCGGAGATGTGTATAAGAGACAG	CAAGCAGAAGACGGCATACGAGATACACGGTTGTCTCGTGGGCTCGGAGATGTGTATAAGAGACAG
D02	i7_illadap_230	CAAGCAGAAGACGGCATACGAGAT	AATACGCG	GTCTCGTGGGCTCGGAGATGTGTATAAGAGACAG	CAAGCAGAAGACGGCATACGAGATAATACGCGGTCTCGTGGGCTCGGAGATGTGTATAAGAGACAG
D03	i7_illadap_231	CAAGCAGAAGACGGCATACGAGAT	TGCGAACT	GTCTCGTGGGCTCGGAGATGTGTATAAGAGACAG	CAAGCAGAAGACGGCATACGAGATTGCGAACTGTCTCGTGGGCTCGGAGATGTGTATAAGAGACAG
D04	i7_illadap_232	CAAGCAGAAGACGGCATACGAGAT	GCTGACTA	GTCTCGTGGGCTCGGAGATGTGTATAAGAGACAG	CAAGCAGAAGACGGCATACGAGATGCTGACTAGTCTCGTGGGCTCGGAGATGTGTATAAGAGACAG
D05	i7_illadap_233	CAAGCAGAAGACGGCATACGAGAT	GTGGTGTT	GTCTCGTGGGCTCGGAGATGTGTATAAGAGACAG	CAAGCAGAAGACGGCATACGAGATGTGGTGTTGTCTCGTGGGCTCGGAGATGTGTATAAGAGACAG
D06	i7_illadap_234	CAAGCAGAAGACGGCATACGAGAT	GTGCTTAC	GTCTCGTGGGCTCGGAGATGTGTATAAGAGACAG	CAAGCAGAAGACGGCATACGAGATGTGCTTACGTCTCGTGGGCTCGGAGATGTGTATAAGAGACAG
D07	i7_illadap_235	CAAGCAGAAGACGGCATACGAGAT	TCAAGGAC	GTCTCGTGGGCTCGGAGATGTGTATAAGAGACAG	CAAGCAGAAGACGGCATACGAGATTCAAGGACGTCTCGTGGGCTCGGAGATGTGTATAAGAGACAG
D08	i7_illadap_236	CAAGCAGAAGACGGCATACGAGAT	TGAACCTG	GTCTCGTGGGCTCGGAGATGTGTATAAGAGACAG	CAAGCAGAAGACGGCATACGAGATTGAACCTGGTCTCGTGGGCTCGGAGATGTGTATAAGAGACAG
D09	i7_illadap_237	CAAGCAGAAGACGGCATACGAGAT	AGTGTTGG	GTCTCGTGGGCTCGGAGATGTGTATAAGAGACAG	CAAGCAGAAGACGGCATACGAGATAGTGTTGGGTCTCGTGGGCTCGGAGATGTGTATAAGAGACAG
D10	i7_illadap_238	CAAGCAGAAGACGGCATACGAGAT	GTACTCTC	GTCTCGTGGGCTCGGAGATGTGTATAAGAGACAG	CAAGCAGAAGACGGCATACGAGATGTACTCTCGTCTCGTGGGCTCGGAGATGTGTATAAGAGACAG
D11	i7_illadap_239	CAAGCAGAAGACGGCATACGAGAT	CCGTATCT	GTCTCGTGGGCTCGGAGATGTGTATAAGAGACAG	CAAGCAGAAGACGGCATACGAGATCCGTATCTGTCTCGTGGGCTCGGAGATGTGTATAAGAGACAG
D12	i7_illadap_240	CAAGCAGAAGACGGCATACGAGAT	CGAAGAAC	GTCTCGTGGGCTCGGAGATGTGTATAAGAGACAG	CAAGCAGAAGACGGCATACGAGATCGAAGAACGTCTCGTGGGCTCGGAGATGTGTATAAGAGACAG
E01	i7_illadap_241	CAAGCAGAAGACGGCATACGAGAT	AGCGGAAT	GTCTCGTGGGCTCGGAGATGTGTATAAGAGACAG	CAAGCAGAAGACGGCATACGAGATAGCGGAATGTCTCGTGGGCTCGGAGATGTGTATAAGAGACAG
E02	i7_illadap_242	CAAGCAGAAGACGGCATACGAGAT	GTGAGCTT	GTCTCGTGGGCTCGGAGATGTGTATAAGAGACAG	CAAGCAGAAGACGGCATACGAGATGTGAGCTTGTCTCGTGGGCTCGGAGATGTGTATAAGAGACAG
E03	i7_illadap_243	CAAGCAGAAGACGGCATACGAGAT	CGTGATCA	GTCTCGTGGGCTCGGAGATGTGTATAAGAGACAG	CAAGCAGAAGACGGCATACGAGATCGTGATCAGTCTCGTGGGCTCGGAGATGTGTATAAGAGACAG
E04	i7_illadap_244	CAAGCAGAAGACGGCATACGAGAT	TCGCATTG	GTCTCGTGGGCTCGGAGATGTGTATAAGAGACAG	CAAGCAGAAGACGGCATACGAGATTCGCATTGGTCTCGTGGGCTCGGAGATGTGTATAAGAGACAG
E05	i7_illadap_245	CAAGCAGAAGACGGCATACGAGAT	TGACGCAT	GTCTCGTGGGCTCGGAGATGTGTATAAGAGACAG	CAAGCAGAAGACGGCATACGAGATTGACGCATGTCTCGTGGGCTCGGAGATGTGTATAAGAGACAG
E06	i7_illadap_246	CAAGCAGAAGACGGCATACGAGAT	CCGATGTA	GTCTCGTGGGCTCGGAGATGTGTATAAGAGACAG	CAAGCAGAAGACGGCATACGAGATCCGATGTAGTCTCGTGGGCTCGGAGATGTGTATAAGAGACAG
E07	i7_illadap_247	CAAGCAGAAGACGGCATACGAGAT	TTCGCAGT	GTCTCGTGGGCTCGGAGATGTGTATAAGAGACAG	CAAGCAGAAGACGGCATACGAGATTTCGCAGTGTCTCGTGGGCTCGGAGATGTGTATAAGAGACAG
E08	i7_illadap_248	CAAGCAGAAGACGGCATACGAGAT	ACGACAGA	GTCTCGTGGGCTCGGAGATGTGTATAAGAGACAG	CAAGCAGAAGACGGCATACGAGATACGACAGAGTCTCGTGGGCTCGGAGATGTGTATAAGAGACAG
E09	i7_illadap_249	CAAGCAGAAGACGGCATACGAGAT	AGCTTGAG	GTCTCGTGGGCTCGGAGATGTGTATAAGAGACAG	CAAGCAGAAGACGGCATACGAGATAGCTTGAGGTCTCGTGGGCTCGGAGATGTGTATAAGAGACAG
E10	i7_illadap_250	CAAGCAGAAGACGGCATACGAGAT	GAGTGGTT	GTCTCGTGGGCTCGGAGATGTGTATAAGAGACAG	CAAGCAGAAGACGGCATACGAGATGAGTGGTTGTCTCGTGGGCTCGGAGATGTGTATAAGAGACAG
E11	i7_illadap_251	CAAGCAGAAGACGGCATACGAGAT	GCTGTAAG	GTCTCGTGGGCTCGGAGATGTGTATAAGAGACAG	CAAGCAGAAGACGGCATACGAGATGCTGTAAGGTCTCGTGGGCTCGGAGATGTGTATAAGAGACAG
E12	i7_illadap_252	CAAGCAGAAGACGGCATACGAGAT	CCAAGACT	GTCTCGTGGGCTCGGAGATGTGTATAAGAGACAG	CAAGCAGAAGACGGCATACGAGATCCAAGACTGTCTCGTGGGCTCGGAGATGTGTATAAGAGACAG
F01	i7_illadap_253	CAAGCAGAAGACGGCATACGAGAT	ATTGCGTG	GTCTCGTGGGCTCGGAGATGTGTATAAGAGACAG	CAAGCAGAAGACGGCATACGAGATATTGCGTGGTCTCGTGGGCTCGGAGATGTGTATAAGAGACAG
F02	i7_illadap_254	CAAGCAGAAGACGGCATACGAGAT	CTGAAGCT	GTCTCGTGGGCTCGGAGATGTGTATAAGAGACAG	CAAGCAGAAGACGGCATACGAGATCTGAAGCTGTCTCGTGGGCTCGGAGATGTGTATAAGAGACAG
F03	i7_illadap_255	CAAGCAGAAGACGGCATACGAGAT	TAACGAGG	GTCTCGTGGGCTCGGAGATGTGTATAAGAGACAG	CAAGCAGAAGACGGCATACGAGATTAACGAGGGTCTCGTGGGCTCGGAGATGTGTATAAGAGACAG
F04	i7_illadap_256	CAAGCAGAAGACGGCATACGAGAT	TCGTCTCA	GTCTCGTGGGCTCGGAGATGTGTATAAGAGACAG	CAAGCAGAAGACGGCATACGAGATTCGTCTCAGTCTCGTGGGCTCGGAGATGTGTATAAGAGACAG
F05	i7_illadap_257	CAAGCAGAAGACGGCATACGAGAT	TTCCTGTG	GTCTCGTGGGCTCGGAGATGTGTATAAGAGACAG	CAAGCAGAAGACGGCATACGAGATTTCCTGTGGTCTCGTGGGCTCGGAGATGTGTATAAGAGACAG
F06	i7_illadap_258	CAAGCAGAAGACGGCATACGAGAT	CGTTGAGT	GTCTCGTGGGCTCGGAGATGTGTATAAGAGACAG	CAAGCAGAAGACGGCATACGAGATCGTTGAGTGTCTCGTGGGCTCGGAGATGTGTATAAGAGACAG
F07	i7_illadap_259	CAAGCAGAAGACGGCATACGAGAT	AGTCGCTT	GTCTCGTGGGCTCGGAGATGTGTATAAGAGACAG	CAAGCAGAAGACGGCATACGAGATAGTCGCTTGTCTCGTGGGCTCGGAGATGTGTATAAGAGACAG
F08	i7_illadap_260	CAAGCAGAAGACGGCATACGAGAT	TAGGTAGG	GTCTCGTGGGCTCGGAGATGTGTATAAGAGACAG	CAAGCAGAAGACGGCATACGAGATTAGGTAGGGTCTCGTGGGCTCGGAGATGTGTATAAGAGACAG
F09	i7_illadap_261	CAAGCAGAAGACGGCATACGAGAT	CAGGAGAT	GTCTCGTGGGCTCGGAGATGTGTATAAGAGACAG	CAAGCAGAAGACGGCATACGAGATCAGGAGATGTCTCGTGGGCTCGGAGATGTGTATAAGAGACAG
F10	i7_illadap_262	CAAGCAGAAGACGGCATACGAGAT	CATCGTGA	GTCTCGTGGGCTCGGAGATGTGTATAAGAGACAG	CAAGCAGAAGACGGCATACGAGATCATCGTGAGTCTCGTGGGCTCGGAGATGTGTATAAGAGACAG
F11	i7_illadap_263	CAAGCAGAAGACGGCATACGAGAT	TGTTGTGG	GTCTCGTGGGCTCGGAGATGTGTATAAGAGACAG	CAAGCAGAAGACGGCATACGAGATTGTTGTGGGTCTCGTGGGCTCGGAGATGTGTATAAGAGACAG
F12	i7_illadap_264	CAAGCAGAAGACGGCATACGAGAT	ACAGACCT	GTCTCGTGGGCTCGGAGATGTGTATAAGAGACAG	CAAGCAGAAGACGGCATACGAGATACAGACCTGTCTCGTGGGCTCGGAGATGTGTATAAGAGACAG
G01	i7_illadap_265	CAAGCAGAAGACGGCATACGAGAT	GTCCTTCT	GTCTCGTGGGCTCGGAGATGTGTATAAGAGACAG	CAAGCAGAAGACGGCATACGAGATGTCCTTCTGTCTCGTGGGCTCGGAGATGTGTATAAGAGACAG
G02	i7_illadap_266	CAAGCAGAAGACGGCATACGAGAT	TGATACGC	GTCTCGTGGGCTCGGAGATGTGTATAAGAGACAG	CAAGCAGAAGACGGCATACGAGATTGATACGCGTCTCGTGGGCTCGGAGATGTGTATAAGAGACAG
G03	i7_illadap_267	CAAGCAGAAGACGGCATACGAGAT	CTGTGTTG	GTCTCGTGGGCTCGGAGATGTGTATAAGAGACAG	CAAGCAGAAGACGGCATACGAGATCTGTGTTGGTCTCGTGGGCTCGGAGATGTGTATAAGAGACAG
G04	i7_illadap_268	CAAGCAGAAGACGGCATACGAGAT	AACGTGGA	GTCTCGTGGGCTCGGAGATGTGTATAAGAGACAG	CAAGCAGAAGACGGCATACGAGATAACGTGGAGTCTCGTGGGCTCGGAGATGTGTATAAGAGACAG
G05	i7_illadap_269	CAAGCAGAAGACGGCATACGAGAT	GTTGCGAT	GTCTCGTGGGCTCGGAGATGTGTATAAGAGACAG	CAAGCAGAAGACGGCATACGAGATGTTGCGATGTCTCGTGGGCTCGGAGATGTGTATAAGAGACAG
G06	i7_illadap_270	CAAGCAGAAGACGGCATACGAGAT	AACGACGT	GTCTCGTGGGCTCGGAGATGTGTATAAGAGACAG	CAAGCAGAAGACGGCATACGAGATAACGACGTGTCTCGTGGGCTCGGAGATGTGTATAAGAGACAG
G07	i7_illadap_271	CAAGCAGAAGACGGCATACGAGAT	CGTATTCG	GTCTCGTGGGCTCGGAGATGTGTATAAGAGACAG	CAAGCAGAAGACGGCATACGAGATCGTATTCGGTCTCGTGGGCTCGGAGATGTGTATAAGAGACAG
G08	i7_illadap_272	CAAGCAGAAGACGGCATACGAGAT	AGCAAGCA	GTCTCGTGGGCTCGGAGATGTGTATAAGAGACAG	CAAGCAGAAGACGGCATACGAGATAGCAAGCAGTCTCGTGGGCTCGGAGATGTGTATAAGAGACAG
G09	i7_illadap_273	CAAGCAGAAGACGGCATACGAGAT	TGTTCGAG	GTCTCGTGGGCTCGGAGATGTGTATAAGAGACAG	CAAGCAGAAGACGGCATACGAGATTGTTCGAGGTCTCGTGGGCTCGGAGATGTGTATAAGAGACAG
G10	i7_illadap_274	CAAGCAGAAGACGGCATACGAGAT	CTCCATGT	GTCTCGTGGGCTCGGAGATGTGTATAAGAGACAG	CAAGCAGAAGACGGCATACGAGATCTCCATGTGTCTCGTGGGCTCGGAGATGTGTATAAGAGACAG
G11	i7_illadap_275	CAAGCAGAAGACGGCATACGAGAT	CGTCTTGT	GTCTCGTGGGCTCGGAGATGTGTATAAGAGACAG	CAAGCAGAAGACGGCATACGAGATCGTCTTGTGTCTCGTGGGCTCGGAGATGTGTATAAGAGACAG
G12	i7_illadap_276	CAAGCAGAAGACGGCATACGAGAT	ATAAGGCG	GTCTCGTGGGCTCGGAGATGTGTATAAGAGACAG	CAAGCAGAAGACGGCATACGAGATATAAGGCGGTCTCGTGGGCTCGGAGATGTGTATAAGAGACAG
H01	i7_illadap_277	CAAGCAGAAGACGGCATACGAGAT	TGTCTGCT	GTCTCGTGGGCTCGGAGATGTGTATAAGAGACAG	CAAGCAGAAGACGGCATACGAGATTGTCTGCTGTCTCGTGGGCTCGGAGATGTGTATAAGAGACAG
H02	i7_illadap_278	CAAGCAGAAGACGGCATACGAGAT	CGCTTAAC	GTCTCGTGGGCTCGGAGATGTGTATAAGAGACAG	CAAGCAGAAGACGGCATACGAGATCGCTTAACGTCTCGTGGGCTCGGAGATGTGTATAAGAGACAG
H03	i7_illadap_279	CAAGCAGAAGACGGCATACGAGAT	GATCCATG	GTCTCGTGGGCTCGGAGATGTGTATAAGAGACAG	CAAGCAGAAGACGGCATACGAGATGATCCATGGTCTCGTGGGCTCGGAGATGTGTATAAGAGACAG
H04	i7_illadap_280	CAAGCAGAAGACGGCATACGAGAT	ACCTCTGT	GTCTCGTGGGCTCGGAGATGTGTATAAGAGACAG	CAAGCAGAAGACGGCATACGAGATACCTCTGTGTCTCGTGGGCTCGGAGATGTGTATAAGAGACAG
H05	i7_illadap_281	CAAGCAGAAGACGGCATACGAGAT	GCCACTTA	GTCTCGTGGGCTCGGAGATGTGTATAAGAGACAG	CAAGCAGAAGACGGCATACGAGATGCCACTTAGTCTCGTGGGCTCGGAGATGTGTATAAGAGACAG
H06	i7_illadap_282	CAAGCAGAAGACGGCATACGAGAT	ACCTGACT	GTCTCGTGGGCTCGGAGATGTGTATAAGAGACAG	CAAGCAGAAGACGGCATACGAGATACCTGACTGTCTCGTGGGCTCGGAGATGTGTATAAGAGACAG
H07	i7_illadap_283	CAAGCAGAAGACGGCATACGAGAT	GTTAAGGC	GTCTCGTGGGCTCGGAGATGTGTATAAGAGACAG	CAAGCAGAAGACGGCATACGAGATGTTAAGGCGTCTCGTGGGCTCGGAGATGTGTATAAGAGACAG
H08	i7_illadap_284	CAAGCAGAAGACGGCATACGAGAT	ATGCCAAC	GTCTCGTGGGCTCGGAGATGTGTATAAGAGACAG	CAAGCAGAAGACGGCATACGAGATATGCCAACGTCTCGTGGGCTCGGAGATGTGTATAAGAGACAG
H09	i7_illadap_285	CAAGCAGAAGACGGCATACGAGAT	AGAGGTTG	GTCTCGTGGGCTCGGAGATGTGTATAAGAGACAG	CAAGCAGAAGACGGCATACGAGATAGAGGTTGGTCTCGTGGGCTCGGAGATGTGTATAAGAGACAG
H10	i7_illadap_286	CAAGCAGAAGACGGCATACGAGAT	ACCATCCA	GTCTCGTGGGCTCGGAGATGTGTATAAGAGACAG	CAAGCAGAAGACGGCATACGAGATACCATCCAGTCTCGTGGGCTCGGAGATGTGTATAAGAGACAG
H11	i7_illadap_287	CAAGCAGAAGACGGCATACGAGAT	GTGGATAG	GTCTCGTGGGCTCGGAGATGTGTATAAGAGACAG	CAAGCAGAAGACGGCATACGAGATGTGGATAGGTCTCGTGGGCTCGGAGATGTGTATAAGAGACAG
H12	i7_illadap_288	CAAGCAGAAGACGGCATACGAGAT	CTGAGATC	GTCTCGTGGGCTCGGAGATGTGTATAAGAGACAG	CAAGCAGAAGACGGCATACGAGATCTGAGATCGTCTCGTGGGCTCGGAGATGTGTATAAGAGACAG
A01	i7_illadap_289	CAAGCAGAAGACGGCATACGAGAT	CTTCGTTC	GTCTCGTGGGCTCGGAGATGTGTATAAGAGACAG	CAAGCAGAAGACGGCATACGAGATCTTCGTTCGTCTCGTGGGCTCGGAGATGTGTATAAGAGACAG
A02	i7_illadap_290	CAAGCAGAAGACGGCATACGAGAT	GTCTAGGT	GTCTCGTGGGCTCGGAGATGTGTATAAGAGACAG	CAAGCAGAAGACGGCATACGAGATGTCTAGGTGTCTCGTGGGCTCGGAGATGTGTATAAGAGACAG
A03	i7_illadap_291	CAAGCAGAAGACGGCATACGAGAT	ACGTCGTA	GTCTCGTGGGCTCGGAGATGTGTATAAGAGACAG	CAAGCAGAAGACGGCATACGAGATACGTCGTAGTCTCGTGGGCTCGGAGATGTGTATAAGAGACAG
A04	i7_illadap_292	CAAGCAGAAGACGGCATACGAGAT	GAGCTCAA	GTCTCGTGGGCTCGGAGATGTGTATAAGAGACAG	CAAGCAGAAGACGGCATACGAGATGAGCTCAAGTCTCGTGGGCTCGGAGATGTGTATAAGAGACAG
A05	i7_illadap_293	CAAGCAGAAGACGGCATACGAGAT	CGTGTACT	GTCTCGTGGGCTCGGAGATGTGTATAAGAGACAG	CAAGCAGAAGACGGCATACGAGATCGTGTACTGTCTCGTGGGCTCGGAGATGTGTATAAGAGACAG
A06	i7_illadap_294	CAAGCAGAAGACGGCATACGAGAT	CACTGACA	GTCTCGTGGGCTCGGAGATGTGTATAAGAGACAG	CAAGCAGAAGACGGCATACGAGATCACTGACAGTCTCGTGGGCTCGGAGATGTGTATAAGAGACAG
A07	i7_illadap_295	CAAGCAGAAGACGGCATACGAGAT	TCGTAGTC	GTCTCGTGGGCTCGGAGATGTGTATAAGAGACAG	CAAGCAGAAGACGGCATACGAGATTCGTAGTCGTCTCGTGGGCTCGGAGATGTGTATAAGAGACAG
A08	i7_illadap_296	CAAGCAGAAGACGGCATACGAGAT	GCACGTAA	GTCTCGTGGGCTCGGAGATGTGTATAAGAGACAG	CAAGCAGAAGACGGCATACGAGATGCACGTAAGTCTCGTGGGCTCGGAGATGTGTATAAGAGACAG
A09	i7_illadap_297	CAAGCAGAAGACGGCATACGAGAT	CAAGCAGT	GTCTCGTGGGCTCGGAGATGTGTATAAGAGACAG	CAAGCAGAAGACGGCATACGAGATCAAGCAGTGTCTCGTGGGCTCGGAGATGTGTATAAGAGACAG
A10	i7_illadap_298	CAAGCAGAAGACGGCATACGAGAT	ACATAGGC	GTCTCGTGGGCTCGGAGATGTGTATAAGAGACAG	CAAGCAGAAGACGGCATACGAGATACATAGGCGTCTCGTGGGCTCGGAGATGTGTATAAGAGACAG
A11	i7_illadap_299	CAAGCAGAAGACGGCATACGAGAT	TGTGGTAC	GTCTCGTGGGCTCGGAGATGTGTATAAGAGACAG	CAAGCAGAAGACGGCATACGAGATTGTGGTACGTCTCGTGGGCTCGGAGATGTGTATAAGAGACAG
A12	i7_illadap_300	CAAGCAGAAGACGGCATACGAGAT	CACCACTA	GTCTCGTGGGCTCGGAGATGTGTATAAGAGACAG	CAAGCAGAAGACGGCATACGAGATCACCACTAGTCTCGTGGGCTCGGAGATGTGTATAAGAGACAG
B01	i7_illadap_301	CAAGCAGAAGACGGCATACGAGAT	CTGCGTAT	GTCTCGTGGGCTCGGAGATGTGTATAAGAGACAG	CAAGCAGAAGACGGCATACGAGATCTGCGTATGTCTCGTGGGCTCGGAGATGTGTATAAGAGACAG
B02	i7_illadap_302	CAAGCAGAAGACGGCATACGAGAT	ACGGTCTT	GTCTCGTGGGCTCGGAGATGTGTATAAGAGACAG	CAAGCAGAAGACGGCATACGAGATACGGTCTTGTCTCGTGGGCTCGGAGATGTGTATAAGAGACAG
B03	i7_illadap_303	CAAGCAGAAGACGGCATACGAGAT	GATTGGAG	GTCTCGTGGGCTCGGAGATGTGTATAAGAGACAG	CAAGCAGAAGACGGCATACGAGATGATTGGAGGTCTCGTGGGCTCGGAGATGTGTATAAGAGACAG
B04	i7_illadap_304	CAAGCAGAAGACGGCATACGAGAT	TGTCCAGA	GTCTCGTGGGCTCGGAGATGTGTATAAGAGACAG	CAAGCAGAAGACGGCATACGAGATTGTCCAGAGTCTCGTGGGCTCGGAGATGTGTATAAGAGACAG
B05	i7_illadap_305	CAAGCAGAAGACGGCATACGAGAT	CCAGTGTT	GTCTCGTGGGCTCGGAGATGTGTATAAGAGACAG	CAAGCAGAAGACGGCATACGAGATCCAGTGTTGTCTCGTGGGCTCGGAGATGTGTATAAGAGACAG
B06	i7_illadap_306	CAAGCAGAAGACGGCATACGAGAT	TGCACCAA	GTCTCGTGGGCTCGGAGATGTGTATAAGAGACAG	CAAGCAGAAGACGGCATACGAGATTGCACCAAGTCTCGTGGGCTCGGAGATGTGTATAAGAGACAG
B07	i7_illadap_307	CAAGCAGAAGACGGCATACGAGAT	TTGACAGG	GTCTCGTGGGCTCGGAGATGTGTATAAGAGACAG	CAAGCAGAAGACGGCATACGAGATTTGACAGGGTCTCGTGGGCTCGGAGATGTGTATAAGAGACAG
B08	i7_illadap_308	CAAGCAGAAGACGGCATACGAGAT	AGGCATAG	GTCTCGTGGGCTCGGAGATGTGTATAAGAGACAG	CAAGCAGAAGACGGCATACGAGATAGGCATAGGTCTCGTGGGCTCGGAGATGTGTATAAGAGACAG
B09	i7_illadap_309	CAAGCAGAAGACGGCATACGAGAT	TAGCCGAA	GTCTCGTGGGCTCGGAGATGTGTATAAGAGACAG	CAAGCAGAAGACGGCATACGAGATTAGCCGAAGTCTCGTGGGCTCGGAGATGTGTATAAGAGACAG
B10	i7_illadap_310	CAAGCAGAAGACGGCATACGAGAT	TTGTCGGT	GTCTCGTGGGCTCGGAGATGTGTATAAGAGACAG	CAAGCAGAAGACGGCATACGAGATTTGTCGGTGTCTCGTGGGCTCGGAGATGTGTATAAGAGACAG
B11	i7_illadap_311	CAAGCAGAAGACGGCATACGAGAT	CATCTACG	GTCTCGTGGGCTCGGAGATGTGTATAAGAGACAG	CAAGCAGAAGACGGCATACGAGATCATCTACGGTCTCGTGGGCTCGGAGATGTGTATAAGAGACAG
B12	i7_illadap_312	CAAGCAGAAGACGGCATACGAGAT	GCATACAG	GTCTCGTGGGCTCGGAGATGTGTATAAGAGACAG	CAAGCAGAAGACGGCATACGAGATGCATACAGGTCTCGTGGGCTCGGAGATGTGTATAAGAGACAG
C01	i7_illadap_313	CAAGCAGAAGACGGCATACGAGAT	ACAGCAAC	GTCTCGTGGGCTCGGAGATGTGTATAAGAGACAG	CAAGCAGAAGACGGCATACGAGATACAGCAACGTCTCGTGGGCTCGGAGATGTGTATAAGAGACAG
C02	i7_illadap_314	CAAGCAGAAGACGGCATACGAGAT	CTGGTTCT	GTCTCGTGGGCTCGGAGATGTGTATAAGAGACAG	CAAGCAGAAGACGGCATACGAGATCTGGTTCTGTCTCGTGGGCTCGGAGATGTGTATAAGAGACAG
C03	i7_illadap_315	CAAGCAGAAGACGGCATACGAGAT	TCGACATC	GTCTCGTGGGCTCGGAGATGTGTATAAGAGACAG	CAAGCAGAAGACGGCATACGAGATTCGACATCGTCTCGTGGGCTCGGAGATGTGTATAAGAGACAG
C04	i7_illadap_316	CAAGCAGAAGACGGCATACGAGAT	AACCTCCT	GTCTCGTGGGCTCGGAGATGTGTATAAGAGACAG	CAAGCAGAAGACGGCATACGAGATAACCTCCTGTCTCGTGGGCTCGGAGATGTGTATAAGAGACAG
C05	i7_illadap_317	CAAGCAGAAGACGGCATACGAGAT	CAGCGATT	GTCTCGTGGGCTCGGAGATGTGTATAAGAGACAG	CAAGCAGAAGACGGCATACGAGATCAGCGATTGTCTCGTGGGCTCGGAGATGTGTATAAGAGACAG
C06	i7_illadap_318	CAAGCAGAAGACGGCATACGAGAT	AGGTCACT	GTCTCGTGGGCTCGGAGATGTGTATAAGAGACAG	CAAGCAGAAGACGGCATACGAGATAGGTCACTGTCTCGTGGGCTCGGAGATGTGTATAAGAGACAG
C07	i7_illadap_319	CAAGCAGAAGACGGCATACGAGAT	GCAATTCG	GTCTCGTGGGCTCGGAGATGTGTATAAGAGACAG	CAAGCAGAAGACGGCATACGAGATGCAATTCGGTCTCGTGGGCTCGGAGATGTGTATAAGAGACAG
C08	i7_illadap_320	CAAGCAGAAGACGGCATACGAGAT	GCTTCTTG	GTCTCGTGGGCTCGGAGATGTGTATAAGAGACAG	CAAGCAGAAGACGGCATACGAGATGCTTCTTGGTCTCGTGGGCTCGGAGATGTGTATAAGAGACAG
C09	i7_illadap_321	CAAGCAGAAGACGGCATACGAGAT	AACTGGTG	GTCTCGTGGGCTCGGAGATGTGTATAAGAGACAG	CAAGCAGAAGACGGCATACGAGATAACTGGTGGTCTCGTGGGCTCGGAGATGTGTATAAGAGACAG
C10	i7_illadap_322	CAAGCAGAAGACGGCATACGAGAT	CGGAATAC	GTCTCGTGGGCTCGGAGATGTGTATAAGAGACAG	CAAGCAGAAGACGGCATACGAGATCGGAATACGTCTCGTGGGCTCGGAGATGTGTATAAGAGACAG
C11	i7_illadap_323	CAAGCAGAAGACGGCATACGAGAT	GCTTCGAA	GTCTCGTGGGCTCGGAGATGTGTATAAGAGACAG	CAAGCAGAAGACGGCATACGAGATGCTTCGAAGTCTCGTGGGCTCGGAGATGTGTATAAGAGACAG
C12	i7_illadap_324	CAAGCAGAAGACGGCATACGAGAT	CAAGGTCT	GTCTCGTGGGCTCGGAGATGTGTATAAGAGACAG	CAAGCAGAAGACGGCATACGAGATCAAGGTCTGTCTCGTGGGCTCGGAGATGTGTATAAGAGACAG
D01	i7_illadap_325	CAAGCAGAAGACGGCATACGAGAT	AACCTTGG	GTCTCGTGGGCTCGGAGATGTGTATAAGAGACAG	CAAGCAGAAGACGGCATACGAGATAACCTTGGGTCTCGTGGGCTCGGAGATGTGTATAAGAGACAG
D02	i7_illadap_326	CAAGCAGAAGACGGCATACGAGAT	CCATACGT	GTCTCGTGGGCTCGGAGATGTGTATAAGAGACAG	CAAGCAGAAGACGGCATACGAGATCCATACGTGTCTCGTGGGCTCGGAGATGTGTATAAGAGACAG
D03	i7_illadap_327	CAAGCAGAAGACGGCATACGAGAT	TGGTCCTT	GTCTCGTGGGCTCGGAGATGTGTATAAGAGACAG	CAAGCAGAAGACGGCATACGAGATTGGTCCTTGTCTCGTGGGCTCGGAGATGTGTATAAGAGACAG
D04	i7_illadap_328	CAAGCAGAAGACGGCATACGAGAT	ACCGCATA	GTCTCGTGGGCTCGGAGATGTGTATAAGAGACAG	CAAGCAGAAGACGGCATACGAGATACCGCATAGTCTCGTGGGCTCGGAGATGTGTATAAGAGACAG
D05	i7_illadap_329	CAAGCAGAAGACGGCATACGAGAT	CCTTCCTT	GTCTCGTGGGCTCGGAGATGTGTATAAGAGACAG	CAAGCAGAAGACGGCATACGAGATCCTTCCTTGTCTCGTGGGCTCGGAGATGTGTATAAGAGACAG
D06	i7_illadap_330	CAAGCAGAAGACGGCATACGAGAT	TACACGCT	GTCTCGTGGGCTCGGAGATGTGTATAAGAGACAG	CAAGCAGAAGACGGCATACGAGATTACACGCTGTCTCGTGGGCTCGGAGATGTGTATAAGAGACAG
D07	i7_illadap_331	CAAGCAGAAGACGGCATACGAGAT	TGCGTAGA	GTCTCGTGGGCTCGGAGATGTGTATAAGAGACAG	CAAGCAGAAGACGGCATACGAGATTGCGTAGAGTCTCGTGGGCTCGGAGATGTGTATAAGAGACAG
D08	i7_illadap_332	CAAGCAGAAGACGGCATACGAGAT	AAGAGCCA	GTCTCGTGGGCTCGGAGATGTGTATAAGAGACAG	CAAGCAGAAGACGGCATACGAGATAAGAGCCAGTCTCGTGGGCTCGGAGATGTGTATAAGAGACAG
D09	i7_illadap_333	CAAGCAGAAGACGGCATACGAGAT	ATGGAAGG	GTCTCGTGGGCTCGGAGATGTGTATAAGAGACAG	CAAGCAGAAGACGGCATACGAGATATGGAAGGGTCTCGTGGGCTCGGAGATGTGTATAAGAGACAG
D10	i7_illadap_334	CAAGCAGAAGACGGCATACGAGAT	GCCAGTAT	GTCTCGTGGGCTCGGAGATGTGTATAAGAGACAG	CAAGCAGAAGACGGCATACGAGATGCCAGTATGTCTCGTGGGCTCGGAGATGTGTATAAGAGACAG
D11	i7_illadap_335	CAAGCAGAAGACGGCATACGAGAT	CGTAGGTT	GTCTCGTGGGCTCGGAGATGTGTATAAGAGACAG	CAAGCAGAAGACGGCATACGAGATCGTAGGTTGTCTCGTGGGCTCGGAGATGTGTATAAGAGACAG
D12	i7_illadap_336	CAAGCAGAAGACGGCATACGAGAT	CGAGTATG	GTCTCGTGGGCTCGGAGATGTGTATAAGAGACAG	CAAGCAGAAGACGGCATACGAGATCGAGTATGGTCTCGTGGGCTCGGAGATGTGTATAAGAGACAG
E01	i7_illadap_337	CAAGCAGAAGACGGCATACGAGAT	CAAGTGCA	GTCTCGTGGGCTCGGAGATGTGTATAAGAGACAG	CAAGCAGAAGACGGCATACGAGATCAAGTGCAGTCTCGTGGGCTCGGAGATGTGTATAAGAGACAG
E02	i7_illadap_338	CAAGCAGAAGACGGCATACGAGAT	TCGAGTGA	GTCTCGTGGGCTCGGAGATGTGTATAAGAGACAG	CAAGCAGAAGACGGCATACGAGATTCGAGTGAGTCTCGTGGGCTCGGAGATGTGTATAAGAGACAG
E03	i7_illadap_339	CAAGCAGAAGACGGCATACGAGAT	CTACAGTG	GTCTCGTGGGCTCGGAGATGTGTATAAGAGACAG	CAAGCAGAAGACGGCATACGAGATCTACAGTGGTCTCGTGGGCTCGGAGATGTGTATAAGAGACAG
E04	i7_illadap_340	CAAGCAGAAGACGGCATACGAGAT	GATCGTAC	GTCTCGTGGGCTCGGAGATGTGTATAAGAGACAG	CAAGCAGAAGACGGCATACGAGATGATCGTACGTCTCGTGGGCTCGGAGATGTGTATAAGAGACAG
E05	i7_illadap_341	CAAGCAGAAGACGGCATACGAGAT	CTTCACCA	GTCTCGTGGGCTCGGAGATGTGTATAAGAGACAG	CAAGCAGAAGACGGCATACGAGATCTTCACCAGTCTCGTGGGCTCGGAGATGTGTATAAGAGACAG
E06	i7_illadap_342	CAAGCAGAAGACGGCATACGAGAT	CTCAGCTA	GTCTCGTGGGCTCGGAGATGTGTATAAGAGACAG	CAAGCAGAAGACGGCATACGAGATCTCAGCTAGTCTCGTGGGCTCGGAGATGTGTATAAGAGACAG
E07	i7_illadap_343	CAAGCAGAAGACGGCATACGAGAT	TCTGCTCT	GTCTCGTGGGCTCGGAGATGTGTATAAGAGACAG	CAAGCAGAAGACGGCATACGAGATTCTGCTCTGTCTCGTGGGCTCGGAGATGTGTATAAGAGACAG
E08	i7_illadap_344	CAAGCAGAAGACGGCATACGAGAT	AACCGAAG	GTCTCGTGGGCTCGGAGATGTGTATAAGAGACAG	CAAGCAGAAGACGGCATACGAGATAACCGAAGGTCTCGTGGGCTCGGAGATGTGTATAAGAGACAG
E09	i7_illadap_345	CAAGCAGAAGACGGCATACGAGAT	GCTGTTGT	GTCTCGTGGGCTCGGAGATGTGTATAAGAGACAG	CAAGCAGAAGACGGCATACGAGATGCTGTTGTGTCTCGTGGGCTCGGAGATGTGTATAAGAGACAG
E10	i7_illadap_346	CAAGCAGAAGACGGCATACGAGAT	TTACGGCT	GTCTCGTGGGCTCGGAGATGTGTATAAGAGACAG	CAAGCAGAAGACGGCATACGAGATTTACGGCTGTCTCGTGGGCTCGGAGATGTGTATAAGAGACAG
E11	i7_illadap_347	CAAGCAGAAGACGGCATACGAGAT	GACAAGAG	GTCTCGTGGGCTCGGAGATGTGTATAAGAGACAG	CAAGCAGAAGACGGCATACGAGATGACAAGAGGTCTCGTGGGCTCGGAGATGTGTATAAGAGACAG
E12	i7_illadap_348	CAAGCAGAAGACGGCATACGAGAT	AGGATCTG	GTCTCGTGGGCTCGGAGATGTGTATAAGAGACAG	CAAGCAGAAGACGGCATACGAGATAGGATCTGGTCTCGTGGGCTCGGAGATGTGTATAAGAGACAG
F01	i7_illadap_349	CAAGCAGAAGACGGCATACGAGAT	GTAGCATC	GTCTCGTGGGCTCGGAGATGTGTATAAGAGACAG	CAAGCAGAAGACGGCATACGAGATGTAGCATCGTCTCGTGGGCTCGGAGATGTGTATAAGAGACAG
F02	i7_illadap_350	CAAGCAGAAGACGGCATACGAGAT	GTGTTCCT	GTCTCGTGGGCTCGGAGATGTGTATAAGAGACAG	CAAGCAGAAGACGGCATACGAGATGTGTTCCTGTCTCGTGGGCTCGGAGATGTGTATAAGAGACAG
F03	i7_illadap_351	CAAGCAGAAGACGGCATACGAGAT	AGGATGGT	GTCTCGTGGGCTCGGAGATGTGTATAAGAGACAG	CAAGCAGAAGACGGCATACGAGATAGGATGGTGTCTCGTGGGCTCGGAGATGTGTATAAGAGACAG
F04	i7_illadap_352	CAAGCAGAAGACGGCATACGAGAT	TCACGTTC	GTCTCGTGGGCTCGGAGATGTGTATAAGAGACAG	CAAGCAGAAGACGGCATACGAGATTCACGTTCGTCTCGTGGGCTCGGAGATGTGTATAAGAGACAG
F05	i7_illadap_353	CAAGCAGAAGACGGCATACGAGAT	GCGTTCTA	GTCTCGTGGGCTCGGAGATGTGTATAAGAGACAG	CAAGCAGAAGACGGCATACGAGATGCGTTCTAGTCTCGTGGGCTCGGAGATGTGTATAAGAGACAG
F06	i7_illadap_354	CAAGCAGAAGACGGCATACGAGAT	CTCTGGTT	GTCTCGTGGGCTCGGAGATGTGTATAAGAGACAG	CAAGCAGAAGACGGCATACGAGATCTCTGGTTGTCTCGTGGGCTCGGAGATGTGTATAAGAGACAG
F07	i7_illadap_355	CAAGCAGAAGACGGCATACGAGAT	TTAGGTCG	GTCTCGTGGGCTCGGAGATGTGTATAAGAGACAG	CAAGCAGAAGACGGCATACGAGATTTAGGTCGGTCTCGTGGGCTCGGAGATGTGTATAAGAGACAG
F08	i7_illadap_356	CAAGCAGAAGACGGCATACGAGAT	TCTGAGAG	GTCTCGTGGGCTCGGAGATGTGTATAAGAGACAG	CAAGCAGAAGACGGCATACGAGATTCTGAGAGGTCTCGTGGGCTCGGAGATGTGTATAAGAGACAG
F09	i7_illadap_357	CAAGCAGAAGACGGCATACGAGAT	TTCAGCCT	GTCTCGTGGGCTCGGAGATGTGTATAAGAGACAG	CAAGCAGAAGACGGCATACGAGATTTCAGCCTGTCTCGTGGGCTCGGAGATGTGTATAAGAGACAG
F10	i7_illadap_358	CAAGCAGAAGACGGCATACGAGAT	TCTCCGAT	GTCTCGTGGGCTCGGAGATGTGTATAAGAGACAG	CAAGCAGAAGACGGCATACGAGATTCTCCGATGTCTCGTGGGCTCGGAGATGTGTATAAGAGACAG
F11	i7_illadap_359	CAAGCAGAAGACGGCATACGAGAT	CAGGTATC	GTCTCGTGGGCTCGGAGATGTGTATAAGAGACAG	CAAGCAGAAGACGGCATACGAGATCAGGTATCGTCTCGTGGGCTCGGAGATGTGTATAAGAGACAG
F12	i7_illadap_360	CAAGCAGAAGACGGCATACGAGAT	AGTCAGGA	GTCTCGTGGGCTCGGAGATGTGTATAAGAGACAG	CAAGCAGAAGACGGCATACGAGATAGTCAGGAGTCTCGTGGGCTCGGAGATGTGTATAAGAGACAG
G01	i7_illadap_361	CAAGCAGAAGACGGCATACGAGAT	AAGGCTGA	GTCTCGTGGGCTCGGAGATGTGTATAAGAGACAG	CAAGCAGAAGACGGCATACGAGATAAGGCTGAGTCTCGTGGGCTCGGAGATGTGTATAAGAGACAG
G02	i7_illadap_362	CAAGCAGAAGACGGCATACGAGAT	CGATGCTT	GTCTCGTGGGCTCGGAGATGTGTATAAGAGACAG	CAAGCAGAAGACGGCATACGAGATCGATGCTTGTCTCGTGGGCTCGGAGATGTGTATAAGAGACAG
G03	i7_illadap_363	CAAGCAGAAGACGGCATACGAGAT	GTATTGGC	GTCTCGTGGGCTCGGAGATGTGTATAAGAGACAG	CAAGCAGAAGACGGCATACGAGATGTATTGGCGTCTCGTGGGCTCGGAGATGTGTATAAGAGACAG
G04	i7_illadap_364	CAAGCAGAAGACGGCATACGAGAT	ACTGTGTC	GTCTCGTGGGCTCGGAGATGTGTATAAGAGACAG	CAAGCAGAAGACGGCATACGAGATACTGTGTCGTCTCGTGGGCTCGGAGATGTGTATAAGAGACAG
G05	i7_illadap_365	CAAGCAGAAGACGGCATACGAGAT	TGCCTCTT	GTCTCGTGGGCTCGGAGATGTGTATAAGAGACAG	CAAGCAGAAGACGGCATACGAGATTGCCTCTTGTCTCGTGGGCTCGGAGATGTGTATAAGAGACAG
G06	i7_illadap_366	CAAGCAGAAGACGGCATACGAGAT	CAGTCTTC	GTCTCGTGGGCTCGGAGATGTGTATAAGAGACAG	CAAGCAGAAGACGGCATACGAGATCAGTCTTCGTCTCGTGGGCTCGGAGATGTGTATAAGAGACAG
G07	i7_illadap_367	CAAGCAGAAGACGGCATACGAGAT	CATAACGG	GTCTCGTGGGCTCGGAGATGTGTATAAGAGACAG	CAAGCAGAAGACGGCATACGAGATCATAACGGGTCTCGTGGGCTCGGAGATGTGTATAAGAGACAG
G08	i7_illadap_368	CAAGCAGAAGACGGCATACGAGAT	ACTGCTAG	GTCTCGTGGGCTCGGAGATGTGTATAAGAGACAG	CAAGCAGAAGACGGCATACGAGATACTGCTAGGTCTCGTGGGCTCGGAGATGTGTATAAGAGACAG
G09	i7_illadap_369	CAAGCAGAAGACGGCATACGAGAT	ATTCTGGC	GTCTCGTGGGCTCGGAGATGTGTATAAGAGACAG	CAAGCAGAAGACGGCATACGAGATATTCTGGCGTCTCGTGGGCTCGGAGATGTGTATAAGAGACAG
G10	i7_illadap_370	CAAGCAGAAGACGGCATACGAGAT	TTCTCTCG	GTCTCGTGGGCTCGGAGATGTGTATAAGAGACAG	CAAGCAGAAGACGGCATACGAGATTTCTCTCGGTCTCGTGGGCTCGGAGATGTGTATAAGAGACAG
G11	i7_illadap_371	CAAGCAGAAGACGGCATACGAGAT	TCCGAGTT	GTCTCGTGGGCTCGGAGATGTGTATAAGAGACAG	CAAGCAGAAGACGGCATACGAGATTCCGAGTTGTCTCGTGGGCTCGGAGATGTGTATAAGAGACAG
G12	i7_illadap_372	CAAGCAGAAGACGGCATACGAGAT	CGAACTGT	GTCTCGTGGGCTCGGAGATGTGTATAAGAGACAG	CAAGCAGAAGACGGCATACGAGATCGAACTGTGTCTCGTGGGCTCGGAGATGTGTATAAGAGACAG
H01	i7_illadap_373	CAAGCAGAAGACGGCATACGAGAT	AACGGTCA	GTCTCGTGGGCTCGGAGATGTGTATAAGAGACAG	CAAGCAGAAGACGGCATACGAGATAACGGTCAGTCTCGTGGGCTCGGAGATGTGTATAAGAGACAG
H02	i7_illadap_374	CAAGCAGAAGACGGCATACGAGAT	AGCAGATG	GTCTCGTGGGCTCGGAGATGTGTATAAGAGACAG	CAAGCAGAAGACGGCATACGAGATAGCAGATGGTCTCGTGGGCTCGGAGATGTGTATAAGAGACAG
H03	i7_illadap_375	CAAGCAGAAGACGGCATACGAGAT	TATCAGCG	GTCTCGTGGGCTCGGAGATGTGTATAAGAGACAG	CAAGCAGAAGACGGCATACGAGATTATCAGCGGTCTCGTGGGCTCGGAGATGTGTATAAGAGACAG
H04	i7_illadap_376	CAAGCAGAAGACGGCATACGAGAT	TCAGACGA	GTCTCGTGGGCTCGGAGATGTGTATAAGAGACAG	CAAGCAGAAGACGGCATACGAGATTCAGACGAGTCTCGTGGGCTCGGAGATGTGTATAAGAGACAG
H05	i7_illadap_377	CAAGCAGAAGACGGCATACGAGAT	ACCATGTG	GTCTCGTGGGCTCGGAGATGTGTATAAGAGACAG	CAAGCAGAAGACGGCATACGAGATACCATGTGGTCTCGTGGGCTCGGAGATGTGTATAAGAGACAG
H06	i7_illadap_378	CAAGCAGAAGACGGCATACGAGAT	CTAACTCG	GTCTCGTGGGCTCGGAGATGTGTATAAGAGACAG	CAAGCAGAAGACGGCATACGAGATCTAACTCGGTCTCGTGGGCTCGGAGATGTGTATAAGAGACAG
H07	i7_illadap_379	CAAGCAGAAGACGGCATACGAGAT	GCTTAGCT	GTCTCGTGGGCTCGGAGATGTGTATAAGAGACAG	CAAGCAGAAGACGGCATACGAGATGCTTAGCTGTCTCGTGGGCTCGGAGATGTGTATAAGAGACAG
H08	i7_illadap_380	CAAGCAGAAGACGGCATACGAGAT	CATGGAAC	GTCTCGTGGGCTCGGAGATGTGTATAAGAGACAG	CAAGCAGAAGACGGCATACGAGATCATGGAACGTCTCGTGGGCTCGGAGATGTGTATAAGAGACAG
H09	i7_illadap_381	CAAGCAGAAGACGGCATACGAGAT	TAGGATGC	GTCTCGTGGGCTCGGAGATGTGTATAAGAGACAG	CAAGCAGAAGACGGCATACGAGATTAGGATGCGTCTCGTGGGCTCGGAGATGTGTATAAGAGACAG
H10	i7_illadap_382	CAAGCAGAAGACGGCATACGAGAT	GTTCATGG	GTCTCGTGGGCTCGGAGATGTGTATAAGAGACAG	CAAGCAGAAGACGGCATACGAGATGTTCATGGGTCTCGTGGGCTCGGAGATGTGTATAAGAGACAG
H11	i7_illadap_383	CAAGCAGAAGACGGCATACGAGAT	TCGTGGAT	GTCTCGTGGGCTCGGAGATGTGTATAAGAGACAG	CAAGCAGAAGACGGCATACGAGATTCGTGGATGTCTCGTGGGCTCGGAGATGTGTATAAGAGACAG
H12	i7_illadap_384	CAAGCAGAAGACGGCATACGAGAT	ACCTTCTC	GTCTCGTGGGCTCGGAGATGTGTATAAGAGACAG	CAAGCAGAAGACGGCATACGAGATACCTTCTCGTCTCGTGGGCTCGGAGATGTGTATAAGAGACAG

## Sheet: PCR #2 primers
Ion Torrent PCR# 2 primer name	Primer sequence
Ion_Proton_P1/B_R	CCTCTCTATGGGCAGTCGGTGAT
Illumina PCR# 2 primer name	Primer sequence
PCR#2_ Illumina_primer_F	AATGATACGGCGACCACCGAGATCTACACTCGTCGGCAGCGTCAGATGTGTATAAGAGACAG
