# Supplementary material for: Genotyping by multiplexed sequencing (GMS): A customizable platform for genomic selection
Source: PLoS One. 2020 May 1;15(5):e0229207. doi: 10.1371/journal.pone.0229207 (PMC7194356; doi:10.1371/journal.pone.0229207)
Supplement: S3 Table — (XLSX) [file pone.0229207.s003.xlsx]

## Sheet: WheatwithbarleykeyfilefinalUPDA
>1_feh_w3
TACATCCTATCGCTCTCCTCCCCCTCCCCCCTTCCTTCTGTCYCCGAGGCCCAAAGCTCGGGCCGTCTTCCTCCTCCTCCTCATCTTCTTCTACAGGAGCGGCGGATCTACAGTCTCCAGAGCTC
>1RS_1AL
CTAGAAGGAACTACACGTTTTACAAGACCATCAAGAAACCCTGATCCTTCAARCAAGATAACCGCTGCAGATTCTGTCATGACCTCAAGAGACATCAATGTACTGGGTAGCCACTTTCCTAATTGCATCTTCCATCTC
>1RS_1BL
GTCAGGACAAGCACATCGGAGCAGGTCCAGATCGCRCTGCTGGGTCTTGTCCCAGTGATAGCCTCCATCT
>AHASL1A
AAGAAGATGCTTGAGACCCCAGGGCCATACTTGTTGGATATCATCGTCCCGCATCAGGAGCACGTGCTGCCTATGATCCCAARCGGTGGTGCTTTCAAGGACATGATCATGGAGGGTGATGGCAGGACCTCGTACTGAAATTTCGACC
>AHASL1B
AAGAAGATGCTTGAGACCCCAGGGCCATACTTGTTGGATATCATTGTCCCGCATCAGGAGCACGTGCTGCCTATGATCCCAARCGGTGGTGCTTTTAAGGACATGATCATGGAGGGTGATGGCAGGACCTCGTACTGAAATTTCGACC
>AHASL1D
AAGAAGATGCTTGAGACCCCAGGGCCATACTTGTTGGATATCATAGTCCCGCATCAGGAGCACGTGCTGCCTATGATCCCAARCGGTGGTGCTTTCAAGGACATGATCATGGAGGGTGATGGCAGGACCTCGTACTGAAATTTCGACC
>Bx13
GCAACAGTCAAGACAAAGGCAACAGGCAGGACAATGGCAACGACCGGGACAAGGGCAAYCAGGGTACTACCCAACCTCTCC
>Bx7oe
ACATCTAGTTACAGTGGAATATTAGTGATGGCGTGASCAAGCGATAAGGCCAACGAGAG
>Fhb_1snp3
GCAGCCTTAGGTCAATAGTTTGAAATTTTCATATCAACACAASGATAACAACCTTGCAAATGCATGTGCATTATAATGGCAGACTACAATCTTGGGCAACT
>Glu_A1_Ax1
GAATACCTGCACTACTAAGAAGGTATTACCTAAGTGTAACTTCTCCGCAACRGGTTTCATACTATCCAGGCCAAGCTTCTTCGCAACGGCCAGGACAAGG
>Glu_A1_Ax2
GAATACCTGCACTACTAAGAAGGTATTACCTAAGTGTAACTTCTCCGCAACZGGTTTCATACTATCCAGGCCAAGCTTCTTCGCAACGGCCAGGACAAGGW
>GluD1
GGCCTGGATAGTATGAAACCTGCTGCGGASAAGTTACACTTGGGTAATACCTTTTTAGTAGTGCAGGTATTCCCCAAAATATACGTTGTTGGAGTTGCTGCGGT
>GPC_B1_Ins
TTCACATGTCTCCAAGAGGGGAGAGACATGTTACTTWCTTTATTTGAGTCTATGTTACTCTAATCTTATTTTGCACTGATTTTATCTCACCAACCTACTCCCATA
>GPC_B1_Del
TTCACATGTCTCCAAGAGGGGAGAGACATGTTACTTWATTTGAGTCTATGTTACTCTAATCTTATTTTGCACTGATTTTATCTCACCAACCTACTCCCATA
>IWA1
CCTGTTAGTAGTGATGGTCCAATAATGCCAAACTACAGTTTTRTTTACATTGATCTATCTTTTTGGAAAACTCTGATCTTACTTTGGTGTGCTCTGG
>IWA1017
TATGAGAATGAGCATCCTCGCATTTCYTGTACCTAGTTTGAATATATTACAGCTAGAAGACGGTAGAAAGTTCACTGCAG
>IWA1019
CAGACTTCTCAGGTTTCAGCAATTGCARGAACAGCATTTCATTACATCTTATTTAACACATATCGCACAACATGTGAGAACAA
>IWA1019_H
CAGACTTCTCAGGTTTCAGCAATCGTAAGAACAGCATTTCATTACATCTTATTTAACACATATCGCRCACAACATGTGAGAAC
>IWA1046
TACCGGTTCAGTGTTTCCAGCAATTTACTGGTTTTGCCTCATTTTACTTYGAATGATGAAAACTCAAGACAAAGTAAGATGACCAAAAGCATTGCATTTGTTTCACATGCTCATCTTGCATGTCGATCAGTCCCTGGAAAA
>IWA1057
TGGTTCCAAACAAGAAGCACAAATCTGTACAAGTTACAAGATGTTCRTCTCACCGATCGATCTACACACGCACCAGTTTGGATT
>IWA1057_H
TGGTTCCAAACAAGAAGCACAAATCTGTACAAATTACAACATGTTCRTCTCACCGATCGATCTACACACGCACCAGTTTGGATT
>IWA1069
CATCCTTAGCGACCGAAAACATCATCRAAGTGCTTAACCAAAACTTCCACATGCAAAAATCTTCAAACTCTTACACGCTAAAACACACAGGCCAGT
>IWA1072
GACACCCAAACGCGTCTAAGAAAATACAGACGCGTGCACAATACATCACCCGAACAKTATCACACTGATATATCTACTGTCCGTGCTTCCGATCATCCATAC
>IWA1072_H
GACACCCAAACGCGTCTAAGAAAAGACAGACGCGTGCACAATACATGATCCGAACAKTATCACACTGATATATTTACTGTCTGTGCTTCCGATCATCCATAC
>IWA1089
CCGGTTCGAGAACATATGACGGCTGTGCTGCTGCGGCGGTGACAGCTTCGGGTGGACGACAGTTACAGTTTKGGGGAATAAGGAAGGGATGTGCTGCAGGATGGTTAACAGCAAAGCACCACTCAGAT
>IWA1110
TACCGGACTGACCAACAATGTAAGCAGGAGTACTGATCTAYTAGTAATATTTGCCATCGATCAGGTCTCAGCTCTGATCACATTATGATGATGATGAAGATGATGAAGGGAGCGTGCATTGCATTCTA
>IWA1137
GACCCAATTGCTTAGCTTCCATGCATAATCATATCCAGGATGTGCGRAACTCGGAGGTGCCATCTCCCCATCTACATGAC
>IWA1144
AGCCCGCTATTCCAAGTATCTTGGTGCATCTAGTAAACTGTGAAGCTGTCCTTGCAATATTRTAAGCTGTAAGCCTGTAATTGCTCTTGTTTAATTACTTGGCAACCATAATGTAATG
>IWA1144_P
AGCCCGCTATTCCAAGTATCTTGGCGCATCTAGTAAACTGTGAAGCTGTCCTTGCAATATTRTAAGCTGTAAGCCTGTAATTGCTCTTGTGTAATTACTTGGCAACCATAATGTAATG
>IWA1156
CAGGTGAGATACTACTAGCGTTGAGATGTTTCAACAKAAACTATCCTCTGCTCTTTATTAGTCCTATACTTACAAGAGGTAATAATTATACCCATGCTTACAAACTGCAGTTACATCTAAACCGCTGTACAGC
>IWA1166
ACAAAAGGTATGCTCCGGTCGGAAAGCAGAGTCGTGCAACAGAGGTCGTGGACAAAAGTGAARTTCACAAAAGATCTTCATATGAGATAGGCCATTGTTTCAACTCATAGTTTAGGCCTTGCC
>IWA1166_H
GTATGCTCCGGTCAGAAAGCAGAGTCGTACAGCAGAGTTTTGGACAAAAGTGAARTTCACAAAAGACCTTCATACGAGATAGGCCATTGTTTCAACTCATAGTTTAGGCCTTGCC
>IWA1166_H2
GTATGCTCCGGTCCGAAAGCAGAGTCGTGCAGCAGAGTTGTGGACAAAAGTGAARTTCACAAAAGACCTTCATACGAGATAGGCCATTGTTTCAACTCATAGTTTAGGCCTTGCC
>IWA1172
TAACCGCGGATCCTATGATGACACCATAGGAAAAACTGCTCGTTTTGCAAAACTATAGATAGAATTATMCATAGCCACCAAGCAACGTTTTGGCCTAGTCAAAAATCTGGCAAGCCCTG
>IWA1181
CGGTATGAGTTGGAAAGCAGCACTATCTATCTGCCTAACAGCCACTGTAATTAAACAGAGTTACTTTMAGTTGAGAGAGAGAGAATTACCGGGGTATCAACAACGACCAACGGCTGCAAAAAGA
>IWA122
AGGAGGAAAAACGGCGATACCGGGTTAGTGATTGTTTAYCAAATCACCATTATTGGCTGAAAAATAATATGGCATATTCTGGTCTGAACA
>IWA1249
ATGGGCAAAGCATTTGGGAGACTACAAAACTAAATAMAATTTTGCTTCTAAAATAAAATCAAAATATACCTTAGCTTTAGCCCCTCTTC
>IWA1254
TCGTCTCAAAGAAAGAGCCCCACCGCATGTAACCTCATCTGCTRAAAACTAGCTTTTGCTGCTGTGCCATCT
>IWA1256
TCTCAAGTGAAGAAAAGAGGAATTCTTGTTTTTAGATCGAGGGRAGAAACATATCCTTGTTCAACAAATAATATAGACGGAAAATTTAGAACCA
>IWA1277
AGGGACAGAAGTATGCAGAGTAAGGCGGGGAATAACAGAAGCTGTACAGTCCATGATGAAGATAAAACATCAGGGGTCTCCACAAAACAAGGCCTYTCATCAATTTAATTATCCCTTTCTTTCTGGTCTCAT
>IWA1277_H
AGGGACAGAAGTATGCAGAGTAAGGTGGGGAATAACAGAAGCTGTACAGTCCATGATGAAGATAAAACATCAGGGGTCTCCACAAAACAAGGCCTYTCATCAATTTAATTATCCCTTTCTTTCTGGTCT
>IWA130
TGCGGCTAACCTAGAGCTTGTCTACACTCCCCAAATTTTTTTTACCTCRTATGTATTTTTCTGACTCCCAGCGCCTAATAGGAAGAAACGGGCAAAAATAACTGGGATG
>IWA1303
TGTCTCGCTTCGATCAAAGGGATCATAATTGCCTCGCCTCGCCTCTCCTTGTTGTATAATTTAGTTTGGCTTGATAAGGAATATATGTAGGMTTGACATAATTTTTACTAAGTTGCAGCAGCAGCTC
>IWA1323
CTGTTGCGTCTTGTTCCCACTAAAATACGCTKATCTATCTTCATGATCAGATTAGTTTCGTTTTTGGCATACAGAACTGCTCCGA
>IWA1323_H
CTGTTGCGTCTTGTTCCCACTAAAATACGGTKACCTATCTTCATGATCAGATTAGTTTCGTTTTTGGCATACAGAACTGCTCCGA
>IWA1323_H2
CTGTTGCGTCTTGTTCCCACTAAAATACGGTKATCTATCTTCATGATCAGATTAGTTTCGTTTTTGGCATACAGAACTGCTCCGA
>IWA1330
CGAAGGGTGATCACCTCAAGGAGCGTGGAGTACATGCCCTTCTTCCTCTCCTTCYTCCTCTTCCTCAACGGAGGCGTCTGGGCCACGTATGCCGTACTCGACAAAGATGTC
>IWA1330_H
CGAAGGGTGATCACCTCAAGGAGCGTGGAGTACATGCCCTTCTTCCTCTCCTTCYTCCTCTTCCTCAATGGAGGAGTCTGGGCCACGTATGCCGTACTCGACAAAGATGTC
>IWA1332
TTGAGTGACATTGTTCGCAGTGATATTAATACTTTYGAGGATAAGGAGATGCCCACCTCTGAGATTACTGGAC
>IWA1340
TACATGGTCAAACCATCGCCTTGAGTTTTGCTACATGGGTGGTCAAATCATCGCCTCAGATTTGMGATGGCCTGCCTTTTATATTGCAATTTCTTGTGGTGGCTACAACATTGGA
>IWA1345
TCACTTGATCGACACGACACGTTACATGTGCTCATCTCCATTTTYGCACAAAGTCGAACGGTGTGAAGCCTTCGAGGAGTGCCGAAAGAAAAACGTCAATGTGGAGGAGTTCTG
>IWA1348
GAGGTCAGCCGTTGAAACACTCTTAAAYGAGTAAACCTGACTGGAGAGTAGCATGCGAGTCTCGCCGGGGGCTGTCTCCACGGGAAACCTGTAAA
>IWA1349
GTGACAATAACTCTGCTCCCAGGGAACAGTCRTACCTTCCTTCGCGTTTCGAAACTCCAACGTCAGTGCCAAGATGGAGTA
>IWA1366
CCTCACTCCCATGGTTTTAGAAAGGTTTGCTGGGGCTTAAGGGGACCAACAGGATAAAACCTTCAGMAGTGCTTCGTCTATGCTGTCCAGATGCAAATTGTTGCGAAAAATGTTGAYTGCAAGGAACATATATGGTCG
>IWA1368
CTCTCAGAAGATCGCTCAACTGAAAACCTGATTTTCGAAGGTTACAGAAGCRATCGGTAGTATATACTATGTACAACAGCATGTCTATAGGCGCTCAAGATC
>IWA1376
GAGAATGAAGGAGGATTAGGTATGTAGTAGTACTAGTAGGTGGCTAACTMGCTATATAGTATCTGGGTTCTCATTCCTGTGA
>IWA1383
CTTCACAACATAGTCATGGGTACAGATATAGAACCTACTGAGAAAACTTGKGCCAGTATGCAGAGCACACCATTCATCAT
>IWA1388
TCCTCTGCTTGCTTCTTAGGCCTGGTGGCACGTGGACCCCGGCTTTGCTCATTGAGGAAGTCAAGTGGACCRTCACAGCTGCATAACAAAGAATTACCCCTTCCTCTCCTGCGCCCTTTATCAATTGG
>IWA1412
AAAGAAGCCTTCTCCAGATGAATTTAAAAATTTACTGAGTAAAACAAATGTTAAGAGATGGATATGTGTGTTGGAGTTCTTGATACARAACAATTTTATCAATGTTCTTGAAATGATTGTGAAATCATCGGACAACATCATAGGC
>IWA1412_H
AAAGAAGCCTTCTCCAGATGAATTTAAAAATTTACTGAGTAAAACAAATATTAAGAGATGGATATGTTTGTTGGAGTTCTTGATACARAACAATTTTATCAATGTTCTTGAAATGATTGTGAAGTCATCGGACAACATCATAGGC
>IWA1412_P
AAAGAAGCCTTCTCCAGATGAATTTAAAAAATTACTGAGTAAAACAAATGTTGAGAGATGGATATGTGTGTTGGAGTTCTTGATACARAACAATTTTACCAATGTTCTTGAAATGATTGTGAAGTCATCGGACAACATCATAGGC
>IWA1413
GACCTGAAACTCAGAGCTACTACACGTGTGTTATCCAAAGCTACGCCATTGGAGTGATGTACGAAGCYTGCATGTTCGCCTATTACCTGCACTTTCAGCACATGTCAATGGTGTCAC
>IWA1413_P
GACCTGAAACTCAGAGCTACTCCACGTGTGTTGTCCAAAGCTACGCCATTGGAGTGATGTACGAAGCYTGCATGTTCGCCTATTACCTGCACTTTCAGCACATGTCAATGGTGTCAC
>IWA1413_P2
GACCTGAAACTCAGAGCTACTCCACGTGTGTTGTCCAAAGCTACGCCATTGAAGTGATGTACGAAGCYTGCATGTTCGCCTATTACCTGCACTTTTAGCACATGTCAATGGTGTCAC
>IWA1424
TAGAACTTGTCGCGCCTAGCCACCGAGGATCCAYTGCGCCTTGCGCATTGCCTGCCACACGCACAGTGCAACCTGTGGAAGGTCTGCACGCTGGCCATCCCACTGCTTCCCGTGCACTAGGAGAATGGAT
>IWA1428
CGGAGATTTTCTTGGTCTGCACATCTTCTGGCAAGCTTCTTCTCCGTGGGTARTCCGAGCTCACTGACTTCGGATTYGGAGGGTGGTCAGTTGAAGCATTGCTTTTAGGTTCAGCAAGCTTTTTCAACCGC
>IWA144
ATGAATGCCCAAGGACTTATTTTTTTAGTTTTAAYTCGTACGTGTATCAGTATATGCGGTTTTTTGGTGCTGCTTC
>IWA1441
AGACTCCCAAGCAAGATCTGCAGTATGATGAACTTCTCAAACTGAACGGTTCAGTTACGGATTACGATGGTKCTCTCACTAAGAACGGGCAAGAAAAGCAATTGG
>IWA1450
GGCTTCAAGGTTTAAGTCGCCCTTTCTGTGTAGTCGCTGTTTGCGGGGAGCGACTGGTGTTCTGTTTGAGCAATTGACMGTAATTAGTAAAGTACTTTGTACTGAGAGTAGCACAATCTATCGCC
>IWA1457
AGCTAGCTAGTGTTCTGCTCATTGTGGCTGCTGTTGCTGTGCACCGGTGGCACTARATTCCTGGCAGCAGTATTTCAAGCTT
>IWA1460
TGGTAGTGGAGCCTTTGATGATCTTTCCTTGTGCAATGTAGTAGTAGTATCAGTAGTAGCCATCTACTAAATGYCAAGCTCCTTTCCGGTCCGGTCCAGCATGAGAATCTGAAAAATCTTTGTTGTGGAACCATGGTCCTCTTT
>IWA1464
GGAAGGAGATTTTGCTGCTGAATTAGCTGATGTTTCTGAGAATGAAAGCAATGACTCAGGCAGCGAGGGTGAAGACAACTTGGATAATCAGATGGGYGACACTGGTGATGCCAGTGAAATGGTTGCCAA
>IWA1464_H
GGAAGGAGATTTTGCTGCTGAATTAGCTGATGTTTCTGAGAATGAAAGCAATGACTCAGGCAGCGAGGATGAAGACAACTTGGATAGTCAGATGGGYGACACTGGTGATGCCAGTGAAATGGTTGCCAA
>IWA1464_P
GGAAGGAGATTTTGCTGCTGAATTAGCTGATGTTTCTGAGAATGAAAGCAATGACTCGGGCAGCGAGGGTGAAGACAACTTGGATAATCAGATGGGYGACACTGGTGATGCCAGTGAAATGGTTGCCAA
>IWA1471
GGCTTAACTACGCTGCAATGAAGATGTGGTTCTTGGCTAATCCYTTGGGTGAAGCTGCGGTTCAGGTTCAGAACATTGAAGAGTTTACCTGGCTGAACTCAAGCTACAGCCCAGTTCTGAAGCAGTTAG
>IWA1474
CTTCATGGTCTACCAGATCGCCTCGAAACCATCAGATCTAMTGATAACAGTGGCACTGGCAAATTGGATTC
>IWA1496
AGCAGCGAGAACCAAGATAGTGCTGGAGCAGCAGCACAGCTGCTTGKATGCTCATGAATGTTGTCACAGCTATGCACCA
>IWA1497
GTACAACCTGCATGGAAGAGGAAGTGCAGCAAGCAAAATCATGGATTCACCATGACGACGGACCTGTCAGTGTTATTTTGTATAGCAGCTYACAAACTGAGGATGTCGAGGTTCCAGAAACCTT
>IWA1510
CATTCTCCCTGTCATCATCCTCCACGATTTCGCTGTGTAACTCCTCTGCATTATCYTCCCAATTTCTGTCAGAATTTTCTGCGGTTTCATTGGGCCACCTATCAAGCCTGACATCCAAAGATGGCTG
>IWA1516
CATTGAGATCCTGACGAAGCTACACAYGGACGAGGACTCTCTGAGCGGCGGTGTGAACAAGCAAAGCAGAGGAAATTATATCGTCATGCTYGCTTCCATCTTCACTGACGCTAGCA
>IWA1525
AGAACCACACAGGAAGAAGGAAAATAAAAAGGGGAGGAGATCGTCGGAGAAAAAAGAGAGAAAGGAGAGAAAAGACAAGAAGAAAGCCAAGCATCGGCACYGCCACCACCACCATCACAAAAGCCGAAG
>IWA1545
TCTTGTTGACTGGCTAAGGGAATACGATCCAAGGGAAAAGGAGCTGAAAGATGCTATCCAGCAGTGGCAGCGGCATCYTTATCACCTGGGTAATTTTGTTCTCAGTGATCCTCCAATATCCAAGGGGTCGAA
>IWA1545_H
TCTTGTTGACTGGCTAAGGGAGTACGATCCAAGGGAAAAGGAGCTGAAAGATGCTATCCAGCAGTGGCAGCGGCATCYTTATCACCTGGGTAATTTTGTTCTCAGTGATCCTCCAATATCCAAGGGGTCGAA
>IWA1545_H2
TCTTGTTGACTGGCTAAGGGAATACGATCCAAGGGAAAAGGAGCTGAAAGATGCCATACAGCAGTGGCAGCGGCATCYTTATCACCTGGGTAATTTTGTTCTCAGTGATCCTCCAATATCCAAGGGGTCGAA
>IWA1551
CTTACTGGTAGTTCCAGCACGCGGTTCTCTCTCRGGACACATGATGGGAAGCTGCTGCTCCTCTCACTGGAGGAAGAACCTGGGTATCAGACGCTGATGTATGATCCTG
>IWA1551_H
CTTACTGGTAGTTCCAGCACGCGTTTTTCTCTCRGGACACATGATGGGAAGCTGCTGCTCTTCTCACTGGAGGAAGAACCCGGGTATCAGACGCTGATGTATGATCCTG
>IWA1558
GCAGAAGCAAGCCAATGGTGGTGTAGCAAATGGAACCTGCCATGCCAACGGCAATGGCAGTACCCATGGTTAGCRCGCCGCGGGTTTCGCCAAGGGGATCATCTCGCCTGTCTTCTGTGGTCCTCAT
>IWA1558_H
GCAGAAGCAAGCCAATGGTGGTGTAGCAAATGGAACCTGCCATGCCAACGGCAATGGCAGTACCCATGGTTAGCRCGCCGCGGGTTTCGCCAAGGGGATCATCTCGCCTGTCTTCTGTGGTCCTCAT
>IWA1558_H2
GCAGAAGCAAGCCAATGGTGGTGTAGCAAATGGAACCTGCCATGCCAACGGCAACGGCAGTACCCATGGTTAGCRCACCCCGTCGGTTTCGCCAAGGGGATCATCTCGCCTGTCTTCTGTGGTCCTC
>IWA1569
ATACCATCTCCCACAACTCCATGGGCAGATCCTGTTGCGTCTACTACTTCCARGACTGATGAAGGGAAGGCTCAAGGATCAGAAGGACAAGGGGATGGTTCTTCA
>IWA1569_H
ATACCATCTCCCACAACTCCATGGGCAGATCCTGTTGCGTCTACTACTTCCARGACCGATGAAGGGAAGGCCCAAGGATCAGAAGGACAAGGGGATGGTTCTTCA
>IWA1572
GGCAAAGTGAAGGCAACGACGCTCTCACTCTCCGTGCTYGTGGCGATCGAGATGTTCAACTCGCTCAACG
>IWA1572_H
GGAAAAGTGAAGGCAACGACGCTCTCACTCTCTGTGCTYGTGGCGATCGAGATGTTCAACTCGCTCAACG
>IWA1590
CAGAGGAACAATTGTCACCCATAGAACAACAGTTTCAGGAAGATTACATAACCTCCTCGCAGAAAATGATACAGAGAAGGATGTACAAGAATAGCACRGCTATAGGATACACAAACTCGATAAATGTCTGTCAGC
>IWA1590_P
CAGAGGAACAATTGTCACCCATAGAACAACAGTTTCAGGAAGATTACATAACCTCCTCGCAGAAAAATGATACAGAGAAGGATGTACAAGAATAGCACRGCTATAGGATACACAAACTCGATAAATGTCTGTCAG
>IWA160
TGGTTTTTTCATCCCTATGCTTTGGTTAGATTRTTTGATTTAAATAGGCTAAACGTTGGTTCCTTG
>IWA1601
TTATCAACTCTGTTCCACGCGGGTAAGCATGATAACTGMAGAAAATCTTGGAATATCATAGCATATTTACAGGACATTGCGGAAACATTTGGGC
>IWA1602
AGGGCGATGACTCGATCTTCGCTCACTMACTGGAGGACGAAGAAGCTGCAATAAATTATCCCCAGTTTTGCTATTTATTTTTCTCCCCGGCAAGGCTGGGGTATGTAGCGAGTTCGAACG
>IWA1612
TGCAGACATCGACGAAGCAGCCTCAGCGGCGATGGRGGACGAATAGGGAGGGCACGCGTCATGAATTCATGATCGATTGTCTATGCTAGTGTATCATCCC
>IWA1626
TGATAGAAGTTTTTTCCCCCATTTCTATATTGTCTCGAATGTTTGGAAAATTGTATCACTRCAATGCCTTCTTCGTATCTGTGGAATTGGAGAAAAATGCATACATGTTATTGATGCCTTAGCAAGAAGGCT
>IWA1633
CCTTGCCATTGAAGAAGTCCTGAAGCAGCTGCTGCACCCTTGGGATCCTGGTGGAGCCACCAACAAGGACAACATCATGGACAGTGCTCTYGTCCATCTTAGCATCCCTCAGGCACTTCTCAACAGGCTCCAT
>IWA1635
CTTCCAAGGAAGCATTCCAGACAGCTTAGGTAAGATATCAGGTTTGCAAGTACTAAACTTGAAAGATAACAATTTGTCGGGMATTGTGCCTCTAGCAATTTACGCAAACACTTCCCTTACTT
>IWA164
ATCTCTTCAACCTAACCTGCAAGGAGAATAAAAAAGAACAACTGATTGTTGAAKTGAAACAACACCAATTAATATGTCACCATGCCAACCAAATCAAAG
>IWA164_H
ATCTCTTCAACCTAACCTGCAAGGAGAATAAAAAAGAGCAACTGATTGTTGAAKTGAAATAAAACCAATTAATATGTCACCATGCCAACCAAATCAAAG
>IWA1650
AGCCTATCAATTGGACCATCACTACTRGGATTTKTTGCATCATGTGGATTATTAGTAACATCATCACCATGCATATGCGAACAA
>IWA1670
AAAGGGTTCTTCAGGAAGGGCGTGATGAACCCCTCCAGATCTGAAAATTCTTGCRGATACGATTTGTGCCTGTCCTCCAATTCCGCTTGTT
>IWA1685
GACCAGTACTGGAATTCCCCCGCGAAKATGCCCCACGACAACAACAACGTCGACAAGAGGTCCAAAGTGAGGAAGCAGCCGTGGATGCCCTTCATCTGCTGCCACTCCGTGCACTGATGCTGCCATT
>IWA1685_H
GACCAGTACTGGAATTCCCCCGCGAAKATGCCCCATGACAACAACAACGTCGACAAGAGATCCAAAGTGAGGAAGCAGCCGTGGATGCCCTTCATCTGCTGCCACTCCGTGCACTGATGCTGCCATT
>IWA1686
GATGCTGCCATTCATTCTTCCTCAGCTAYGATCTTCTTTCTACACACGCCATGCGCATCTTGTTTGAATCCGTGGCACCCTTTTTAGTATATTTGCGTGAGGACTGGATATTGGA
>IWA1686_P
CCAAGTACTCCTACTCCTACCTCGCAACGCCCGGGCKCCATCACGGCTGGTGGTGCCCGGTGGTGGTCGTGTTGAGTGTTG
>IWA1691
TGTTCTTGTTGAGTGCCCTGATCAATTGAAGTCTAGTGGCAGCCACTCAGTTTCTATCARTTCAGTAACTGAATACTTTCAGGCTCTTTC
>IWA1699
TCGTGACATTTCGTACGTGGACTAGTGTATATGTTGTTTTGCGGACAAAGTTCCAAAGATAYAACGATACAGCAAAGCAGGCACATATATCATATATTTGGGTATGCACCAAATGATCC
>IWA1712
GAGGTTCCAAAATTTCCTAGCTATTATCAAAGGGTCCRTCGAGATTGTGATACCAGTCTTCATACATGGATAGATGGAACATGTGCC
>IWA1713
TTCCTCCGTCTGTGTATGTGTGGAGCTATCYCCAAGAGTGGGGGCACGTTTTGGAATGCGTGGTCGGCACGGGTGCTCTATCCCTTATC
>IWA1718
CCTCTCCAATTCCTCTCAACTACTTGTAACCATGAATTCATATACTTGATTGTGAGCAGAGAGTTCTGTCCATCACATGGYCTTGATCAGAAGCTGCCCTGTTATACCTGGACAGGCAGATTTGATGCA
>IWA1721
GTGCACTGTCCTTAATGGAGACAGAGAGCATAGGGCGTGCCCATTTCTCCGCRAGACAAGGGTCAGCATCCGCATCCACCATGTGGTCGATAGAGGGCTGCACGGCTCTCTGAGCGAATACCAATGCTTCC
>IWA1721_H
GTGCACTGTCCTTAATGGAGACAGAGAGCACAGGGCGTGCCCATTTCTCCGCRAGACAAGGGTCAGCATCCGCATCCACCATGTGGTCGATAGAGGGCTGCACGGCTCTCTGAGCGAATACCAATGCTTCC
>IWA1724
TAGATACAGACTCTGCTGCCCTAACTGATGCACTAGTAGGTGGGGAATCAGCTTCCATAAATTCATGCRTTTCAAAAGGATCCAGCTAGGATGAACTGCAA
>IWA1725
AACAAAGACCTTGGCCCTTGCCCCCAGCACTCACCCACAGCTTTTRCCACGTTGCTGCCTGGTGGGCTGGCCCACAGCTGCTGGAGAGAGAACAGTTGT
>IWA1727
TCCCTCCCAAAACTACTGTGTTGCACTCGTTGTAGCTGCGCACGGTGAGCTAGARAACTGGGCCTCAAAACAAGGGATTGC
>IWA1727_H
TCCCTCCCAAAACTACTGTGTTGCACTCGTTGTAACCGCGCACGGTGAGCTAGARAACTGGGCCTCAAAACAAGGGATTGC
>IWA1734
GGATAATCCAGAGCTTTCAACTAATGGMACATCCTACAACCGAAAAAGACTCYTACCTTCCTATTTTCTTTATTTCATTTATTAGTTACTTGGCCATCTCTTTG
>IWA1736
CAACGATTCTGTCTGTCACGTAATACAAGGTGAATTTCATCTCGTTTATGATATGYGCATTTGTTCCTTCAGATACGAGACAGTG
>IWA1739
CAGTGGTAGTTTGGAGTTAGTAGTGTGCRCATCTGATTCTTCCAACCGTCCTGAAGCATCTTACTTGGTTTCTGTTGTGTGCC
>IWA1764
AGACTCTGTCAAATTGCCTGTAAMCCCAGGCTCAATATCAGAAGCCCZGTCCCTCTTCAAATTAGGTTGTGTCACAGGTTCAGG
>IWA1768
TAGATTTGCGCGTCTCATGGATCTGTTCGAAGGTAAATTAGTTACTACAACGTGGTYGATGTTGGCTTTGGGACTTTTGATGC
>IWA1768_H
TAGATTTGCGCGTCTCATGGATCTGTTCGAAGGTAAATTAGTTACTACAGCGTGGTYGATGTTGGCTTTGGGACTTTTGATGC
>IWA1777
GATTTTCTCCAGCTCAGAGGGCCCCAACAGTCGGCGAACTCTCTGAAGGCCTTGTCGCCAACGGCGCTATCCATCCTGTCRCACAATTTCCGATCGGCTCGGTGGAGATCACCAGAGGACCCAT
>IWA1777_H
GATTTTCTCCAGCTCAGAGGGCCCCAACAGTCTGCGAACTCTCTGAAGGCCTTGTCGCCGACAGCGCTATCCATCCTGTCRCACAATTTCCGATCGGCTCGCTGGAGATCACCAGAGGACCCAT
>IWA1784
GTATAGCCCTTGGATGTAGCTGTTGAGGACTCCTGTTTGGGCAAAGTTGCAGAATGTAGAGTGGATRTACCCACAATATCAGCATTCACACTGGAAGTTGG
>IWA1787
TCAGGTGTTACAGACCACCCAAGATTTATTAAGACTGTAAACAAGGGTGAAAATACAGAATACTAGAACAAAATGGAAACGGGTCRCTCCAATTATTGCAGAGAACTGAGAAAGGGA
>IWA1790
TCCTGGCTGTATTCTTGTCCGATTGCGGAKTCTGCCTGCTAGTTTGTTGAGTAAATCCGGCGCTAAGGTGTTTATTGG
>IWA1799
AGAAATGCCCCAAACTGACGGCAGCATCTTTCCCAGTAAAACTTTTGGAGACTCACAGCCCTCAAGGTTCTGAGCATATCATACTGCACAGAGYTCCAGTCTTTACCTACTTGTGGTCTGCCAACCTCAATA
>IWA1802
GGTGAGTTTCAAGGGAAGAGAAAAGGCCAAGATATACTAACCCCTAGTTGCCCAAAATCTAATTTGCCGTCGCTGTTGCCTGRCGTATGTGCTGCGCTGTAGCAAGTTCCCAGCCTGCCCTATTACGCGTTTA
>IWA1802_H
GGTGAGTTTCAAGGGAAGAGAAAAGGCCAAGATATAATAACCCCTAGTTGCCCAAATATAATTTGCCGTCGCTGTTGCCTGRGGTATGTGCTGCGCTGTAGCAAGTGCCCAGCCTGCCCTATTACGCGTTTA
>IWA1810
TTCTGTCCCAATTCTGCGAGCTGCTGAATAAACTCCACCCCRTTGAGAATCTCCGTTGCTCCATATATGACATGCTTTGAAGGCTGTGAGCGCTGCCCTAGCTCAACTAAGCTCCT
>IWA1810_H
TTCTGTCCCAATTCTGCGAGCTGCTGAATAAATTCCACCCCRTTGAGAATCTCCGTTGCTCCATATATGACATGCTTTGAAGGCTGTGAGCGCTGCCCTAGCTCAACTAAGCTCCT
>IWA1816
TTGCAGTTGCATGCCTAGTGACAGACACGCAATTGTCCTTTCYGACCAAACATCACAGAGTTGTAGTCGAGCGCGACAA
>IWA1861
TTTGATCGAGCACGCGAATCCTATCCTAAAAAAGCACTGTTTGTAACCTGTGYCTCGTGGCGAAGGGATATCTGGCACCGACTTACCAATATAGCACCAAGATTTGACTTGGAC
>IWA1861_H
TTTGATCGAGCACGCGAATCCTATCCTAAAGAAGCACTGTTTGTAACCTCTGYCTGGTGGCGAAGGGATATCTGGCACCGACTTACCCATATAGCACCAAGATTTGACTTGGAC
>IWA1872
TATGGATCAGTCACAGCCACCAGCTCCTTGCTCCATCGCCGCTGATCAGGTGGTTCCACCTCGTTCGGCCGACCTGCCCRGTTTACCTCCTTCAAATCCAAGCAGTTGGGCTGGCGTGATAGACATTTC
>IWA1872_H
TATGGATCAGTCACAGCCACCAGCTCCTTGCTCCATCACCGCTGATCAGGTGGTTCCACCTCCTTCGGCCGACCTGCCTRGTTTACCTCCTTCAAATCCAAGCAGTTGGGCTGGCGTGATAGACATTTC
>IWA1872_H2
TATGGATCAGTCACAGCCACCAGCTCCTTGCTCCATCGCCGCTGATCAGGTGGTTCCACCTTGTTCGGCCGACCTGCCCRGTTTACCTCCTTCAAATCCAAGCAGTTGGGCTGGCGTGATAGACA
>IWA1880
ATGAGGTGAAGTTCGAAGCCACAGGAGCTAGCGCTGCCTCCACAACTCCATGGTGCATYTGATGTCTGAACTGAGACCACTCATAACTGC
>IWA1891
GTTTGGTGGTGGTGGGTATGGTGGTAACCGTTCTGGATCAAATTCCATTCCAGTACGTAGAAGATACTAAGACACAAAMATGAAGGTCAATTCTGATGCTGGAAAAGACAGAGC
>IWA1896
AGAAGGTAAACTGCCACTGCAGAGTGCAAGAACATCCTGCATYTGCCGAGTAAGCTTCGGTGTCAACTTGCTGTTGACGAACTCTTCTGAAGGCATCTTGGTTCCAGTTTCATATAGCTCATCCAGCGTAGCGATTT
>IWA1928
TTGTTTGGGTAGCTGCCAACTCCATGCCGTGACAGCATCTGTGCTTGGTTTTCGTTTKCTTGAATGAGAGATCAGAATATGTTGTCAGAATATGCATTTTTGTACCTGTTATCCAAGTTC
>IWA1939
GTAGTTCTATACTTGCCCCCAAAGATTTTCACTTACAATGAGCTGGAGAAGGCAACTAGTGATTTCCGTGAGGTGCTTGGCAGYGGTGCCTCTGGTACCGTGTACAAAGGACAGCTGCAAGATGAGCAT
>IWA1943
GGTTGTAATGGGAGCTATGGTTCATTACTTCTCTTGGCTTTYCTGCTGAATGGATGTGTACTATGTAGCCCTCAG
>IWA1960
TGAGAGCATGCATTCAACCCCCTCACGCARGCTGAATGGGTATCCACGGACAAAGTCAGCACCCTTGCGGTATGGGTCATACA
>IWA1969
TCAGTCAACAGGTTGGTAGGAATGAACATTAGTTTGGACACAGACTCTTGAAACAYCGTGAGCTGCGAAGGTGTTGTTTTCT
>IWA198
TCAAGGCACTTGCATGCCTGCATTGGTTGGTTAAAAGTAGAYCAAATGAGTGACGCTGTCCAGCTCCAGCACGGGATAATTACTGTAAGAAGCACAAGTTGG
>IWA1987
AGAGAGGTTTCTACCTAGACAAGTTGCAATTACTAGAGCAAAGCGAGAYTGGGAGCTCGACATCATCTCACGCTATC
>IWA1992
TAGCTTGGTGAGGTCTCTTCCTCTGGGATTGGGCTGATCCATTATCGGAGAATAATGCAGCGGACGGTTTAGYGAATGGAACATCACGGTGAAGAAAGGAG
>IWA2018
GCAGTTGTAACTGAGAAAGGTTCTGTTGTATGCTTTTTCATTGGCATTACCAGTGTGMTGTCAGGAACAAACATAACTGTTACATTATTCCAGAATGATACTGTATCTTAGTACATGATCTGGTAGCTGTTGATGTGGA
>IWA2022
CAAAATGAGGGCCTTTGCTGAGGAGGCACGCGCCKAAGAGGAGCGTCCAAAGAAGAAGAGGGCGAAGAAAAATCCAGAC
>IWA2031
GTTATCTAAGCTGAGAGAGGAGCTTGAAGGMTTGGAAGGTGGTGAAACTGGTGGTGCGAGAGGATACCAATTTAG
>IWA2032
CAGAAATAAAGCAGCACCCGTTCTTTGAAGGTGTTAACTGGGCATTGATAAGGTGCGCTACTCCTCCAGATATCCCCAAGCCAGTTGACATCCCTYGGCCAGGAGCCTCGACAAGTCAGAAGGCAACA
>IWA2032_P
CAGAAATAAAGCAGCACCCGTTCTTTGAAGGTGTTAACTGGGCATTGATAAGGTGCGCTACTCCTCCAGATATCCCCAAGCCAGTTGAAATCCCTYGGCCAGGAGCCTCGACAAGTCAGAAGGCAACA
>IWA2037
AGGTTGATTGGACGTGGAACCGATGGATGAGCACGAGACATGGTGACGAGCTACTATTGTCGCYGGCTGTTGTCTTGTTAATGGTGGTTGGTGGTG
>IWA2046
GGGAATCAAAACAACCGAGCACAAAATTTATGTACATGACATATATACAGGAGACGGTGTGTGCATGTCGCGCTTTTTRGTGGGCGACAATGTGAAAAAGTGGGTCCGGCTTCATGAGCAGGCGCCTTCTTTCTATCGCTGTG
>IWA2046_H
GGGAATCAAAACAACCGAGCACAAAATTTATGTACATGACATATATACAGGAGACGATGTGCGCATGTCGCACTTTTTRGTGCGCGACAATGTGAAAAAGAGGGTCCAGCTTCATGAGCAGGCGCCTTCTTTCTATCGCT
>IWA2056
TCACCATGTCGGAGCAAAAGGTCGAGAGATCCGCTAATRCGTTGCTGATGAGCGAAAAGGCTGGAAGCAACACATTGTGC
>IWA2080
ATGCAGCACTAACACAGAAGTGCTACAAGTTACAGTTAGCAATTAATACATGAAYCTTCCACAAATAATAATTCAGTACCCTTGATATATACCCTGTATCTTCTTTACACAG
>IWA2088
ATTCTTTAGCCGACGGACTGCCTCCATCAGACACTCAAGAACATACTCGCACCAGTTGAACTGTGATATACTTTCCGTATCAGCAAGTGCACCCCAATAKTCTATCGTGCCATAGTCATGTTTGGTTGTTGGCG
>IWA2098
GGAAGTGGATGTTGACATCGGTTCTTCYGCGGTAGCCAATGGGGTTCTGGGGCTGGTGTTTGGTGTTGTCAC
>IWA2099
TGCCTGTATGAACACATGGGCATCTCCCCAGATGGTAAAGTTCTGGCTKTAACTAGCGGATCGACGTTGCAATGGTTATGTGCAGAAACTGGCGCGGTTTTGGATACAGCTGAGAAGGCTCATGAAGGT
>IWA2101
CGTAGCCTATCATTAGGCAGGTTAAATCCAATCATTGGATTTGGGAGRGGCATTGGTTCTTCATGGCTACCATCCAAG
>IWA2113
AAGCCCAAGATCAACTGAGCACAGTAATTTTCAACTTGGGTATACAGTTTGACATGATCCTTGTAAATGCTTGCACCATGGGTGATATCTTCYGTGGAGGTCTAAAAAGGCGACAGGACAGACTCAAGCAA
>IWA2113_H
AAGCCCAAGATCAACTGAGCACAGTAATTTTCAACTTGGGTACACAGTTTGACATGATCCTTGTAAATGCTTGCACCATGGGTGATAGCTTCYGTGGAGGTCTAAAAAGGCGACAGGACAGACTCAAGCAA
>IWA2131
CCTTCAGTAGACACGATTCCTGAAACACCCAGTTGCTCAACGCMTCAAGATCCTGGGTTGGATTACACACAGAACCTTGAGCTGGAGCTCGCATTCATCAAACAGGCGAAGGAATCTGGAGCCGTGTATCT
>IWA2137
TCCAAAGTGTGGCAATGGTGGCACCTTGCGAAAGGTTTCAGTAACAGTTGGTGAAAATGGGATCACTATGGCTTCACRGCGCCCGCGTGTTACTCTCCGAGGCACAAAATTTTCCC
>IWA2139
TGCTCAAAGACTGATAGCCCGTGAGAAATCACGAGCTTCCCRAGGAATGATTAGTTTTGGAGGATCAGGATGCAATATGGTTAAAAGACCGGAAATGATCGAAGAACATTATAGACCTGCTATCCG
>IWA214
GGTGTACGATATGTTGAATGTTCTGGTGACCGTYAAGTCGAGACGGGTCCCTGGGGCAATGACAGATGAGGAGCTGTTTGCGATGGATGGCGA
>IWA2145
AACGGCAACGTATCGCTAACGCTGGGCCTACAGCATTCTGGCAGCGGTCTCTCGGTTCCGAATGCCCAAGCAAACTTYCCCGGTGTCAGTGACGATGACATCTACA
>IWA2146
TTCCGAATGCCCAAGCAAACTTTCCCGGTGTCAGTGACGATGACATCTACAATGCYGGTGCTCCTCTCGGTGTTAGCATTGCATCTTCGGACTACGAATCTTTGAACCAGATGGATCAGCGGCAACGCTTCGAGCAATCGCCTCTTT
>IWA2146_H
TTCCGAATGCCCAAGCAAACTTCGCCGGCGTCGGTGACGACGACATCTACAATGCYGGTGCTCCTCTCGGTGTCAGCATTGCATCTTCGGACTATGAATCTTTGAACCAGATGGATCAGCGGCAACGCTTCGAGCAATCGCCTCTTT
>IWA2146_H2
TTCCGAATGCCCAAGCAAACTTCCCCGGTGTCAGTGACGATGACATCTACAATGCYGGTGCTCCTCTCGGTGTTAGCATTGCATCTTCAGACTACGAATCTTTGAACCAGATGGATCAGCGGCAACGCTTCGAGCAATCGCCTCTTT
>IWA2148
TTCCATCTACAAGGCGTCAGGGCTATGCGTGCGCCTTGCCATYGGAAATAAAATGAGTAATAGGAGCCGAGGAGAATGTAGAT
>IWA2152
ATGATTTGGTCAGTTTTGGGGACAAGTYACGGTGATGATGATAAATTTAAGGTTGTTTCTCAAAACATTCGCAGATGCCG
>IWA2160
TCACCACATGCTTCAGGTTCGAATTGTTGTTTAGCTCGGAARTAAGTTGTGCTTCAAATAGTCCCCACTCTGTATCATTCTGCTCCTTAAGAGATAATATGCTCCCTATGGACACAAGGGCTAATGGTA
>IWA2163
AGTCTACGATGCCAACCTTCTGTATGGAGAGTGAGATGMGATGAGCCAAGGTTGCGAGATTATCAAGCAGGTCCTGATCCCTGTCTGCATGTAGCGAATATGTCTTCTTTCTGGGAAACGATCTTGGTGA
>IWA217
GTTTCTTTTGTAGAATCAGTCTAATTCCTATCGCTTTGATCGMCATAAAGGTGAGGTAGATATGTACTCCAGTTGAACTTGCTTTC
>IWA2171
AGCGTCGCTAAAACAAGCTGATGCCTTCCGYATATCTCGTGATTAGCAACACRGTTTTTTTTCCTTTTGTCGCCACACCCCCTGCTCCGTGCTATATAGA
>IWA2177
AATCAGTGGGCATGAATGGGAGCTAACTTTGGAAATGACAGCAAAAGACAAAGAAAAGATGAGACAGCYGACCATTGTGGCCCTGTGGTGCATCCAATGGAACCCGAAGAATCGGCCATCAATGACAAAGGT
>IWA2177_P
AATCAGTGGGCATGAATGGGAGCTTACTTTGGAAATGACAGCAGAAGACAAGGAGAAGATGAGACAGCYGACTATTGTGGCACTGTGGTGCATCCAATGGAACCCGAAGAATCGGCCATCAATGACAAAGGT
>IWA2181
CTGCCTCACTGCTGGTTTACCGGGCCTCCTTGGGGGTTGTTGAGGAACATCAACATCCCTAGTATTGTCAGGTGTGTTGYTTTCAGCGTCTGTTGTAGCTATAGGTGCAGGGTTGCTCTGGACACTTGCTA
>IWA2191
AACCCGCATGCAGTGATGACAGTGCTTGGTCGTGCCCCAGGGACAAGTGTGCTTGGTCATTYCCCAGGATCAGTGTGGAAACCTGCTGTTCA
>IWA2191_H
AACCCGCATGCAGTGATGACAGTGCTTGGTCGTGCCCCAGGGACAAGTGTGCTTGGTCATGYCCCAGGATCAGTGTGGAAACCTGCTGTTCA
>IWA22
CGATATGTCATTGCTTGTTTCAAGCCAGAATTCTGYGAATGTTTGCTGTGTACAATATCTGGAGCTAAAGCATGCTTAGT
>IWA2202
GGAATTGCTCTTCACTTGTCCTGTGCAATGTGCTRAACCTTAAGACATTACCTTGTCTTCCACTAGGCCTTCAA
>IWA2253
ATCATAGCAGGTGGAGCTTGCCCATAGAAGAGTTGCTGCCCAAGAGTAGGCATAGGAGGGTACATTGGGAGTCGRGGAGTCATAGAAGGGGTCATTGGTACAGGGCGCATCTGAGAGAATTGAGCC
>IWA2270
CTACAGTTCTGACTACAGGCATACTTCTACCAATCAACCACCAGATTCATCAGATGTCCCTTGGGTTTATTTATTCATTCGGTYCCACTGTGCACCTGCTGAATCTGGCGTCGCTTAT
>IWA2273
ACAAGAACGACGTGGATGACGAGGAGTGGGAGGATGGYAGGAGGAAGTTTGGGGCTGCGGAGACCTTCAAGCTCCCTGATGAGATCGACATTG
>IWA2275
GGTCATCTGCTGCAATTTCCACTATGCGGCTGCGTTGACGAGCTTCGTAGCCTCCTTCCTCAATTACCACAGGCGGCAGTCRTGCTACACGTGCCTGATCTGCAAGGGAGGCATCTGCGGCAACAATACTG
>IWA229
AAAAAACTCCTGCCAACCCCAGGCACCACACATGRGGGTTATTTGCAGTGCCATAACTTCATACATAGTTTCCACATGGC
>IWA2296
CAGGCTCCCATTTGAAATGCTAAGTGGCATCTTGGTAAATTCTGCTCGAGATTTGCACTCATCTCTTAGAGCAAGAAGAACTGGCAAYGTAACAAGCTTCTCATCATCATTGCCTGCCGTCTGATCCAAACCAAT
>IWA2304
GAAACGGAATGCCAAGTTGCCCAGCATCGTGGTCTCTCTGAAGAAGGYGATGCATTAAAACCTGAACTAGCGACATGTGCGCGAACGGTTTATAAGCCAA
>IWA2304_P
GAAACGGAATGCCAAGTTGCCCAGCATCGTGGTCTCTCTGAAGAAGGYCATGCATTAAAACCTGAACTAGCGACATGTGCGCGAACGGTTTATAAGCCAA
>IWA2305
GAGGAGGCATACTCTGTTTGCGAACTTGATGGGCGTGYATGAATATTTCTTCACCTACCTCGAGCAAGCAAGACAGAAATTGAGTAGGTTATACCCTTCGAAGCGAGGGAATTTACAGGAGGGGGCAA
>IWA2308
ACAGTTCTGGATGCATCAGGGGGCTCCAGGCCAGGAGCTGTCAACCCCAGCACAMGCAAACCAAATAGCTTACACCCTAGC
>IWA2326
GGAGACACAAAACTCCTACCAAGATGATCAAAGTCCATTACATGGTGGGTCCTCYGCATGGAAAAATATGGAATATGAATCAACAGGTGATTTTGACAGACATGATGGTAGCGAAGCATGGACTAAAGCT
>IWA2337
GGAATGAAAGGCAGATGAGCTGTTATCTTGTAAAACTGCCGGTAGATATYAGAATGGTTCACAATAGCTTGCTCTACTTTGCAAGTCCAA
>IWA2340
AGCAGTTGCCATATCAGACCGGTGAAATCGAGGCTGTGGTCGGCGATCTGGTGTTGATGCATCATGGATTCTAGGTGACATGTCCCYTGGTGTACTCATCGGATAATTTTGTTGACCCAACTGATGTGTCACACT
>IWA2340_H
AGCAGTTGCCATATCAGACCGGTGAAATCGAGGCTGTGGTCGGCGATCTGGTGTTGATGCATCATGGATTCTAGGTGGCATGTCCCYTGGTGTACTCATCAGATAATTTTGTTGACCCAACTGATGTGTCACACT
>IWA2340_HP
AGCAGTTGCCATATCAGACCGGTGAAATCGAGGCTGTGGTCGGCGATCTGGTGTTGATGCATCATGGATTCTAGGTGGCATGTCCCYTGGTGTACTCATCGGATAATTTTGTTGACCCAACTGATGTGTCACACT
>IWA2342
AGATTGCAGAGCAGGTTGACGGCTATAATGTTGAATTTGTAACAGATGRCAGTGGCAAACTTTACAAGCGAGTCTACGC
>IWA2344
TATCCTAAGATTAGCGGGTGTCTTAAACAGCTAACYAGAGACAACAAGGAAATGGTAAATGACGAGTAGGGATACATTAGCC
>IWA2352
TCAGCGTACGAAATTCACCGTCTAATRTGAAGGAGGGACACCGGGCATCATCGAGACGAGAGGCTTGCTGCAAGTCATC
>IWA2354
ATGAGTAGGTAGCACAACGCATGCCTTGCCGGCTGACAGACAAGACCACTARTTGTCCTGCGGCTCTACTACTGTACCATGTGTTCCTACTACTAGCTCTAGTCGTGGATGCTGGGTAGCTCCATGTTTTC
>IWA2354_H
ATGAGTAGGTAGCACAACGCATGCCTTGTCGGTTGACAGACAAGACCACTARTTGTCCTGCGGCTCTACTACTGTACCATGTGTTCCTACTACTAGCTCTAGTCGTGGATGCTGGGTAGCTCCATGTTTTC
>IWA2363
CCAGACAGTAAATGACACGCGTGTCATATTTGGYGGTGGATGGCCTGAGATGGTGATGTCCAAAGAGGTGGATGAACTTGCAAGGAGGACCCCTGGGAAGAAATCTCATGCGATTGATGCTTTTTCGCGCG
>IWA2372
CATAGTCAGACAGCCAAGTGTGACCAATGGGTTTTTGTTTGGAAGTATTGATAATGAAGTTCAAGCYTCGTCRTCATTCACATCTAACAGCATACTCAGATCATTGATGGCAGCTC
>IWA2377
CTTCTCTTGTACCTTCTCTCAAGAACACACACACACACACGCATGGACCAAGGAGGAGCACGAAAGCTTTGYGATAGGCTCTTCTCCTTGGCGAACACACAGGCTACATA
>IWA2383
GATGATGGCAAGACGTTGACGGTGGAGCTCTTAGCAACTTCCTTTTGCAGTATCTGCCTGTACAATTCAGCAGCCCTGGACGTGTACTTYGAATCGACTTTGCCGCTCCCCTCAGTCCAACCATGCTGTT
>IWA2406
AAGGGAAAGATCTCTCGCTCGCTTGCTGCTAAGAGTGCACTTGCCATAAGATATGATGCCCTTGCTGAYGGTGACGATAACTCCATGGGTCTTGAAAGCA
>IWA2407
TGGTGCTAGACCATTGGAAGCTGGTGTGGGTGTGGCAATTKAAGAATTGAAATCATGCGTCTTTGCTACCTTTGCTCCTG
>IWA2411
CACAGTCGTCATCTAAAGGCAATTCTYGAAAATGAGATCGACTAACAATGTATCTGCTGAGGACTCTGCAGGGGAAACATA
>IWA2414
AGAGCACCTCAGCTCTTTTCAATGAGGACAAGTAGACTTCTAGAACTCTGAGATTYGAATGTGGCGCATTGATCTTCCATAC
>IWA2418
TTTAGCAGCGAGATCCACAGAGTCCAAAATACTAAAYCCGAGACCTTCGCTTGCACCCAAATCATTAGGGTACATAGTACCTACCAAAGAGCTGAGCTTGTTGGTAACTTCACTGAGCAAACCTGATAGAGATGCCC
>IWA2418_H
TTTAGCAGCGAGATCCACAGAGTCCAAAATACTAAAYCTGAGACCTTCGCTTGCACCAAAATCATTAGGGTACATAGTACCTACCAAAGAGCTGAGCTTGTTGGTAACTTCACTGAGCAAACCT
>IWA2419
CTGATAGAGATGCCCTTTCCTTCTCAAGAATTGAAATCCTTTCTGTTAYATCGTTATGCAAAAGTTCTGCCTGATTAGTGAGC
>IWA2425
TCCCAGGAATTTTCTAGCTCACTATTTTCAAATAAGATAGGGGAAGTTYGGTGAGGTTCAGAGTCTGGGGTTACAGGTATGCAGTTATTTGAATCTTCTTGTTGGATGGAGGTCTCATGCTCAAGCTCAA
>IWA2433
TGGTCATGCACAACCGAATGCCGGTGGCTAAAAGTTCCCCTTTCCACATCCTGYCCACTCAGCCTAACATGGTTGCCTTCAACTATGAGTGCTGCAAATGCAAGGGCTTCGGCAACAGCCCAGTCAATACCT
>IWA2484
GAAGAAGGCAATGTCACACCTTTGCATCTTCTAAGCCTGATGTATCTTAGGTAAATGCACCCACMAATTATCCTGGAGAAATTTTCCAGAC
>IWA2513
TTCTGTGCAATACACGGTGGGCTGCCTCTGCCCTTCAGTATTGGTGAAGCYGAACAGAGTAAACCCCTGAAGATATAGTAGAAGGCTGAACAGAGCAAACTTCCGCATACGATGC
>IWA2522
CTGCCTCTTCCGGCATTTTGGCCTGGCTAGATTCACTCGCTCGAGACCTRGACCTGGATATCCGTCGGCTTCTTCTAGTTCCT
>IWA2522_H
CTGCCTCTTCCGGCATTTTGGCCTGGCTAGATTCACTCGCTCGAGATCTRGACCTGGATATCCGTCGGCTTCTTCTAGTTCCT
>IWA2522_H2
CTGCCTCTTCCGGCATTTTGGCCTGGCTAGATTCACTTGCTCGAGACCTRGACTTGGATATCCGTCGGCTTCTTCTAGTTCCT
>IWA2523
TCTTCCGGCATTTTGGCCTGGCTAGATTCACTCGCTCGAGACCTRGACCTGGATATCCGTCGGCTTCTTCTAGTTCCTGT
>IWA2523_H
TCTTCCGGCATTTTGGCCTGGCTAGATTCACTCGCTCGAGATCTRGACCTGGATATCCGTCGGCTTCTTCTAGTTCCTGT
>IWA2523_H2
TCTTCCGGCATTTTGGCCTGGCTAGATTCACTTGCTCGAGACCTRGACTTGGATATCCGTCGGCTTCTTCTAGTTCCTGT
>IWA2526
AACCGCATCTCTTTGCAGTCTGCAAGAGGAGATAGCCGAAGCCCTGCGGTCCAGCACGGAGATCGATGRCGCCAAGTTCACGCCGTACAAAGCGGCGAAGTTCCAAGGGGAGGTACGGAACATGCAGCAAT
>IWA2538
CATGGTGTTAACCAATCTGCAATTCTTCAATTAATCGGGATTCGACGAGCTGTTGCATGCAYGTGTTCTGTTGAAGAGGCTCATCTTTTACGGTCTGTGGGCTGTGAAGTGGCAACGCAGAGGTTTAGTGTC
>IWA2541
GTCAAGGATCATCAGGATGCTGTTAGAACMTGAGGCCACAACTGTCAGCTATTCCTTTGACATTACTGTATTTCCATGGTGACTTGTGGACCCGTATTTC
>IWA2568
AACCGAGGCGTTGCAGTTAGCCAGGCCACACCAGGCCATCTCTACGTTCCCCAGCAGAGCCAGGCAACGAGAACRCATGCAGTGTCCCGGCAGTCTACTCCACCAGTGCA
>IWA2571
AAGAAAGAGGGCAGCACATCCATTGATTTGAGCACTGGCAGTGCAAGCAGTAGAGGAAAACATGAACATATTTCTTCTGARCCAAAGACATCCTTGCAGAAAAATCCC
>IWA2571_H
AAGAAAGAGGGCAGCACATCCATTGATTTGAGCACTGACAGTGCAAGCAGTAGAGGAAAACATGAATATGTTTCTTCTGARCCAAACACATCCTTGCAGAAAAATCCC
>IWA2571_H2
AAGAAAGAGGGCAGCACATCCATTGATTTGAGCACTGACAGTGCAAGCAGTAGAGGAGAAAATGAATATATTTCTTCTGARCCAAAGACATCCTTGCAGAAAAATCCC
>IWA2580
TGAGATCCGCAGATCATCACAATGGGTGTTACGCAAGGCATGTGATAGACTTATRCTACTGGGGGTAATGCTTGCTTTCAG
>IWA2580_H
TGAGATCCGCAGATCATCACAGTGGGTGCTACGTAAGGCATGTGATAGACTTATRCTGCTGGGGGTAATGCTTGCTTTCAG
>IWA2582
AGGTTGCTGGAGATGAAGTCGTCGTCTGTTTTGTAGCATAGRATCTTGTATGCATCATGCCTTATGTCCAATGGAAAATGCAGTTTGTCCAGACGAGTGT
>IWA2595
AGCCTCTTCAATTTCGACCCGAAGACCATTGATTGGGACGAGTACTTCTACAGGGTCCACATCCCCGGGGTCATAARGTACATGCTCAAGTGAAATATCCGTGCACCGAAATTCAGGCGTTGCCTT
>IWA2595_H
AGCCTCTTCAATTTCGACCCGAAGACCATTGACTGGGATGACTATTTCTACAGGGTCCACATCCCCGGGGTCATAARGTACATGCTCAAGTGAAATATCCATGCACCGAAATTCAGGCGTTGCCTT
>IWA2601
GAGCGTATTCGTCAGGCATCGGCGCTGCGGAGGACTGCCGAAGGCGCCTCTCGACGCAGCTCGGTATCTCCGACCTKTTCCAGGTGGGGAAGATTGTGATGAGGGAGGAGATGACTGAAGTCATGGTCC
>IWA2601_H
GAGCGTATTCGTCAGGCATCGACGCTGCGGAGGACTGCCGAAGGCGCCTCTCGACGCAGCTCGGTATCTCCGACCTKTTCCAGGTGGGGAAGATTGTGATGAGGGAGGAGATGACTGAAGTCATGGTCC
>IWA2601_H2
GAGCGTATTCGTCAGGCATCGACGCTGCAGAGGACTGCCGAAGGCGCCTCTCGACGCAGCTCGGTATCTCCGACCTGTTCCAGGTGGGGAAGATTGTGATGAGGGAGGAGATGACTGAAGTCATGGTCC
>IWA2606
CTGATACAATTTCGCTGCCCCTCTCTCCATCTAYTCACAGCAGCACAACATGCATGGCGAACGTACCTCGACCTACGACAGTTCAAACCCGGTGTTCGAGCTGATCGCGTA
>IWA2606_P
CTGATACAATTTCGCTGCCCCCTCTCTCCATCTAYTCACAGCAGCACAACATGCATGGCGAACGTACCTCGACCTACGACAGTTCAAACCCGGTGTTCGAGCTGATCGCGT-
>IWA262
TGATTGGGGTTAGGTTAGGGGTGCACGCGAAGAAACGGTGGGGGGTTTAGCATCTCTTYGGAATCGGCTCATCTGAGATTCCGGGTGGCGCGGGCGGCCCGAATTGAGCCGAGCCCTTG
>IWA2640
CACACTAGAAACCGGTGATGCCTCACCTGCTAAAAGGTCACGTGTGYAGATCTCAGTAGGGCGAGACAGGGTGTAACATT
>IWA2653
CCAAGTATGCTGGTTCATCCAGTGGAATTAATTCTRGCAAGGGGTCTGAGAAGGTCGGGGAGGTGCCACATGCTACATGTA
>IWA2678
TGAGGTGGTGGAGTATGATGAGCTTGGYAGGGTCAGCATCTGTAAGATGCATGATATTATGCGTGAACTAGCTAGTTCTGT
>IWA2678_H
TGAGGTGGTGGAGTATGATGAGCTTGGYAGGGTCAGCTTCTGTAAGATGCATGATATTATGCGTGAACTAGCTAGTTCTGT
>IWA2678_H2
TGAGGTGGTGGAGTATGATGAGCTTGGYAGGGTCAGCCTCTGTAAGATGCATGATATTATGCGTGAACTAGCTAGTTCTGT
>IWA2679
GTGCAGAGTTTCAAGGTGACTTTCAGGGCCACCCGAAGGATCCAGRGCAGCTACACCTTCGGTAGCTTGGCATGGCATGATGGAGGCGCCCACCTGGTTCGGATCCCRATTGCAGTTCGTGTGGTGATTGA
>IWA2691
TGCATCAAGTCAAAGGTCTCAAGATAAGACTACTGCAAAACATGTTATCTGCAGATAGACCCRCAAGGAGGTAAAACACTTATAACAACAATTCCACCATTCGTTTTACTACC
>IWA2720
AGATTGCAGCAACAGAGCAGCGGTAGGCGAGGTCAGTAGAAGCGCATGTTAACCACCTCCCATGTGCAAGCTAGAATRTCAAGCCCCCTGCCAGCATAGTCATTGA
>IWA2720_P
AGATTGCAGCAACAGAGCAGCGGTAGGCGAGGTCAGTAAAAGCGCATGTTAACCACCTCCCATGTGCAAGCTAGAATRTCAAGCCCCCTGCCAGCATAGTCATTGA
>IWA2724
GTGAGTCACTTTCAACAGCCTTCTGGCTTCGTTCYTCCGACATAGCTCCCAAGGATATCTCTGGAGCTGATGGTGCTAGTACGGGGCTTGAACTTGACCTTA
>IWA2730
GCAGCTCAAGGAATCAGAAGTCGCAGCCATGTCAGCAGCAGGAACGGCATCTTTTGCTTGYAAATTGTATCTGAGCAGTTTTGCATCTAGACCCTTCCTGAA
>IWA2730_H
GCAGCTCAAGGAATCAGAAGTCACAGTCATGTCAGCAGCAGGAACGGCATCTTTTGCTTGYAAATTGTATCTGAGCAGCTTTGCATCTAGACCCTTCCTGAA
>IWA2730_H2
GCAGCTCAAGGAATCAGAAGTCGCAGTCATGTCAGCAGCAGGAACGGCATCTTTTGCTTGYAAATTGTATCTGAGCAGCTTTGCATCTAGACCCTTCCTGAA
>IWA2743
ACAAACTCGACGTTGACCAGTCCGGCACGCTCTCCACRTATGACCTTACTCAGGCACAATCCGGTCAGTGACGAACATATGG
>IWA2743_H
GCAAACTCGACGTTGACCAGTCCGGCACACTCTCCACRTATGACCTTACTCAGGCACAATCCGGTCAGTGACGAACATATGG
>IWA2761
AACGAGAGCGCCAACCAGTGAGGAGATCAAGAAACGGGTGCTCGYGGTGAGAGCGGCGAACCAATGACGAGATCAAGAAACGGGTGTTGACGCAGCAACAAGTAGATG
>IWA2766
TGGATCCACAGTTATGGCAGTATGCAGCGTCAGGAGCTTCCTCTATGCCTGGACCGGCCATCCAATCTGGCACCARTGCACTAAGCTCGCCATCGATCATCTCAGCGATACGAGTAACCTCATGGTCAGT
>IWA2766_H
TGGATCCACAGTTATGGCAGTATGCAGCGTCTGGAGCTTCCTCTATGCCTGGACCGGCCATCCAATCTGGCACCARCGCACTAAGCTCACCATCGATCATGTCAGCGATACGAGTAACCTCATGGTCAGT
>IWA2794
AATTGTGAGGGACGTGAAGGAGAAGCTGTCCTACATTGCCCTGGACTAYGACCAGGAAATGGAGACTTCCAAGACCAGCTCTTCTGTGGAGAAGAGCTATGAGCTGCCTGATGGGCAGGTTATCACCAT
>IWA2794_H
AATTGTGAGGGACGTGAAGGAGAAGCTGTCCTACATTGCCCTGGACTAYGACCAGGAAATGGAGACTTCCAAGACCAGCTCTTCTGTGGAGAAGAGCTACGAGCTTCCTGATGGGCAGGTTATCACCAT
>IWA2808
AGGTGCTGAGAAGTTGGTTCCCTTCTTGATTTRTTGCAGGTTTGTAGCTGCAAACTCACTAAGATCCTCTCGGCAGTGCGAAATCCTTTT
>IWA2816
TGCATCACGATTAGCGCTACATCTGCTGCAAGAGTATGGTGGCATTTATGCGATGAATATTAGGTCTTACACATGTTCTTTTTRTACATATACGCCATGATACTTCGTATCCG
>IWA2820
TTGATGAACGGGCAGATCTCCTATAGGCCATCATACAGTCATGATYATAGTCATGAACGCCAAATCCATATAGACCT
>IWA2820_H
TTGATGAACGGGCAGATCTCCTACAGGCCATCGTACAGTCATAATYATAGTCATGAACGCCAAATCCATATAGACCT
>IWA2821
TCCCAGAAGCTCGGTATTCCCAGGACCGATCAGGACAAACCATTCATCTTTCAGCGAAACTCAGCGTCTTGTTTATGCTGYATCTTTGGTTCTTGACCTCCTGATTTCTGTCTGCT
>IWA2827
GGAGGATGTTTTGTTGCCAGTGAATGCAGCTGAACTTGGTGCGTCAATGGACACTRTAGCTAGTTCTGGGAGCAAACCACAAACT
>IWA2837
GTCTCAACACCACCACAATGATCACCAACAACATTYCATAGCGCTATCACTTCTTACCGTCGGGCTTATCAGGGAAACTT
>IWA2849
AGGTCATAAGATCCACATCCATACAATACTTCACCAAATTTCTCAAACATTRTCCTGGTGTACACCTCCGACGCATGTACCTCAATT
>IWA2849_H2
AGGTCATAAGATCCACATCCATACAACACTTCACCAAATTTCTCAAACATTRTCCTGATGTACACCTCCGACGCATGTACCTCAATT
>IWA2849_H3
AGGTCATAAGATCCACATCCATACAACACTTCACCAAATTTCTCAAACATTRTCCTGGTGTACACCTCCGACGCATGTACCTCAATT
>IWA2862
TGCTGTGAATGTGGACAGACTTTGGAGTCATGYCCAATCTGTCGGAGTCCAATTACCACCAGAATAAAGCTATATTAGCAAGTGGTGGTTTGGATCA
>IWA2862_H
TGCTGTGAATGTGGACAGACTTTGGAGTCATGYCCAATCTGCCGGAGCCCAATCACCACCAGAATAAAGCTATATTAGCAAGTGGTGGTTTGGATCA
>IWA2865
CCGCAATTTAATCCGTGTGAATCAGGTACAATTGCAAATACATATCTACAGAAAATCATACTACAACATAGAAGCAACAAGCAGTTCCTTGCAGACTTGGYAATTCCATTTGCTCACTTGATTACC
>IWA2869
GATCTTTCACTTCACCGAGCTAAACGCGAGCAACCCGAACAGRAGGTTCAACATCTACAGCGCCGGTGAAGGGCTGTTCCCAGGTTT
>IWA2869_H
GATCTTTCACTTCACCGAGCTAAACGGGAGCAACCCGAACAGRAGGTTCAATATTTACAGCGCCGGCGAAGGGCTGTTCCCAGGTTT
>IWA288
GCGCAACCTGAAAACCCAAGGATCTTCCCAGGCACATGCAGATCCATCATATGCAMATCATTTCAATGCCCCTTTCATCTTGTTCTC
>IWA288_P
GCGCAACCTGAAAACCCAAGTATCTTYCCAGGCACATGCAGATCCATCATATGCACATCATTTCAGTGCCCCTTTCATCTTGTTCTC
>IWA288_P2
GCGCAACCTGAAAACCCAAGTATCTTCCCAGGCACATGCAGATCCATCATATGCAMATCATTTCAGTGCCCCTTTCATCTTGTTCTC
>IWA2884
ACCGGTGCAAAGCCTAGAAGAAATAATCTYGGAAATTACTTCGCAGCTTCATTTTTTTCTTGTTGTTGTCTTAGGGTCACT
>IWA289
CAGGCACATGCAGATCCATCATATGCAMATCATTTCAATGCCCCTTTCATCTTGTTCTCAATTTTGTAATCATGCTGGCCTGCAA
>IWA2897
ATCCGAAACTGAGAAGGAGCAACAAAGCGCTGATGATGTGAGTGAAAGTGGTGCAGAAAAACTACCCGTTGCTCCAGTTTCAGACACCATCGTRCTGGAGGCTGGCTCTATACTGGTGGAGTTC
>IWA2904
GGGCTGAAAGAACGGATCAAGACCGCRTTCCGGCGCATACAGGGTGCGGTGAGACCGATCCCGCTTTCGGCCTCCTGAGCTGAAGCCATGAGACTGCCTTT
>IWA2905
CTGGTGTACTACTTACACGGCGAACATCCTCTTCGCTTGTGTTAATCAAGATGYCATTGTCTTCCCTCCTAGCATCCTCA
>IWA2947
TCCAAGACCTCTTTGATGCCGTTTATCTTCGCTGTTCCGGAGCCCTCCRTGAAGTAAATATATAGGAGAGGATGAACATATGTTTTTGGCCAGTTTCGACT
>IWA2990
AGCAAGTAACCAGCAGGTTGGTGACATTYGGGAGGTTTTGGCGGCAAAAGGCTTGACAGGTTGCAGAGAACTTGTCCGT
>IWA2994
TCCTAGTATCAGCACTTGCCCGGATAACTTGGCTAACATTTTCTGGAACATGGAGTAARTTCTCTGCGATCTGTGAAGGAAGTGGT
>IWA2995
CTCACATCTGTTAAGGGAGCCAATGTACAAAGTCATCTCCACAGTTGCAATGGYCAATTTCTGATTGAGCCTGTGCTGCCACATCCTTGCAAGTAAGGGCA
>IWA2997
AGGAAAACCAGATGGCCTACCACTAAAGCTTGGAGTCATAGGACTGTCRAGAGGTGTCGCAGCAGAACTCTGGGGAGAATA
>IWA3000
GATGCCACTTACTACTGCTGAAAAGATTATGGATTCTCATGGAATGGACCAGGTTCCTGTAGTTTCAGAACATGTTAATCATCAGGATGGAGGAATCTTGRTTGGTTTTGTAGATAGAGAATGCATCACCATTGCTCG
>IWA3013
CATACTGATGAGCCACAGACAAAGATAAATTGAAGAACTCRAGGTATAGCCACTTAAATCTTTTGTCACCGAGCACAGA
>IWA3019
TTGCATCTCTGTCCTATCCGAAAATAATTCATCTRTGTAGGTAGATACTGACACAATATGTGAGCTCATCACACTTGCATATG
>IWA302
CTAGTGTCTCTACCACTACGTATTTTGTACGCTGTGAGCTGTGCCATCAYTGTACATTATATGATCTTTGAATATTTAGGCTTTTTTGCGGTTGCTGTGCTGAATTGAGC
>IWA303
AGGCTTTTTTGCGGTTGCTGTGCTGAATTGAGCTGAATTCTGGGACCTGKAATTAGTTAGGATAATATTTACTACTGCAAGTAARATTTTTCTGTTAATGTCTAAAGAAG
>IWA3030
TTCACCTCTGCCGCTGAGAAGGCTCCGGCTGCCAAGAGCGACGACRCCGCAAAGCCCTGACGACCTTCAGCTCAGTCACAAGCA
>IWA3033
TATCCCACAGCAATGGCAACAGGAAATCTTTTGCGGGGATCATCTAAGCTTAGCRATCTGAGGGCAAAGGCGGAGAAGTTTT
>IWA304
CTTCACATTCTATTGACAGGAAGAATRCAGGACGGAGATGGGTTCTCTTTTTCCAGGACACAAATGGATTGCTCTTTAATGTTTG
>IWA3040
ACTGCCTTCACGTCATCTTCGTCACCCCAGAATAACTTCYTAATTGAAATTCTGTTGAGAAGTTCAGCCTCCAAATTTGAGGAAGTGTTCTGTCTGAG
>IWA3058_H
ACAGGCAGCGAGTAGATATGCTGAAGAAACAGCTCACYGAGTCCAAAGCCGCACGGACTGCTAAAGCGAACAGCAAACCC
>IWA3078
GAGCACATGTTGTTGGGAACGTCCTGGTGCACGAGAGYGCCAAGATTGGGGAGGGTTGCCTGATTGGTCCTGATGTTGC
>IWA3099
AACTCCAAACACCATCAGGGCAATAACTAGATCCCTTAACCAATACTACCCGGCGKCATAGAGTTGTACTCCTTCAGACGGC
>IWA3099_H
AACTCCAAACACCATCAGGGCAATAACTAGATCCCTTAACCAATACTACCCAGCAKCATAGAGTTGTACTCCTTCAGACGGC
>IWA3105
GTATCATAGGAGCTATGGCGGGAGGTAAAACGTYCAGCACAAAATTCAGCGCAGTCGTGGACTCCGGTACCTCGTTCACAGCTCTCTCCGACCCAATGTATACCGAGATTACCAGCGCTTTCGA
>IWA3105_H
GTATCATAGGAGCTATGGCGGGAGGTAAAACGTYCAGCACAAAATTCAGCGCAGTCGTGGACTCCGGTACCTCGTTCACGGCTCTCTCCGACCCAATGTATACCGAGATTACCAGCGCTTTCGA
>IWA3124
TGCATCTGCTCTGATGACTCGCACTGCGCKCCAGAGAAGGGATACTTCTGCCACCCGGGGAAGGTGTTCACGGATGCCA
>IWA3125
AAGGTGTTCACGGATGCCAGGGTTTGCTCAACCCGACGCACATTCGGCGACGACCTTCTGAAGGAACAGTGATTGGTAATGCATGTATGCATGTGTYGGCTCAAGCAGCACCGCGATCAAAGCGATAT
>IWA3128
TGCGATCAGGAGTACAACAGATGGAAATGCGAGGAAAAGTACAACCAGAAGTTCTGCAACTTTTRAAGATATTTCGCCCCAGGCACTTATTGTTCCTTCAGATGGAGAAGT
>IWA3131
AATGCTACAATCTCAGGGACTTTGCTYGGAAGATAAGATCTCGCCATCAATGCTGCTTCCGGAATGCGATTGCTT
>IWA3145
TTGGATGCTTCACCAAGCACCTTTTGAACTTCCCGTATCCKCTGTCGCAATTCCCTGAGGTATTGAGGATTTGCTCGAATGGCTCCA
>IWA3161
AGGGAGAGTAGAGGCAAAAGATCGATGCATTCTTTTGCTCGTGTCGTCRCTATGTTTTGGCTGTGTCACTGCCATCTTTC
>IWA3167
TCTCCCTCAAACTAGCCAAGAGATTGATGCAATGAAGCCATGMCATGATCCTGAACTTGATGCCTATAAACTCAGGCT
>IWA3176
AAGCATGCGAAGAGAGAGAGCTCAGGCAAAGTYGCCAAGTCTGACAATGCTGATCAAGAACCTCGCATGAGCAA
>IWA3176_H
AAGCATGCGAAGAGAGAGAGCTCAGGCAAGGTYGCCAAGTCTGACAACGCTGATCAAGAACCTCGCATGAGCAA
>IWA3178
TGGAGCTGAGTTAGGATGAGATGGTATTRATAAGCATGACAGCTGCAATTTTCTAATGCAGCGTTGAGATTGAGCCGZCCGGCGCAAC
>IWA318
CTGCATGTTAGTTAAGTACCAGGGCAMCCACAGATGATGTTTATTTCTTATACATTGAGGTTGAGCTGCCTAACTGTT
>IWA3182
CCAGATCACTTGAAAATGGGATGTAACTTGCAGGRATAGTTTGTTAGCGGCAACACTGTAAATGGCGGTTGTAATTGCTGAGCT
>IWA3185
TGTGAGTCACATGGACTTGGCCATAAAATGCTTGGTGCTGGGCCCTACATGTTTGCTTGATACGCTGCTCGKTGGTTCTTGCTTGGTTGAGAGGTGGCTCTTGGTCGCGCTGTGTGTTGATGCTCCATC
>IWA3189
CTGGATTGTCAGAAGAGGTGGTGAAATTTGATTCATCTGAACTTGATTGCATCATTTCAATAACTTCGTCARAATCATAGTCATCATCCTCAGAGTACGCAGAAGGTAATCC
>IWA3195
TGACAAACTTAACTCCCCCCGGTCTATACATGAATAGAGATTCCCCTCCCTATCGAAGTGRGAGGTGCAAAGCTGGCACCTATTTTGGTTTGTGAAAAACTCATGCTTCAGTGCTGATG
>IWA320
GGTTTTGATGGACCCGACTCATCCAACAGAGATACTCACTARCTATGAGGCGTGGACCATTGATCTGGGGAAGCTGG
>IWA320_H
GGTTTTGATGGACCCGACTCATCCAACGGAGATACTCACTARCTACGAGGCGTGGACCATTGATCTGGGGAAGCTGG
>IWA320_H2
GGTTTTGATGGACCCGACTCATCCGACGGAGATACTCACTARCTATGAGGCGTGGACCATTGATCTGGGGAAGCTGG
>IWA3211
AGTATTCTGGACCGGATTGGCTCTTGCTGCTTTTTTCAAGAATTTGCCAGGACAGAAGAGRACTGGTTCTCATTTTGTGGAGAGGCTGGC
>IWA3224
TATCCCTAGTCCAGATCTGCCAATGGTCAATGAGGATGGTTCAATCAAAACYGAACCGGCTATGGTGCTTGAAGTGAG
>IWA3227
ACCTGGGAGGTTTCTTGTTCGGGGCTGAAATTTAGCACTGACTTGAGTTCTGCTTACATGAGCAAACAGTGAAGTGTTYGTTAGGTGGTTTTGTAAGGCTTCACGTAAGTACACAG
>IWA3227_H
ACCTGGGAGGTTTCTTGTTCGGGGCTGAAATTTAGCACTGACTTGAGTTCTGCTTACATGAGCAAACGGTGAAGTGTTYGTTAGGTGGTTTTGTAAGGCTTCACGTAAGTACACAG
>IWA3229
ATAGTAGACACAACGCAGCCACAACCTGCGCTCAGAAGGCGCTGGCAAGGTTCAGAGACACATGGAMGTACCTGCAGGGAGAGACGTCGTGCCCTGTCAATCAGAAA
>IWA3238
TAGTTTCGTTTCCTGCTTCGTTCAATGCCCAAGYGCACGGCTTCGTTGTAAGTTGTAACAACCACTGTGCTAGT
>IWA3240
TTGCTCAGCCTCATCTAGTGCAATATCAGCTACTGATTCAGCTTCTTCCAAATTCTGCTGTGCAGATAACRCTAGAATCAACAGCTTCCAGGTACTCACTGAACTTCCTGTCACCATTTCGAGACATTCCG
>IWA3267
TGGAATTCGCATGGCAACACATAGATCTTGGTTTCGAGTTATTGTAGCTGGGAAATAATGCTACACCCTGCYGCCTGGCACGTATTCTTCTCCCAAGAGTGAGGCATGACGGTTGGCGGCATCTTGTATT
>IWA3267_H
TGGAATTCGCATGGCAACACATAGATCTTGGTTTCGAGTTATTGTAGCTGGGAAATAATGCTACACCCTGCYGCCTGGCACGTATTCTTCTCCCAAGAGTGAGGCATGAGCATGACGGTTGGCGGCATCT
>IWA3268
GCTGCATCTGCAATATGCACTTCATACTAGTCGAAACTCTGAATCYAGCTCTCTTTATTTTTCGTGCTTTCTGGATTTTGGGTCGCGTTTTTCTGATTCGTCGAGCGTCTGTAT
>IWA327
GCTTGAGAGCCTTCCTGATGATGACTTYATAAACCCCACTGCCCTTCCTGGTTTCTCTTCGTC
>IWA3271
TTAACTCAGGCCCGAGAATGTGCCTCGGAAAGGACATCGCTATTATGCAGATGAAGACTGTCGTYGCCACAATGGTGTGGAACTTCGATGTGCA
>IWA3271_P
TTAACTCAGGCCCGAGAATGTGCCTCGGAAAGGACATCGCTATTATGCAGATGAAGACTGTCCTYGCCACAATGGTGTGGAACTTCGATGTGCA
>IWA328
GAAGATAATGCTCCACATTCTTTTGAAAGTTTTATACTACCCACCAGTTCTTGACTGTAYTACTCGCCACACTGGTTATTGTTTGTATTATCTCACTTTGCATTTCTTTTGCAGGAGGTT
>IWA3295
ATTTAGGGTAGCCGACTCTCAGGTGCTAACAACCTCGACAGATAGGACTCAATTCTCTTGCATTTTGGTTAGCACAGATGCTGACTGACTGKGTTTAGAAAGGAGAGGAGGATAGGGCTGATTGCTTGGT
>IWA3307
AGCATGGATTGCAATCTCCGCTGGAATCATCCATCGATAAGGGACCRTATGTTAATCTCATGGAAGATGGAATGGTAGCTG
>IWA3315
GTCCATGGACATTCCAAACCAAAGATAATTAAATCACGTCGGCACAACACCCTCTATTGATCTTCCATYTTGAGCCAATAAAATTCACCCTTTGTCGAAAAAGA
>IWA332
CATTAGTGACCTTGTCATCCATGCCTTKGTAGGAATTTGTTGGGACCAGTGGTTTCCAGAGACCGCAAGGGCTATGGTGCTACAG
>IWA3321
CTACTTAGTATGCCCTTCCCATCTCAGTTACTTGTATCAATTTTTAAAGAAACGCACACTAGTCCTGARATTCACGGGATGAGTACTTCAGTCACACATATGAATCTC
>IWA3326
ACAAGGGCGAGTTCCCAATCGGCCTTACCRGGCTCAGCCGCAGGATTCTGCCACGCAGAAGTCACTTCGTTGCCACCATT
>IWA3335
CAAGTACTTTGAAACCGCCCTTCGTGATTAYAAAGCCCAGCTTGAGGAGGACCCTATTGTCCACAGGCATCTTTCATCTC
>IWA334
TCCTGCACCTCGTGTTAATGTTGTTTCAGGCGCAAGAGGAAGAGGACAGAGWGAAGTTGTGATGTATGGCTCTTCTTTGCAAGTGCA
>IWA3353
TTGTAATCTGTAGTCCAGCGGCGGACRGGAAGCTCAGTAATTTTAAGCTTGGTGTCAGCAACTTCCTCTA
>IWA3358
ACAAGTGCTGAGTTGTCACGCACCGGTCTACAGCTACCCCACCCACCZACGGGCGAATCACCCATTCCTGCCGCCGAGCTACACAAGCTGTRGCAGAGCAGTGCTAGAAAGTA
>IWA3359
ACAAGTGCTGAGTTGTCACGCACCGGTCTACAGCTACCCCACCCACCRACGGGCGAATCACCCATTCCTGCCGCCGAGCTACACAAGCTGTRGCAGAGCAGTGCTAGAAAGTAGAAACTAGTTGCAAACTTGATGTGCTGAGTGCTCA
>IWA3360
CTCCATCTTGGGCTTCTCTGGCTGGGTGCTACATCGACCGAACAGCCAGTCCTGGTCRCCATAATCGTATTCCATGATCTGAGGTGCTTCAGGGATGCTGTATATCTGCCCCAGATACTTGAAATCCGG
>IWA3360_H
CTCCATCTTGGGCTTCTCTGGCTGGGTGCTACATCGATCGAACAGCCAGTCCTGGTCGCCGTAGTCGCACTCCATGATCTGAGGTGCTTCAGGGATGCTGTATATCTGCCCCAGATACTTGAAATCCGG
>IWA3361
TGCTCACAAAAATGTGGCCCGGAAGCCTTGTGATGTATCYCGAAGTTCCTCCAACCCTACAGCTGAACCTCTGGTT
>IWA3368
ACAGTAGCTCAACACCGCAGCTCCAGCTGGTATATATTTTTTATCAGGTAAAGAGGAGCCCAGMATAAAGCAATCGACACGCGAAATCGA
>IWA337
GAATTGCTCTATTTAGTGTGGATAATAAGACAATTTGTGCYTAGATGACAATTAATGGACTGCAGCTTTAGTTCTG
>IWA337_H
GAATTGCTCTATTTAGTGTGGATAATAAGACAATTTTTGCYGAGATGACAATTAATGGACTGCAGCTTTAGTTCTG
>IWA3377
AGCCATTCATGCTTGGCCACGGAATTTAGTAAGGTATCTGCAAGTGAYCCTTTATACTTGGACACACTATCCATCATTGG
>IWA3377_H
AGCCATTCATGCTTGGCCACGGAATTTAGTGAGGTATCTGCAAGTGAtCCTTTATACTTGGACACACTATCCATCATTGG
>IWA3381
TCTTTTGATGAAGCCGATCCTTTTGGCTYGACCGGGCCTTTTAAAGCATCAGGAGCGCGGTCGCCCCCCAAATTCTGATATTCATTTGTGGTATTACGAGGATTTGTCTCTTGCGG
>IWA3386
AAGCTGTGGATTCCGATGTCTAAAGCAATTTGACTTCATTTGTTCGAATGTTTTGGACATGGTGATGTTTGAACAAGGGAGTATGCTTGCAYTGGAAAATCTCCACCTCAAGTTTCGAGT
>IWA3391
TACGGAACACACACCAGATGAGCATTTGCAGCAACCTTATGGATATACCTCGATGACACCTCGATGGCCAAGTTTCTTGACAATCTTATAGYCGCTAAACCCTGCTTTCGTAAAGATCGTGCTCCACTC
>IWA3396
AGTGACATCTCTTCTGTCCGAAGTTACAGTGAACTACCCCAAGCTGCCCGCCGTTACGTGGAGAGGATAGAAGAGCTCGTYGGTGTTCCAGTCCACTACATTGGTGTCGGACCTGGGAGGGATGCTCTGATATA
>IWA3396_H
AGTGACATCTCTTCTGTCCGAAGTTACAGCGAACTCCCCCAAGCTGCCCGCCGTTACGTGGAGAGGATAGAAGAGCTCGTCGGTGTTCCAGTCCACTACATTGGTGTCGGGCCTGGGAGGGATGCTCTGATATA
>IWA3409
TAGTAGTCAGCATCTCAACGAGGGCCTAGGGCTAGGTTTCTGTACAGATTTAGGGGCTTCAARTGCCGTGTATTTACTTTTGAGCTAGAGCCTTACATGCT
>IWA3415
CCGTTCTTTGATTCTGTCCCAGGCACGCCGCTGCAGAAATCCGTCTTYGATTATTCCGTCCCAAGTACACCGATGCAGAA
>IWA3423
TACAGAGAATGATGAAGTGCATACATGCGYGACAGAAATAGAACGAATGTTGCCTCACCACCATTGTTACCTCCCATCAG
>IWA3428
TTCGTCGGACTTGGATTGAGCCCTTGCAACGCRAGAATGGATCTTCTCATTTGTGCTGGCTTCGCTCTTGTCAGTGAAGGAT
>IWA3428_H
TTCGTCGGACTTGGATTGAGCCCTTGCAACGCRAGAATGGATCTTCTCGTTTGTGCTGGCTTCGCTCTTGTCAGTGAAGGAT
>IWA3429
ATTGTGCTAGCAAGGCCTTCCAGTGTGCTATTGCTGATGTTTCTGGACYGCTCAACACCATTCTGATGTAGACTGGGATGAATTCCGTTTACGGTCTTTGCGAAATCAATTCCAAGGACTCCACAT
>IWA3429_H
ATTGTGCTAGCAAGGCCTTCCAGTGTGCCATTGCTGATGTTTCTGGACYGCTCAACACCATTCTGATGTAGACTGGGATGAATTCCATTTACGGTCTTTGCGAAATCAATTCCAAGGACTCCACAT
>IWA3446
ATCCTCTAGAGGAAATCCGCAAAGGCCGGAATTGTTCCGGTAAATCGAAGGGTCGGTCAACGTCTGCATCTGKCTCCCAGTAGGTATCTTGCCTGACAAATGATTGTTCGAGATGTTGAATGTGCTGAGCC
>IWA3452
CTCTCTGCCTTCTCTGAATCTCAACCTCCACTTGCCAACTGMTGCTTCCCTTCTCTCAACCCTCGTTGCACCTATCTCAA
>IWA3463
GCGATCAACGCTCTTGAATCAAATCAATACAAGAATGCACARAATTTACAGGTTAAGGACCTCCACTGCTTTACATG
>IWA3468
TGATGAGACCCTCAAGTTGGCGCCCACAAAGCTAGCAGCAAGCCGAACAATTCTACAAAACTACGGGAACATKTTCAGTGCCACCGTGATCTTCGTCCTTGATGAGCTCCGGCGCCGAATGGAGGAAGGAGAACCA
>IWA3471
TTGACAGCGTCGAGAAGAAGCAGCGCGGGCAAGACATAGAAAACYGGATTTCATCCCAGCAGCAGAAGATCGCTGCATTGAGGCAAGAGGTCGAATCTCTCCTAGAGTACCTTAGTGAGATATGAGCGAATCCG
>IWA3474
TGTCAACTCCACTGTATGCGATGCTTAACGGTGGGTTTAAGGAGTCACATCTTGAGGTCATTGACATGTCTCGKAATGGCATCTCCCCTATTGGCATGCGGGCCATCAGTAAATTCAGC
>IWA3474_H
TGTCAACTCCACTGTATGCGATGCTTAATGGTGGGTTTAAGGAGTCACATCTTGAAGTCATTGACATGTCTCGKAACGGCATCTCCCCTATTGGTATGCGGGCCATCAGTAAATTCAGC
>IWA3474_H2
TGTCAACTCCACTGTATGCGATGCTTAATGGTGGGTTTAAGGAATCACATCTTGAGGTCATTGACATGTCTCGKAACGGCATCTCGCCTATTGGTATGCGGGCCATCAGTAAATTCAGC
>IWA3481
TGGCAAGCAGTACCATTCAGATTCAGGGGATCAAACTTCTTRGTTGAGGTCAACAAATCAACAATTGGAAGGCTGGGATCCAATCTATGGGCAATTCGAATAAATTTGTCTGCTCGCTGTCTATCTCCAGAT
>IWA3481_P
TGGCAAGCAGTACCATTCAGATTCAGGGGATCAAACTTCTTRGTTGAGGTCAACAAATCAACAATTGGAAGGCTGGGATCCAATCTTTGGGCAATTCGGATAAATTTGTCTGCTCGCTGTCTATCTCCAGAT
>IWA3485
CCACTCTTCACGATGTACACAAAATCAATAAAATATATCTTCCTYGTATGACTATCAACTTCCCACACTCGCCGCGGTTTTCTCAACTCTGACGGAACATG
>IWA3488
GGGAGTATCTGCTTTGCTATTTAGAATCTAGACTATGCCATGTACAAACCAAATTGTYTACTCTCTCTTTGCCATACCTCTTTCACGATG
>IWA3488_H2
GGAGTATCTGCTTTGCTATTTAGAATCTAGATTATGCCATGTACAAACCAAATTGTYCACTCTCTCTTTGCCATACCTCTTTCACGATG
>IWA349
TAGCTGCCGAATGATTTGGGCACAAAAATTAACTGGCCTRTAATTTGGTTGTTGCCTCAAGAAGTCAGGATAGCTGTGTG
>IWA3495
GGTCTCTGGATCCTCTATTGTTGAAAAACAATGGTTGTAGCTGCTGCTGTTTTGTTCCCTCTGTTCYGGTTTCTTGTCACCTCGGTCAGGRGGGGTATAGTAGGGAGAAAGAAGGTAGAGGGATGG
>IWA3500
AACACTGGATTCCAGACACCACAGACAATTTCCCTGACCATATTCTCACTTGAGAGGAATGAACCTCGACGAGTGGGTAGCACCGATACCAGGCCTCCCRTGCTTCACCGGCTTGTACGACAGGGAGAACT
>IWA3500_H
AACACTGGATTCCAGACACCTCAGACAATTTTCCTGACCATATTCTCACTTGAGAGGAATGAACCTCGACGAGTGGGTGGCACCGATACCAGGCCTCCCRTGCTTCACCGGCTTGTACGACAGGGAGAACT
>IWA3500_H2
AACACTGGATTCCAGACACCAAAGACAATTTTCCTGACCATATGCTCACTTGAGAGGAATGAACCTCGACGAGTGGGTGGCACCGATACCGGGCCTCCCRTGCTTCACCGGCTTGTACGACAGGGAGAACT
>IWA3508
AAGGATGGCCATAGCTGTTGTCATTTGTAAGTGCTATTGGCACCAACCRATACCCTAAGACAGGGAACAAAACTGTGGAACAAAATTTCCTGCCATTAATTGACACTACGGCACTGCCTGTTAAA
>IWA3513
AAGCGGTTGTCAATCGTGTGCAAGCCAAGGCTAGACATAACAATCCAAGCTGGYGCGCTGCCTGATCTTGTGTCGCTTCA
>IWA3531_H
GCTTGACGAAATCCTTGAGCTTGTTCAGCCAAAACAGGTACTCCCGGCTGTCCTTGTTGATCATGTACTCGTGCAGGAAGTTTGTYGTCATGGGCGTGATCCCGCGCAGCTCCAGGTACTTGTGGAATG
>IWA360
ATTGCCAGAATAGCCCGAGGAGTCTCAGGTATGGATTTATAAATTTGTTAACCTCCATCGYGATACTCTAAATGGCCTGAAATGTTCTTCTATCTCAGTACATGAGAGT
>IWA3606
GTGATTATCCTCTGCATGCCAGAGGTTATCCCAGCTGTGCTAATCTGGTTCAGTATTCACCATGGCTCCGTMAGCGACCAGGTGATGGAAACTTATAAAAGCTGGGAATGGCGCATTTCTCTAGGTGCAGT
>IWA3612
GTAGCTGTCAAGGTGCAAAGACCTGGCATCGAGRATACCATAGGCCGTGATTTTTACCTACTGAGGGGACTTGGTTTTCT
>IWA3615
GGTCTTGACAAGGCATTCAGTTGGTTAATTGCAGAACCTGATAGGACATTGAYGAAGAAGACATTCCAAATGGTGAAGTATAATACTTTACAACAGGCACTTTTCTTCCTTTCACTGTGAGAAATAGGTCCCTC
>IWA3615_P
GGTCTTGACAAGGCATTCAGTTGGTTAATTGCAGAACCTGATAAGACATTGAYAAAGAAACATTCCAAATGGTGAAGTATAATACTTTACAACAGGCACTTTTCTTCCTTTCACTGTGAGAAATAGGTCCCTC
>IWA362
AAGCCATTTGGAGTATTGCGATGAGGTGAAYAAAGGTATCAATCAATACCTGAGACTCCTCGGGCTATTCTGGCAATTTC
>IWA3624
TGGGTTTCAAACTGCAGTGGAGAGTGCTCAGTAGGCAATCGACGCKGCACATGTGGGGTTGTGAATATTGTGGATGGCATTGGTCTTGT
>IWA3634
TTTTATGGAGCGTCTGTCCGCCGGTGGCGCCGAAGGTGAAGGCGAAGAAGGGTATCCGAGCTGTCGCCGCATTCTTTTGGTGGATRAAATGTTGCAGGTGGCCATCCTGTACCGATCTCCTGTGCTGTTTGGCTACCACAGAT
>IWA3634_H
TTTTATGGAGCGTCTGTCCGCCGGTGGCGCCGAAGGCGAAGGCGAAGAAGGGTATCCGAGCTAGCCGTCGCCGCATTCTTTTGGTGGATRAAATGTTGCAGGTGGCCATTCTGTACCGATCTCCTGTGCTGTTTGGCTACCAC
>IWA3645
TGATGTTGCTGGTGAAGCTGGTGATGTTTYGCAAGTAGGCGAATCATGTGATTTGGTTACAGATTGCCAATCTAATAATGACCAGCCAGACATTCTTGA
>IWA3658
GTAGCAATGGAGAAGAGGTGAGCAAGAGAAGGGAATACRGCAAGAAAAGAAGAGAAATTATATGGTGATATTTCCGGTTAATGATCGAGAATCGGCCAATTTTTGGTC
>IWA3662
AGGTGGTCCAGTTTAGAGTCCAGCAGCTTATGAACTGAAGACTGTGTGGATCCACAAGCATAAGAATGCGTGGTTTTGTCCGGCGTGGYGATTGGCTTCACGGCAACAACACCAT
>IWA3663
GCTGCTAGTTTTGTGAGTGCTAGAATTGGAATCAAGCCAAAGCCACCTATCYGCCCAAATGACCTTGGATTAAAAAGAAATTTAGCGGGAGGCCTC
>IWA3675
TTCTTGCTCTAGCAAGGCTGGTCAGAGAAGTAATGGRACAAATATTTTTGAAGAAATTCAGAAAGCCTTGCAGGAGGAGAGAATTAAAGAGGCCA
>IWA3683
CTTGATGTCCCTCTACGACCGGAGCTCTCCGCCGTCGCCTTGTAACGGAGTCGCRCATTTCAGTGCTCGACAAGAAGGCGCCGTGGCAAATGTAAGATACGAGCTCCTAAGAGAAGTATGGTCGG
>IWA3698
ACCTGAGCAGCATCCATTTCGCCGATCACCATCTGAYCCGTCTGCCACAGCTGAGCTCGTGAGATTATGTCTCG
>IWA3705
CAAGGTCAGTGTAGAGTAGCCACTCAATTATATTTTCTTGCTTGCTTGGTGGGTCAGTCGAAAGGGTGAAAGCCCTGGTGGGTTGGCACRTGTTGTAGTAGTATGCTTGTGCTCTTGGGGTGTAA
>IWA3705_H
CAAGGTCAGTGTAGAGTAGCCACTCAATTATATTTTGTTGCTTGGTTGGTGGGTCAGTCGAAAGGGTGAAAGCCCTGGTGGGGTGGCACRTGTTGTAGTAGTACGCTTGTGCTCTTGGGGTGTAA
>IWA3739
CAACAGGACATGATGTTGGCAAACCGTCTGCTCCAGTTCCTGGCCGTGCCACAACTGATATCTCAGGTCCCYGCAACCAAAATGGATCAGTTCGTAGACCTCCAAAAAGGAAGGCTGTTGAAAGGCAAG
>IWA3756
TGCGCGTAATGCTTCTGATGGGAGCTCGAGTTCTCCTGCAGATYCTGAGTGGGCACTCTCTGTACCTGTGGAGGATTTC
>IWA3760
AACTGTAGCGATGACAGCGGAATCAAAATACTATGAAAKACTTGCATTGTTTGTCTTGATAACTGCTACGATTTCAAAATCGAGCCAATAAACCATGGTG
>IWA3760_P
AACTGTAGCGATGACAGCGGAATCAAAATACTATGAAAKACTTGCATTGTTTGTCTTGATAACTGCTACGATTTCAAAATACGAGCCAATAAACCATGG
>IWA3774
CTGGAGGTCAAGAACCAAAGATACCGCATAAACAAGATGCTGAGTTTCRCTGAAAGATGAATGGTAAGTCCTGATCGATCCAGGGAACACCGAGCTTCTGGGGACACATGGYATGGCAGCACGTGTGTCCTCTGCCCATGTT
>IWA3780
TATGCTCAGTCGTAGTTTCCATTTCATTAAGAGAACTGATTACATCCAATATATCAGGTCTCTTTTTCACGTCGTATGACATGCAGAGTGCAGCAATYTCAATGCATTTGGTTACTTGCTCTGATCCCAG
>IWA3815
TGCCTGGCTTACTTTTCCTGTATGCAGTAATTCGTTCACAATGYAGCTGAAAGCTGGGACATCAGAACATTC
>IWA3831
AAAGTGAACGGCGAGGAGAGGCTGGAGCAAGGGCAAATCAGCAATTTCCCCGCCRGGTTGTAGTGCCACCTGTGTCTATAATGTTGTGATAGTAGCTCTTTCGTTTTGAGTGTGCTGCTCT
>IWA3838
AGTTCAACAGAACCTGCTCCCCTGCTACTARAAGTATGTTTTATGCTGGAGCCAGATGAGGGTTGTGCCTGGTTATCACTTGCTATTGAGGCAATACTAGATCCATCAGCATCTGCCAGTTT
>IWA3838_H
AGTTCAACAGAACCTGCTCCCCTGCTACTARAAGTATGTTTTATGCTGGAGCCAGATGAGGGTTGTGTCTGGTTATCACTTGCTATTGAGGCAATACTAGATCCATCAGCATCTGCCAGTT
>IWA3846
AAGATGGCGAGGCAGAATGTATGTATCRGAAGAATATAATATGCAGACATCCTACAGAATATAAGATGGGAACAGATGCTGGAGCGTAA
>IWA3846_H
AAGATGGCGAGGCAGAATGTATGTATCRGAAGAATATAATATGCAGATATCCTACAGAATATAAGATGGGAACAGATGCTGGAGCGTAA
>IWA3859
ACCCTTGAAAATCTCAAGGCGACTCTTGATAGATATGGAACCATTGAGAAGRCCCCAACCCCCAGTTGCCAGGAAGCTCAGGAGCAAAACAAGAACAGGC
>IWA3870
CCCCAGATTACACACATGAGACAAACTATCCTGTCTCACCTAGAGATCTCARTCTCCGTCTCCACAAGGTGATCCAGCATA
>IWA3882
ACGTCAAATATGGTCATACAAACCCATAGAYCGAGCTTAGACATGCCCTTTGCATATGAGGATG
>IWA389
GCAGCACAGGAAAACCAAAGGTACCCTTAACCCCGTAGACTATCGTATACCCTTGGATATRAAATAAAGATACTGTGAAGTGTGCAGGGTGTACTGCATACAACGGGGGGCTATAT
>IWA389_P
GCAGCACAGGAAAACCAAAGGTACCCTTAACCCCGTAGACTATCGTATACCCTTGGATATRAAATAAAGATACTGTGAAGTGTGCAGGGTGTATTGCATACAACGGGGGGCTATAT
>IWA3906
TCGAGATACCTGCTGTTTCCCCTTAGGYGCGCTGTAGCTGATTTACTGTTACCAAATCTGGAACATGTTTCACCTGCAG
>IWA3906_H
TCGAGATACCTGCTGTTTCCCCTTAGGYGTGCTGTAGCTGATTTACTGTTACCAAATCTGGAACATGTTTCACCTGCAG
>IWA3910
TGCTTTTGGCTACCTGAACCTTCTTCCATGGGKATGCGTATCCGACTGTAGAATTCTTTATCTGCTTCCATTGCTTGTGCT
>IWA3910_H
TGCTTTTGGCTACCTGAACCTTCCTCCATGGGKATGCGTATCCGACTGTAGAATTCTTTATCTGCTTCCATTGCTTGTGC
>IWA3913
CTTGCAGTACAGATTCCTTGCTAGCTACTGCATAYGATGCATCAGATGAGTTTTTGCATAGAGCAGTTGACAGTTCACGT
>IWA3921
ACGGGTACTAGCTGGATATGAAACACTAGGATGTAGTGACGAATTYGGTTTTGTTGTTCGGCCTGTTAATCTGTTGAGCACGTGAGACCATT
>IWA3921_H
ACGGGTACTAGCTGGATATGAAACACTAGGATTTAGTGATGAATTYGGTTTTGTTGTTCGGCCTGTTAATCTGTTGAGCACGTGAGACCATT
>IWA394
TTGATTATGCCGCGGCCAAGGCTCGATGAGAACCGGCGTGAYGCTATCCTCGTGCCTGTCAGCTGCTGTAACGAGTGATGGA
>IWA3949
AAGACCGTAGAACCAACCAGAGGCATRGCCGATTCCTCTGAAGGTACTAATTCTGATGCTGAATCTGGATCTTCAAGAGATGAGAGTGGCTCTGTGTA
>IWA3970_H
TCATCCTCCTCATCGTATTCTGAATCTTCATYAGTATCACTGTTATAATCATTAGCAGCATTGTAAGGCTCGTCA
>IWA3972
TAAGGAGAACGAGCTCAAGGCAGGAGACATCTGCACCTTCAAAGTCATCAAGAGCACGCTGTGGCATGTTGTCATCGACCGCTGCTAGAAATACGGTTCAYAGATGATCTTGGCTGATGGCGGACCTGCTGGTTTTGCGAACCTA
>IWA3972_H
TAAGGAGAACGAGCTCAAGGCAGGAGACATCTGCACCTTCAAAGTCGTCAACAGCACGCTGTGGCATGTTGTCATCGACCACTGCTAGAAATACGGTTCAYAGATGATCATGGCTGATGGCGGACCTGCTGGTTTTGCGAACCTA
>IWA3981
GGACACAAAGCAATGTATGGACAACCAGCTRTCGGCAGCTTCTCCCGACGCCCGCCTCCAGGTCGCCACAGAAGGTGATCAAGT
>IWA3983
ACTCCATAGACCTTCTCCAGCAATGCCGTGAGCTGTTGCTTGAAAGCAAGAGMTGGGTACTTGGCTTCAACCTGGGAAA
>IWA3990
CATACCACTGTGGCTAATCGCCCATGTGCCAAATTGYCCTACAAGTTTTATGGTCCCTTCCCAATTGTTGAGCAGATTGGACCAGCAGCATATAGATTGCAGTTACCACCAGCT
>IWA3992
CATAACCCACCAGTAGGTAGCTCTCCATCACTTTGGGTGAGACTTGATTTTGGACCCAAGGGTGCTATATCTKGAGCGACGGATGGAAATTAGGCTGGCA
>IWA3992_H
CATAACCCACCAGTAGGTAGGTCTCCATCACTTTGGGTGAGACTTGATTTTGGACCCAAGGGTGCTATATCTKGAGCGACGGATGGAAATTAGGCTGGCA
>IWA3992_H2
CATAACCCACCAGTAGGTAGCTCTCCATCACTTTGGGTGAGACTTGATTTTGGACCCAACGGTGCTATATCTKGAGCGACGGATGGAAATTAGGCTGGCA
>IWA3998
CATGATGAGACACAATTGGCTACAGTGAGATTTCAGAAAACTTGGAGGAGTTTTCAGGCCTTGGAGGRGTTATGCTTAAGTCAAACTGACGACCCAGTGAGATTTGCGGAGGAAGTAAATGAGTC
>IWA4011
TCGATACCGACCAAAGAAGGGGGGAAAACTCGCTAGGTGGCCCGTTGCGGTCTCAAGGAGTGTCTRTCTGTAGCTGTCTGTTTCCTTTCCATGCACC
>IWA4021
AGAGGCACTCCAGTACAATGGTATGATTGATGCATTCAGGAAAACTGTCCGCYACGAAGGATTTGGTGCTCTGTACAAGGGTCTT
>IWA4021_H
AGAGGCACTCCAGTACAATGGTATGATTGATGCATTCAGGAAAACTGTTCGCYACGAAGGATTTGGTGCTCTGTACAAGGGTCTT
>IWA4022
TTCCGGAACCCTAATTGCTGCCGCACTCTYGCTTCGGAAAGTAATAAGTTGGCTGTAAAGCATTAAAGCATTTGCCTGACTCATAAAGTCTTATTCAGTGAGGAACCCTGTATTGAG
>IWA4041
AAAACCGGATTTCCTCCCAGCAGCAGAAGATCGCTGCGCTGAGGCAAGAGGTCGAATCTCTTCTAGAGTACCTTAGCGAGATATGAGCGAATCCGGTCTYATCTTACATGATTAGTGATTAGACTGAAGGTCATCTTCTGCAC
>IWA4051
CTGGAATTGAGGAATGCCTGTTCATACATTGGAACATTTTGTCAATCTGTGTAGCGTGTATCTAATGTTTTCAYTCAAGAACTCCAGCTCCCTGCTTAGTTGTAGCT
>IWA4051_H
CTGGAATTGAGGAATGCCTGTTCATACATTGGAACATTTTGTCAATCTGTGTAGTGTGTATCTAACGTTTTCAYTCAAGAACTCCAGCTCCCTGCTTAGTTGTAGCT
>IWA4055
TAGCAGTTGATGCCTACGACAGCATGCCGGCCGGCCTTGTATATATAATGCCCTTGTCCAGCCCCGCTTTAKTGGGTTGGGGAAGAACCATTCTTTCATAGCACGCAGTGCA
>IWA4056
GGTTTATACAGACGCTCGACGAATCACRGAAAACACCGACCCAAAATCCAGAAAGCATGAAAAGGAAAAGAGAGCTAGATTCAGAGTTTCGACTAGTATGAAGTGCATGTTGCAGATGC
>IWA4062
TGCAGCACCTGCAGAAAGAGGGTCGGGCTGACCGGATTCAACTGCCGGTGCGGGAACCTCTACTGCGCGACKCACCGTTACTCGGACAAGCATGAGTGCAAGTTTGACTACCG
>IWA408
AAGAAGGAAGTTTGTCCCCGACCCAGCACGCCGCGCAAAAYAAAATGATGACTCTAGGGATGAGAGGAGCAGGGCCGTGCGTTCTCTGAATTCT
>IWA4080
TTGTGGTATCCTGTTTGCCGTGGTTAATTAAKGGCTTGGTAATTAATAGATGGAAGATGATGTCGTTTTGTCTTGTGGCAAGTGTGATG
>IWA4080_H
TTGTGGTATCCTGTTTGCCGTGGTTAATTAAKGGCTTGGTAATTAATAGATGGAAGATGATGTCGTTTTTGTCTTGTGGCAAGTGTGATG
>IWA4081
TGAACAAATCGAGGCCAAGGCCCCCAACTACACCACCCTCCTGGTAACTTTCAGCAACTCCTGGCRCAGAAATGGGAGCAAATCCCAAACCACCA
>IWA4087
AATACTGTCTCGACTCTGGCCAGGAACCCGTGCCTCGCCTTGGCAACACACRGTTGGTCAGCCCGCTTGAATGAATCATTGCTGGTTTTGCTGCCTCTGCTGGGAGAAGTTCGGGTTCGGCATCTGATTCTGCA
>IWA4087_H
AATACTGTCTCGACTCTGGCCAGGAACCCATGCCTCGCCTTGGCAACACACRGTTAGTTAGCCCGCTTGAATGAATCATTGCTGGTTTTGCTGCCTCTGCTGGGGGAAGTTCGGGTTCGGCATCTGATTCTGCA
>IWA4097
TCTCCTACTTCTTCTGTCCCTTCAAGTGCGAACAACCAGTTTCTTAACTCRACTGACACATCAAGATCATCTGGCACC
>IWA4103
ACTATCTCTACGGTCGAAGGCGGGAAAGCCGGAAGCCGCGGTKCTCGCCCTGCGGTTGCATGAGAGCGAAAACCATTGATGACTGACTCTGCCTTCGTTCGCGCCGCTCCTTTTTTTGAAGGCGG
>IWA4117
CACATTTATCTGTCAGGCCGCTCTCTGAGTGGAATGTTTACAGAAACCTCATATTTGTTTGTAAAAGTTTTAGAACAACTATARTTTTGTGTTTGTATCAGGCAATTTATACACTAGGTGTAGGGCAAAAG
>IWA4132
GCCACATCCAGTGGGAAGTACTTCTCMGCGAACTGGTTGGGCACCACCAGCCGGTTCAGCTTCCCCACGTCGCTTGCTGTCACCACCTTGTCAAA
>IWA4135
ACCTCGATGAGGCTGATGTGGGGTATGTGCAGCGTCACCGACGGGCCCCTGCAGTTCTTGCGGAGGAACGAGTAGGCRTAGTCGATGGCGAACGACTTCAAGAAGT
>IWA4135_H
ACCTCGATGAGGCTGATGTGGGGTATATGCAGCGTCACCGACGGGCCCCTGCAGTTCTTCCGGAGGAACGAGTAGGCRTAGTCGATGGCGAACGACTTCAAGAAGT
>IWA414
ACAGTGCCACAAATCACTCCTAATTGTAATTCTTGGTAACATTGMCGCATGATTTTCGTACAACAATATCAACTGG
>IWA4173
TGACTCATCATCATCCTCGCATACACGGAGCGTCGTATCTATGAGCCCTTGGTTTATCTCCTCRATCTCCTCCAAGAGAGCATGATTT
>IWA4177
CTTGACAAACTTGCTTGAGGATTAGTATGACTATCATGCTGCTGCAAAYTCTGGGAAGTCTGTTGCTGCTGTAAAATGCTGGAATTAGGAGCTTGTCC
>IWA4205
AGAAGACCCGAGATTTCCAGGGAGAGGGCGGACGCTTGCTTCTACAGRAACTGAACCAACTGCAAGGGAGGCCAATGCAAAT
>IWA4205_H
AGAAGACCCGAGATTTCCAGGGAGAGGGCGGACGCTTGCTTCTACAGRAACTGAACCAACTACAAGGGAGGCCAATGCAAAT
>IWA4205_H2
AGAAGACCCGAGATTTCCAGGGAGGGGGTGAACGCTTGCTTCTACAGRAACTTAACCAACTGCAAGGGAGGCCAATGCAAAT
>IWA4209
CACGGAAGACAATACTGAGGAAGAGAGCCTGAAACATATGATCCTGACTAGGTRTGGAGAATTTGAACTTACACGTCAGGATTAGAAAGTAGCTGTTTCCTTTCTTCCCAATGGGTAATTTTGCAGATGCGG
>IWA4214
CAACTGCTAACAGCACTTCGAACTTTTGTTTCTTCTCTTGGRTACCAGTCGCCTCTTTCTTATCACATGC
>IWA4216
CCTGAATAGTGCATGAGATGCGCATAYTTCCTAACTGATTCTTTGATGTTCTTTTGAATACATTGAAGAACATCCGGCGCATCACGAGCCACCATTTCT
>IWA4218
TGGAGGTTACAGACATGAGCTCTTCTCCCTCGGGCAAAGCGCTCCGGATGGCATCGAGYTCCCTGGCGATTTCGGCCATGTA
>IWA422
TAGCGAAGGATCTTGGTCTGTTGGTTGAGAATGCRACAGTAGACCAACTTGGGACAGCAAGGAAAATCACAATCCATCAGACTACAACAACCC
>IWA4223
CACAACCAATGGAGGAGATGCGAGATAATTTGCTCGGGTCAATGCGTGTACACGGCCTTCRAAATTCCTGTTCCCAGACAACACAGCAGCAGCGACAACATCATTGTCAGTAATTGCAGCAGCTACG
>IWA4230
TCTACACCAGTACCACTGAGGGTTGTGGGAGGTCCATCCATGYTCAAGCCGCCACTAGGCATTGCCCGAGAACCATGTGTACAGA
>IWA4230_H
TCTACACCAGTACCACTGAGGGTCGTGGGAGGTCCATCCATGYTCAAGCCGCCACTAGGCATTGCCCGAGAACCATGTGTACAGA
>IWA4236
TCTGATCCTTCATCCCCATCCTCTGCAGATGATTTGTCTTCATCTACYGTGTCCCCTTCAGCTAAAGTAGGGTCATAATCCTCCTC
>IWA4257
AATTTCCCTAGGCTCCTCTGAGTGCAACGAAGACTTAAACCATGATACAGAYACGGTCCGGTCCTTTGCATTAACACTTCTAACAAGACCCACACG
>IWA4280
AAACAGAACGTGGTCTCTCCACCTTGATAGGGCTCYGAGAATCTGCAGGTTGTGCTTTGGATGGTGTGGGTGAGGTGGATGTAGAAT
>IWA4320
ACCATCTATGCAGCCACTTCTAAACATGTCCTTCAGGGCTTCCCAAAACTTTCAAAAGCTATCCTAYGCTGGTGCTTCACAAAAACT
>IWA4335
TGTTGACCACTCGCATCTACACATGGGCAGAAMAATTGACTCGTGGAGAGGGCCTTCCTTGCCATGATCATATTCATGGAAGTGAAGCTGAGAATGC
>IWA434
GCCCATCTAACAAGAGACTGTTCTGACCTCTCTCTAGAACTGCAACAGCCGTCCAAAGGTYAATTTACTAATTATAAGGTGTAACGCACCAGAATCAGAA
>IWA4344
GGTCAGTGTTCTATCAACGGTTTGTTTGGTTTAGTTGTGTTCCTCCRCACATTGGTTGCAGGATTGGATCTGGAATGTGG
>IWA4344_H
GGTCAGTGTTCTATCAACGGTTTGTTTGGTTTAGTTGTGTTCCTCCRCACATTGGTTTCAGGATTGGATCTGGAATGTGG
>IWA4344_H2
GGTCAGTGTTCTATCAACGGTTTGTTTCGTTTAGTTGTGTTCCTCCRCACATTGGTTGCAGGATTGGATCTGGAATGTGG
>IWA4349
TCTTGGGAAATTGGCCACACCCCCACAGTGCTGAGGCTGGTAGCTGCGAGGTACAGGGCACTRTGAAGAAAAGTTTGGCCAGCAAGTTTGGC
>IWA4361
GAAAGGGTACTTCATGGCAGCCTCGTTCATCTTGAGATCATTCATCTTAAGATCCAGGTTCATCARGCCAAGATTGAGGTGGTCCATCTTGTTGT
>IWA4361_H
GAAAGGGTACTTCATGGCAGCCTCGTTCATCTTGAGATCGTTCATCTTAAGATCCAGGTTCATGARGCCAAGATTGAGGTGGTCCATCTTGTTGT
>IWA4362
GCATGAATGCCTTGATGGTGTTATTTTCTGCACGATCTGTGCGGTTGCATCGCTGATGYTGCTTACGGTTTTCGCTAGCGGTTCAA
>IWA4362_H
GCATGAATGCCTTGATGGTGTTATTTTCTGCACGATTTGTGCGGTTGCATCGCTGATGYTGCTTACGGTTTTCGCTAGCGGTTCAA
>IWA4368
GCATCAGCTCTGAAATTCCCAATACCAGAATCGACAGATGTTGGAGTTTTCAGYATATTGGCAAGTAAGCTGCGCACACGGCAGCAAAACATTGCCGAGATAACTGAAATGATCCATGTCGCAAGTCTTCTGCATGA
>IWA437
TTTGCGGAAGCACATATGTCCATGTTATTGTCTTYGCATATGCCTATCCATAATGTTCGTTCTTGTGCTGCAGAGGACGTGACTCCAGTT
>IWA4385
ACCACTCACCACTGGATTTGATAATCAGGGTGCTGCTAGAATTACTTGCACAATATTTCTGCAGCCACCTATCAGTCTCCCAAATTACRTGCAGAACGCTTTCCCTTGCAGCATAT
>IWA4393
GAAGCAGCATAGAAACAGGCCAGTGATTATGGATTAAAACAGGCCGTTRATGCCTATAAAATATCATGATTTGGTAATACTCCCTCCGGTCCTTTTTACTCTGCACATTGGATTTGCC
>IWA4408
GGATCTTGGAATGGAGCTTCTCCGTGCTGTCAAAGAGCTCGGGCTAAATGTTTCTCGGACAAGCCTTGAYTTTCTTCTCAGCGCATGTGTAAAGGCAAAGG
>IWA4415
ATCTGTGTCACCCTACTCTGGAGGGACTCCCTKTTAGCCGTCTGCGGGATTCCGTGAGATCCATCGCTTTCCT
>IWA4441
ATACTCAAATTGCGGTGCGGTTTGCTGAATTGCATGACACTTCCCTTAGAATGGCTGCTAAGGGTGTGATTAAGAAGGTTGTAGACTGGRAAGATTCTAGGTCTTTCTTCTACAAGAGATTACGGAGGAGGA
>IWA4441_H
ATACTCAAATTGCGGTGCGGTTCGCTGAATTGCATGACACTTCCCTTAGAATGGCTGCTAAGGGTGTGATTAAGAAGGTTGTAGACTGGRAAGATTCTAGGTCGTTCTTCTACAAGAGATTACGGAGGAGGA
>IWA4441_P
ATACTCAAATTGCGGTGCGGTTCGCTGAATTGCATGACACTTCCCTTAGAATGGCTGCTAAGGGTGTGATTAAGAAGGTTGTAGACTGGRAAGATTCTAGGTCTTTCTTCTACAAGAGATTACGGAGGAGGA
>IWA4445
TGTACTGCACGATACTCGACAGCATAGCGAAGGTGACTGGCGTCATCAAATTCGACCTGCACGCCGAGCCAGAGAGCGGCAAGAAGCAGCTTGARGTTGGGGGGAATGTGATGGGCATATATGACCTGG
>IWA4445_H
TGTACTGCACGATACTCGACAGCATAGCAAAGGTGACTGGCATCATCAAATTTGACCTGCACGCCGAGCCAGAGAGCGGCAAGAAGCAGCTTGARGTTGGGGGGAATGTGATGGGCATATATGACCTGG
>IWA447
TTCCAGCAATGGTGGTGGACGGTTTTCTGAATCCTGGYAGTGTCTCTGTTTCTTCTTCTTCTTCTTCAGGAAGGACAGGCC
>IWA4479
TACCCTCCATGAAGCTCTTGTATGGTCTGGCAGCAGTGGGAACTCGCTTGCGAGGATCCACTACGGYGATCGCTCTGCCGTGATCAGTGCCTCCCCAGGCCAAGTTTACAGGTTCAACTCGGAGTTGAAG
>IWA4479_H
TACCCTCCATGAAGCTCTTGTATGGTCTGGCAGCAGCGGGAACTCGCTTGCGAGGATCCACTACGGYGATCGCTCTGCCGTGATCAGTGCCTCCCCAGGCCAAGTTTACAGGTTCAACTCGGAGTTGAAG
>IWA4479_H2
TACCCTCCATGAAGCTCTTGTATGGTCTGGCAGCAGCGGGAACTCGCTTGCGAGGATCCACTACGGYGATCGCTCTGCCATGATCAGTGCCTCCCCCAGGCCAAGTTTACAGGTTCAACTCGGAGTTGAAG
>IWA4493
GACAATGGGCTTTCATGGACCATATTGAAGTGCTGCAGTGATGGTCGRAGGCTACATTCTGCACGGAAGATAGCCCATATGACGGAATGTAATACAAAATTGGCAGTGGCTCTTACTTTACTGGAGG
>IWA4493_H
GACAATGGGGCTTTCATGGACCATATTGAAGTGCTGCAGTGATGGTCGRAGGCTACATTCTGCCCGGAAGATAGCCCATATGACAGAATGTAATACAAAATTGGCAGTGGCTCTTACTTTACTGGAG
>IWA4500
TAACTGAACAGCTACTGGCGTCGTGCCACAACMTAAAATCTATCTAATACTACAGCTGCTGATAAAAAAATAGCTCTACAACTTCAACCCCCATSTACAACGTCGTACAACATTAACCTGAGCCTCG
>IWA4542
CTAGCAGCAGCAAGTAGTAGTGTAACAGCTMATGGAGGTAGCAGAGTAGTGTAGCAGCTGGTAGCATCAGGCTTCAGTT
>IWA4549
CAAGCCTCCACAAGATGCAGGCGTTGCGGCGGCAAACGGTGTCGGGCCTTCRACTGTAAAGCCGGAGGACAAAATGGAAA
>IWA4550
TTTGCGGTGACCTACCTTTCTGTAAGCTTAAAATGAAGATATAGAYATGGCTTTATCTCTCAACAGTTTTCCTCCATGACACTGC
>IWA4567
CATTGACGGCCTTGGAGAAGATCTCAYGTCCCTTGTACCTTGCATTCCTGTCGCCCACCTCAATGATCTGAT
>IWA4575
GAAGAACACCTGCAACAAGCCTAAAGYGGTGTTGCATGTCGTTGAACATGCAACCATGGAGCAGATTACCATCTAGG
>IWA4586
TCACTCGTGTGGTTTTCTCGTTCTCATCAGGAGTTCCATMATCATCAGCTAATATGAGGTGGATTCGAGGTCCTAGTGGATTCCTATTGTAGCAGCTGATTTCGCTTTTGGTGTGTGTTTGTGCTCCTT
>IWA4592
GGCGTGTGCATAAAGACTTCTCAGTTGTCATCGAYAAGATCGGGCCGGCTCCGGTGTGGACAGTGGTCGTTCGTGGGCCAGCTACCTTCATGTAATGTTTATTATGTTTGGGGTGCTTTGTACTTCATG
>IWA4600
CTTCGGTCTTTCGTCAAGAGTTGAAGGGCAGCTATATACATAAATGTTGCAGGAGCATCCMTGTTAGCAGCACCATCGTTGTTATTAATTAGTTGAGCCGGGTTTGAACATACCAGGGTTATTGCCAG
>IWA4619
TACACGATATGGTGCGTGACCTTATCACTTCCTTGTCAACTGAAGAGAATTTCCTAACAACATTTGGTGGTCAGCAGCCAGTGTAYCTACCAGGTAAGATCCGTCGACTGTCTATTCACACCTGCGTTG
>IWA4630
CGCCAAGCTTGTCCAAGAACTCGATGRCTTCTCAAGGCCAGGGAGTTCCTGCCCTTCCTTGTATGAA
>IWA4633
TGTTCTCAAGTGTGTGGGTGGTGGGTYCGTTCCTTTTGTAATACTTGGTGTTTGATGTCTACATCTTGCTGATTTATTTAAGACTTGTTTGGGAATCCGAA
>IWA4641
CCACTGTTCTTAGAGTCGAGAGTGATATCATGTCAGTCATGATACATGGTGTGATTAATCTGCCCTCYTTTTGCGTTGATGTGCAATCTTCAGTGATTTGCTTGGCC
>IWA4647
AGGCCCCTTACATCAGTTTCTCCCAAGAATTTTGATGCTGCCATAGCCTTGAYGTCCAACAACAAAGTCTCTCACCCGACTGCAGTAGCCTGATTCAGCACGTTCTTTGGCGGCAAGCTCCTCTAAACTA
>IWA465
TCAGGGAGAACATCGAGAAGGTATACCAGCAATTTTTTGTGAATTGACCTGCAGTATTTRGTTTCCTGCCATACAATGGCTCTGTT
>IWA4668
GCAACCGAGCACTTGATTTCTTCATCCAATGRGATGTTTGACAGTTTGGAGTTTGCCGACGCTTCCATGTTTCTACCTGG
>IWA4668_H
GCAACCGAGCACTTGATTTCTGCATCCAATGRGATGTTTGACAGTTTGGAGTTTGCCGACGCTTCCATGTTTCTACCTGG
>IWA4675
TCAAATCTCGGCTTCAGGTCCTCGATGCTCTGCTGCATCGTCAGGATCTCAGCTTCATGMCTGAACTTGTCCTCTGAGAGCATTTCGG
>IWA468
AGCACCTGGGTGAACTCTCCAGCGCTGTGGTGCACCACGTTCCGGTAGACACAGTTGTTRTCTGCAACCTCCTGCAGTCTCAGAACGTTTCAAGGTCAAAACAAGAACCTAGCAGC
>IWA468_H
CCTGGGTGAACTCTCCAGCGCTGTGGTGCACCACGTTCCGGTAGACACAGTTGTTGTCTRCGACCTCCTGCAGTTTCATAGCATTTCAAGGTCAAAACAAGAACCTAGCAGC
>IWA468_H2
AGCACCTGGGTGAACTCTCCAGCGCTGTGGTGCACCACGTTGCGGTAGACACAGTTGTTRTCTGCAACCTCCTGCAGTTTCAGAGCGTTTCAAGGTCAAAACAAGAACCTAGCAGC
>IWA4687
GGATGTGGCTAAAGAACTCCTGAATAATTCTGTACATAATTTGTATTGCTTCCATCAGAATGGTGTTCCGTCTTTRTTGGCTTTGCTTGCGAGGTACTTCCTATGTAAAGAAATTGGAAAATAGTGCCAGCTGCT
>IWA4704
CGGCTGTACATATCTAGGAGATGAGAAACTAGTTAGACCATATGAAAAATTCCAAACTGTAAGGGATGMTATGGGTTCTGTTATTGCTTGGCCTCGC
>IWA4704_H
CGGCTGTACATATCTAGGAGATGAGAAACTAGTTAGACCATATGAAAAATTCCAAACCGTAAGGGATGMTATGGGTTCTGTTATTGCTTGGCCTCGC
>IWA4706
AAAACTAGCTCTGAGGATGGTAATAATGGATTTAGGCTTGATGAAGATGGTGCCCTGGYCACAGGAAAGGCAGCAGCGACGAAGGAGCTGTTAGGGCTTCCGCTTGCTGAGCTTGAACGTCGTTGTAGAC
>IWA4710
TCTCTCTCAACTGCTTAACCAGGTCCCTCGTATAGGTATCTATGTRTCGGTGCGACTTCCAGTGCAATTTCTCTCCAC
>IWA4714
CAAATATTGATCCCTACGGCGCATGTGTTAGCACCCAGAGCTACTGCGTTAATGCTAGCAACAGCGYGACGGGCTATTTCTGCAACTGCTTCGAGGGATACA
>IWA4719
AGAGATGAGGATGGATCCCGCTTTAATAACTTCCAAATTCTTCACCATCGATATGCTCTRTTAAATCTTCTTGGAAAGGGAGGGTT
>IWA4719_H
AGAGATGAGGATGGATCCCGCTTTAATAACTTTCAAATTCTTCACCATCGATATGCTCTRTTAAATCTTCTTGGAAAGGGAGGGTT
>IWA4719_H2
AGAGATGAGGATGGATCCCGTTTTAATAACTTTCAAATTCTTCACCATCGATATGCTCTRTTAAATCTTCTTGGAAAGGGAGGGTT
>IWA4725
AGTTTGCCGCCAACCTACAGCCATCGTCGTCYGGACGGAGCCCTGTGCTCGCCTAAGGCCCTTCTTCCTGGAGCTGGCCGATGAAGCACAGAAGATG
>IWA4726
ACCCTTGCCAATTACACTGCCAATCACTTTGTCTGGACAAAGTATCCGRTAAACAACCAATTCGTCCGTACCGGAGGTTTCCTGGGTGTGAGCCGGCCTCCGCTTTTGATCCCTGTCTT
>IWA4726_H
ACCCTTGCCAATTACACTGCCAATCACTTTGTCTGGACAAAGTATCCGRTAAACAACCAATTCGTCCGTACCGGAGGTCTCCTGGGTGTGAGCCGGCCTCCGCTTTTGATCCCTGTCTT
>IWA473
ATTTTGCTGGCACTTCATGGCTATAGCATATTAGCATGACTACTTGGTACTTGRTGCCAGGGGCGAATTGCTCCGCACCATCGCAAAGATCACTC
>IWA4734
AGCAGCCAAAGAAGAAGCAGCTGCCAAAAGGGTCCATCCGACATTGCACTTGCCTGCTCCTGTACAGCCCACAACACAAGTTGCTKCACCAGCAACAAGCCAACCACAGCAATCTTTGCTCCCTTCTGG
>IWA4734_H
AGCAGCCAAAGAAGAAGCAGCTGCCAAAAGGGTTCATCCGACATTGCATTTGCCTGCTCCTGTACAGCCCACAACACAAATTGCTKCACCAGCAACAAGCCAACCACAGCAATCTTTGCTCCCTTCTGG
>IWA4734_H2
AGCAGCCAAAGAAGAAGCAGCTGCCAAAAGGGTCCATCCGACATTGCATTTGCCTGCTCCTGTACAGCCCACAACACAAATTGCTKCACCAGCAACAAGCCAACCACAGCAATCTTTGCTCCCTTCTGG
>IWA475
TGGACTTGATGATCGGTCACCCCAAACATTTGCCACCGAGGYTATCCAGTTCACATGCACCAGCCCCACATCAACATGAGACAC
>IWA475_H
TGGACTTGATGATCGGTCACCCCAAACATTTGCCACCGAGGYTATCCAGTTCACATGCACCAGCCCCACATCAACATGAGACA
>IWA475_H2
TGGACTTGATGATCGGTCACCCCAAACATTTGCCACAGAGGYTATCCAGTTCACATGCACCAGCCCCACATCAACATGAGACAC
>IWA4750
TAGCAGAGGGTAGCGAAATGGACGGCCATTCGACAGGTTTGGACYAGAGTGTCTTGGGGGTTCTATTGTGCCTGAAG
>IWA4750_H
TAGCAGAGGGTAGCGAAATGAATGGCCATTCGACAGGTTTGGACYAGAGTGTCTTGGGGGTTCTATTGTGCCTGAAG
>IWA4762
GCGATGATGCTTCCATTTTCTGTTGTAATGTACATAACCYTTGCCCCAAACTCATGGGAGCTCCTACGCCCCGGGGAGTAGATTCCTAGGCTGGT
>IWA4763
GGCACTACATGAGATGCTTCTTGTAAACCTATCCTTGGYGGAAGGAGAACCACCACCTGCTGGCAAAGTTTTGTTGTATTCATATATTCAGTGCTAGTTGCTGAACATGTTTGCCT
>IWA4778
GTTATGCGCCATCTCATGTGCCTCAGAGATCAACRTCGTTGGAGGACGATCCGTTCTCCTACCCCAACCTCTTCTCATCGAAGCCTTGAGTTCTAGTTATCTGCAAATTAGTCGTTGAGCCTGGTTTGAA
>IWA4796
ACTGACGGAGGAAGAAGAAGCGGATGCTGCAGCTAGCACACGGCGATGTTGAGCGCCGATAGCTTGTGTGCATGGTTCTTGCCCTGCTTYTTGGATGAGCTTGCTGCAGGATGTTGTTG
>IWA4805
GATCATGTGAACATGCTGGGTCTTAGTAAGACAACGCTAAGGTTGCGATACCTGATCAATTGGTTAGTGACCTCGCTACTKCAGCTTCGGTTGCCTGATTCTGGAGACGGTGAT
>IWA4805_P
GATCATGTGAACATGCTGGGTCTTAGTAAGACAACGCTAAGGTTGCGATACCTGATCAATTGGTTAGTGACCTCGCTACTKCAGCTTCGGTTGCCTGATTCTGGAGACGTGAT
>IWA4814
CGTAGCACCTTTATTCCCTGTTCTGTGTATTGCATATTCTGYTCAATAGCATTGCATCTTCTAGTCTGAAGCCAGGACATTCACAGA
>IWA4819
TACTAGCACGATAGTCACGCTGAAAATCAGGCAGAAATTATTTAGGATCTCACRGTTCTGCCAACCCTGTGAGCCAAGGACATGTTCTATGTCGAACGGGATTGGCGAGTTAGTGAT
>IWA482
ATGATCAATTGGTTCCTGTGATATCATTYGACTGTTTATGTTGAATGGCCCAAGAATGTGTTGTCCCATGTGCAGAACA
>IWA4832
TAAGCTTGCCATATGCTCTCTAGAATACAATTTACAYCCCTTAGTTTTGACTGTAAGTAGCAAAGTAGATGTTTAATTGGCTGRCTCTTGTTGTGGAGCTTATTACATTGTCCTTACTGATCTCAGTCT
>IWA4841
CAAGCTGCAGTTCATGTGAGAGAAAAGAAGGTCCCGAAAGCTGAAGAAGTTCTAAGTCGGTATGCTGAGAAGCATCCTGATAATTCTAAAGGAGTYCTCCTTGCACTTGCCCAGATTGCTGCCAATGCCA
>IWA4843
CTCTCAAGGACTTGAAGGTGAAGGGCTGTGGGAAACTTAAGGGAATCCCTATCGGTGTCACTGAAAATAACCCGTTCTTCGCAACAATAATAGGAGAAAYGCAATGGTGGAACGATTTAGTCTGGGGTG
>IWA485
CTTTGACAGATTTGTAGGGCACTGGCTTAYATCCATCGCACCGTTGGTGTTTGCCACAGGGACATAAAACCACAGAATCTTCTGGTAAGT
>IWA485_H
CTTTGACAGATTTGTAGGGCACTGGCTTAYATACATCGCACCGTTGGTGTTTGCCACAGGGACATAAAACCACAGAATCTTCTGGTAAGT
>IWA485_H2
CTTTGACAGATTTGTAGGGCACTGGCCTAYATCCATCGCACCGTTGGTGTTTGCCACAGGGACATAAAACCACAGAATCTTCTGGTAAGT
>IWA4860
ACACTCTGACTGGACAGTAGTTAACAGATTTAATTTATGATTTAAATAAGYAGGACAAGTACAACAATGATGAAAGGAGAATCCTTTATCACTGCATTGGATTACCTATAAACCAATGTAAACCTACACGATGCTAGGGTCCTCAAGAA
>IWA4872
AGGCTTTAAAGCTGCTGCACTTTAGTAGTTAGGATTAATTCTTTGTTTTGGTTTGAAATGCTCCCCAATTCCTCYTATTTGATTGATTCATCTGATGGTCATTTGTCAGGCAA
>IWA4872_P
AGGCTTTAAAGCTGCTGCACTTTAGTAGTTAGGATCAATCCTTTGTTTTGGTTTGAAATGCTCCTCAATTCCTCYTATTTGATTGATTCATCTGATGGTCATTTGTCAGGCAA
>IWA4872_P2
AGGCTTTAAAGCTGCTGCACTTTAGTAGTTAGGATCAATTCTTTGTTTTGGTTTGAAATGCTCCCCAATTCCTCYTATTTGATTGATTCATCTGATGGTCATTTGTCAGGCAA
>IWA4903
TCAGGAGTCTTCAAGTGGTGACCATAGAAGRACTGAGCATGTTGAGCGACAGAGTGGTGTGGGTTCGCAACCATTA
>IWA4954
CTCTAGGTATCTTTTGTGCGCTAGCTGTGCCAARCAGCCGTTATGTATGTTCATCTAATTGTCACTTCTCATTTCTCCTG
>IWA4961
GGAAAGGACAGATACATGGGTTCAATCGAAAGTCTCATCCGCAATAATATMCAACAATACAAAATTGATATGGCAGATGAAGTCATTAATGCTGGTCGTTTTGATCAAAGAACGACCCATGAGGA
>IWA4977
TCGCATTATGAGCTCCTTCCATTTGGCGCCGGGCGGCGGATCTGCCCTGCTATCCCCATGGGCGCCACAATCGTGGAGTTCACGCTTRCTAGCTTGCTGCATTCCTTTGACTGGGAGTTGCCTGACGGCATGAGGAAAGAA
>IWA498
AGGGCGAGATCATCGAGAACAGCACGGAGAAGTACCACGGYACGTTCACGAACACCTGCTCGGTGCCAAACGCGAGTGYGGGCGACGGTGTGAGGTAAATG
>IWA4992
TTTAAGAAAATCCGGTGCTGATATATATAAATATTATATATATGGTTGGTTTCGTTCTTTCRTAGCGTCGGTCGGTCGGTCCCTAGGGTCTATCTATC
>IWA4993
TTAGAGGCGCGCTGAATAAGCCAGTCTTATTGTCAGTTATAGAGAGTCCGATATTTTATTTATTTTCTTCCCTTTGTCTCCCCTGCCTTYTCTTGTGGGTAATAATCGAGTCTGTTTGGAAGTCGTTGG
>IWA4995
CATACGGTGACATGCAATCCACTTTGCATATTTTTTGAGAATAGTCTTTTGATGTGAATGCTTCGGAGYCTTTTGCTCTGTGCAACGGGATAGCCACCACACCGTAA
>IWA5012
TATTTGGGCTGTGGAAGGACCTGCGAGCTGCAACGTCGTGGGAGGAGGTCGAGCACTTGGTYTGGGATGGCCTCAACCGATACCAGCAATCGTCGCCTACACTCTCTAGCTAGCA
>IWA5018
GCAGTACTTTCAACCGAACCATGACAATCAGAATACCAAGCATCAAGTCGTGAAATTYCCATCGAAACTCCAGGTTGAAACCGATTG
>IWA5018_H
GCAGTACTTTCAACCGAACCATGACAATCAGAATACCAAGCATCAAGTCGTGAAATTYCCATTGAAACTCCAGGTTGAAACCGATTG
>IWA503
GCTGTGATACCAACATTTCAGTGTTTCTTTTAGAAAACAAGGCTAGGCAGMTACGGTCAYGGGATTCCTGACCAAGCGATACAACAAACAAGCAACAGCACCAAGCTGCTCATGTGTTTG
>IWA5047
GGCATTTGTCTTTTACGCCCAAATTCACGGAMAAGAAACTACTGTCTGCATCCTCGARACCGAAGGTTGCCATCATTCGGGAAGA
>IWA5047_H
GCATTTGTCTTTTACGCCCAAATTCACAGAMAAGAAACTACTGTCTGCATCCTCGAAACCGAAGGTTGCCATCATTCGGGAAGA
>IWA5052
TCGCAGCAAACTCAGACTTCCGGAAGGGCAGTACYGTGAATGCTACGTTCCATTCGGCCTGTCCAAGGAATGATCT
>IWA5052_H
TCGCAGCAAACTCAGACTTCCTGAAGGGCAGTACYGTGAATGCTACGTTCCATTCGGCCTGTCCAAGGAATGATCT
>IWA5059
GTGTACTTGAAGAGCCAGAGATAGCTGGTGAAATAGAAAAACTATTGCAGACTRTATCTTCATGTACTGCTGGACCTGGACTACATTGCAT
>IWA5068
ATCAGATAGTGACGGCACAGTGAGGAGCCAAGCGATGATACCTCCGCAGCTGCTTGTGCCTCGCTCCATGATGCCCTCGTCATCGTYGGAGCCTACTGTGCATGGGGGCAGAGAAGCAGGCTGTCCTGTT
>IWA5068_H
ATCAGATAGTGACGGCACAGTGAGGAGCCAAGCGATGATACCTCCACAGCTGCTTGTGCCTCGCTCCATGATGCCCTCGTCGTCGTYGGAGCCTACTGTGCGTGGGGGCAGAGAAGCAGGCTGTCCTGTT
>IWA5068_H2
ATCAGATAGTGACGGCACAGTGAGGAGCCAAGCGATGATACCTCCGCAGCTGCTTGTGCCTCGCTCCATGATGCCCTCGTCGTCGTYGGAGCCTACTGTGCATGGGGGCAGAGAAGCAGGCTGTCCTGTT
>IWA508
AGTCAAGGGACTATTTCGGCATGGGATGCAGTGCAAGACRCGTGCTTCAGGAGGGTGTGCCCTGTGCAAGAAAATGTGG
>IWA5081
TGTCGACCACCAGAACTTTGTCGTAGATGGTAGCAAGRGCCTCCCGTGCATCTTTAGCCTCCTTGGACAAGGGGGCTTTAGCTGGAGGAGGCTGTACCGCTGTCTTGGCTGTGCATTCATGCTCAGCTTC
>IWA5106
CTCCAAAGACGATGAACACCGTCATAAGGGATGGCCCAAGAGCCATCGCAGCCTCGGTTGTAGGAGCRATTGCTCCCACAGTAAGACCCATGGCTGATGCCGCAAACGATTCAAC
>IWA5116
ACAGTACGCATGGTGGTTTGGTTCTGCATGCTAGTTGTGAAAGATGCATGCRTCCTATCTCCCAAGAACTCCTCTAGA
>IWA5116_H
ACAGTACGCATGGTGGTTTGGTTCTGCATGCTAGTTGTGAAAGATGCATGCRTCTTATCTCCCAAGAACTCCTCTAGA
>IWA5116_H2
ACAGTACGCATGGTGGTTTGGTTCTGCATGCTAGTTGTGAAAGATGCATGCRTCTTGTCTCCCAAGAACTCCTCTAGA
>IWA5116_H3
ACAGTACGCATGGTGGTTTGGATCTGCATGCTAGTTGTGAAAGATGCATGCRTCCTATCTCCCAAGAACTCCTCTAGA
>IWA5156
ATCGCCTAGTTCCTCTCCACAGGAGCTGCGGGAAATTCTACAAACTTTTGCGGAGGYGCGGCGTTTTCTGTCAGGCATAAAATTGGGTTGTGTTGGTATCTTTGCTTTGAGTTGTTCATTCTTGCACTGCCGT
>IWA5161
TTGCAGCTTCGTTTGGCATCATATTTTTGCAGGAAAYAATAACAATTCGGTGGCCACAGGAATCGAGGGGGAAAATGATCCTGAATGTGGTTGCGCTTGGCCCAGTAATTATC
>IWA5169
AAGGGAGGACAAAAGGTCAGATATGTTTGGGCCRCAGAAAGAACCGCCATGCTGAGGAAACATAGGTTCACCCGCTAAGCCATAT
>IWA5200
GTACCGACAAGGTCGTTATCATTGAGGAATAGGAAGCTGAGTTGAGTCAGTTTGGCCAACCATGTYGGAACAACACCTTCAAATGAGTTCTCGCCAAGGGAAAGAGTTTGGAGGTATGGACAAGATGCA
>IWA5203
GCAGCATCAGAGATACATCCTTTGTTAACATCTGGGGGCATAGAAATTACTGATTTTGATGCCTTCATATGYAGCAGTGGCAGTGATCTTTGCTATCC
>IWA521
AGGGACATGTAACTAAGAAGATTCTCACATGTTTTRTCTGTCTCTGCTGTATGCAGTTTAYGAGGAAACAGCTGGGCTAACGGTCAACGATCCAGTGTTGAG
>IWA5210
AACTGAAGCCAGCAACACTCCACCATTAGGTRTTGCATGGCCATTTTAGCGATCCTACTAGGCTTGTGA
>IWA5212
ACGGGAGTACACCTTCAAAGGGGTATCGAGCCATCAATGCATCCCAGCTCKCATATTCTTCGTCATCGCTGACCACGATTTCTTCCC
>IWA5216
CCAGTACATTGACGTGCAAGTCGGGAGTTACTCRGTAGAAACGCCGTCTTGATGCCTATCTGAAGGCGAATAACAAGGGGATTTTGTAGCAGTGGCAGTCTTGTAATGTCGTCCGCATGGGTTACATTTC
>IWA5218
CCTCACCTTACATGTGCATCCCAATGGGGGAGGATATCATCATGGAGACCGTCAAGGYGCGTTTGGCTATCAGAGTACATGTCACGGGGAAAGTTCCCTCCAGCGTGATGTTAGAAGTGGTGGAGCCTT
>IWA524
CATTCCATGAGTCCACTTCGATCCTGMGTGTATGTGACCTTCCATGGCTGACATCCTGAGCATCGTCGACGACAACATT
>IWA5252
AACCACCACTGGTACCATTCAACAGCATGGCCACCATATTACAGCYGACAGCGGTGAACTTGTTCCTTGTATCGGAGAAGG
>IWA5275
AGGACACGTCGCATGATTAGATCACTCGAGAGAAGRTTACGTGACGCGGCAGAGCCTCGRGTCGGGAGGTACGGCCAACAAGAGATA
>IWA5278
TTCTGTTTCCAGACTGCTGAATGATGCTGTTAYCTTTGTGGTCATTGGTGCTGAATGATGCTGCCGTTTCTGGTTTGGTTGCCCA
>IWA5280
CACAACCTTGAAGATGGCAGCTGTGGCGACATCGGATTGCTGGCTTGYGCGAATCACCAAAGGAGTTATGGTTTGCTGCCA
>IWA5285
AATTGAAAAGCGGGACCGTGCGGAGAGGATACGTGCCGAYGAGGAACGGTCGAAGGAGCTGCGCATCTTCGAGAAGAGGGTGA
>IWA5285_H
AATTGAAAAGCGGGACCGTGCGGAGAGGATACGTGCCGAYGAGGAACAGTCGAAGGAGCTGCGCATCTTTGAGAAGAGGGTGA
>IWA5303
ATCTTGCACATTCCCGGTTGTTTTTGTACATATAACTAATAATTGCCCGTGCGCTCAACRTGAACATATAAATATTCTAATAATAGGTTATCCCGTGATTTACCTGCCTAT
>IWA5303_H
ATCTTGCACATTCCCGGTTGTTTTTGTACATATAACTAATAATTGCCCGTGCGCTTCAACRTGAACATATAAATATTCTAATAGGTTATCCCGTGATTTACCTGCCTAT
>IWA5331
CATCAGGTTTCCATTCACGGGCTCTTTCGCAGTCAAAAGGTTCCTGTATAATATGCTCGCGTATTTCTTCATACTTCTCTTTCGTTGGAATRAGTCTCCATTTGAAGCACCTAGCACATTGGATAG
>IWA5331_H
CATCAGGTTTCCATTCACGGGCTCGTTCGCAGTCAAAAGGTTCCTGTATAATATGCTCGCGTATTTCTTCATACTTCTCTTTCGTTGGAATRAGTCTCCATTTGAAGCACCTAGCACATTGGATAG
>IWA5345
TGCACTGTGTCGCTCCTTTGTATTACAACTATAGGCTAGTGGTCTAGCATACATGCATTATTACATTTATTTATTCGTATACGATGATTACTCGAGTTTGTAYGATTCCCCTGTTGTGAAGCATATCA
>IWA5349
CACAATGAGAACAGGTCCAGTGCCTTGTCCCTTCACTTTTCCACCAGTAGTGTCGCGCTCTTYGATCATTGCCCGGTATTGTTTTGAACTGCTTAGCAAGCATTCACTAAGATACTCTGCTGCTTCCTGA
>IWA5358
AATCCATCGTGAAGACCCTCCTGAAGTAAAATGGTAGTGCTAGTACATGTCGTGCTCYGATATGTGCCGCATTCAAGGAGTCTCTGT
>IWA5363
CCCATCGCAAGTCCAATATCAGCCTCATGAAGTGCAGGTGCATCATTTGTCCCGTCACCAGTCACCGCAACAACTTCTTCATGTGTRGTCCGGAGATTCTTCACTAAGGTGTGCTTGTCAAGTGGTGAAG
>IWA5366_H
CTGACATGCTGTTTGGCAAGCGTGGGAAGAGCGGCCTTGTGGCCCTCAACCTAGATCKTGCTCAAGTCCGCCAATTTGTCAAGGA
>IWA537
AGGTGTGGCAATAGTATGGGTACCCTTGRTAACGAAATTTCAACATAATTTTGAAACAGACACCAAGAACCATCTTGGGT
>IWA5381
GCGGAAACATGTTATTGGTCAGCACACATTAGTATGGAGTTAATGGTAATAAAAGATGAGATCCATGTATGTAGCCCAGTAGAAAATAGTATGYCACGTTGTTCTTCGGAGTGATCTTGTACGGCTGT
>IWA5420
ATTTTACCCTTCGCGGGCTGGTGATTCRCCAAGCACTTCCCGTGTGACATTTGCATTAGACCGTAATTACCAGTCTCATATCGAGTATCGTTGGGG
>IWA5426
ACAAGCACTGGAAGATGCTCTGGATGTYGAAGATCTTGAAGCTGACAAGCGCCCGGAGGACTTGATGCTCAGTT
>IWA5442
TGGAAGAACCCCATTACCACTGTGCTAGTTCACATCCTCTTTATAATGCTGGTGTGCTTTCCAGAGCTCATACTYCCCACAGTGTTCCTGTACATGTTCCTGATAGGGATCTGGA
>IWA547
TGCCCAACACAAAAGTGAGCACCTGCTTGCTAACAAGGCGTGACATGATCTCCATYACAAAATCCACCTGAAAGGAAGTCTCACTATCAGGTT
>IWA547_H
TGCCCAACACAAAAGTGAGCACCTGCTTGTTAACAAGGCGTGACATGATCTCCATYACAAAATCCACCTGCAAGGAAGTCTCACTATCAGGTT
>IWA5474
TTCTTCGAAGACATTCACGCAAAATGTTGAGCTAACAGRTCCTATTATTTCACGTTTTGATGTCCTCTGTGTTGTGAAGGA
>IWA5532
CCATCCTGTTGGCTTCTATCATCTCGCTCCTGTGGGTGCGTGTGAACCCTTTCCTCGCCAAGACYGACGGCCCTCTTCTGGAGGAGTGCGGTCTGGACTGCACCTAGGAGATCAAAAGGATCGACG
>IWA554
TTTTCTATTTGGCTGGGCGGTTGCTCAGGGTTTAAGTTATGGYACAAGTTTTTTTCTCTCAAGTGCTTCCAACGTTTTTCCATTCGGCTACTTTGCC
>IWA554_H
TTTTCTATTTGGCTGGGCGGTTGCTCAGGGTTTAAGTTATGGYACAAGTTTTTTTACCTCAAGTGCTTCCAATGTTTTTCCATTCGGCTACTTTGCC
>IWA5542
ATGTCCGCATGAAAGATCAGATTATGGGTTRCCCAAGGATAAATTCATCTTTGCATGCTTTAATCAGCTCTACAAGATGGACCCAGA
>IWA5551
ACCTGCATCTCGAAAGCATCGCGCAGCATCAGGCGATTCGACCTCGCCGTTGCTCKGGCGCCGGAGACGCCGACGCCGACGAGATGACGGTGTTCCACTTCCTCAACT
>IWA559
ATATTATGGGACGGAGGGAGTAGTTCACATTTGTTATATGTRGCATAAGCCATAATATTTCTAGTTCGGTGCTCGGAGTAAAT
>IWA5615
ATGCTCCCGACAAACATCAGCTAGAGTCAAGGTGCCCACAACATTKGTACGTATGGTGTCTGGCTTGTGAGACTCACACCAA
>IWA5615_H
ATGCTCCCGACAAACATCAGCTAGAGTCAAGGTGCCCACAACATTKGTACGTATGGTGTCCGGCTTGTGAGACTCACACCAA
>IWA5622
TTGAAGCTAGGGAGACCCTCAGGTGAAGGCAACATCGAGAAGGGYAGCGGTGAGAAATCAGATGGTAAAGATGCTGTTGACGC
>IWA5648
TGAAGATCGAAGCTACCCTGCAAGGTAGTAAATTTATACTATAATTTARAACATTTGTGTATAATTGGATTTAGGATTCTAACCACTTGTCTC
>IWA566
GTTCTGTCATTCCTGGTTGGGATATACTGCGCAGGCTATTCTTCTGTTTGTGTGTGTATTGTTYCATTGAGTGTGCACACTGACATTA
>IWA5673
TGCTTATTGCCTTGATCTGGAAATTTGATTTYGCTCCCTTCATGGTCCTTATCATTGCCATTCTCAATGATGGTAC
>IWA5679
TTGCAAGGCCAAACATGGACAGTGGTGCCATGGACAAAACAGAGGCTGGCGGTGGCAMCGGTAGTGGGAGCGGGCCGAGCGGTAGTGGCAATGACATGGTATGTCAGAATCAGCTCAGCCAA
>IWA5679_H
TTGCAAGGCCAAACATGGACAGTGGTACCATGGACAAAACTGAGGCTGGCGGTGGCAMCGGTAGTGGGAGCGGGCCGAGCGGTAGTGGCAATGACATGGTATGTCAGAATCAGCTCAGCCAA
>IWA5685
AGAGCAGCAAAGAGATTGCCTCAACTCAGCCAGAGGGAAGCAGTCCTCCAGAGCCARAGAAAGCTTCTGACAGTAATAGTGACGGAAGCTCCTCTCCGGGCAAGAAAACAAGTGGAAGCAAACTTTCAGCC
>IWA570
TAGGTTACGCAGCAGAGAAGGTAACATACACTCCTCCAATYTGGGGCTGGAAAAGGATTTCTGCCATCTTGAATCTTTCTTCTGATAGAGTGAACCACCCT
>IWA5704
AGTCTACCATGAAACTGGTGGTTGATGCTGAKACCGATAAGGTACTCGGTGCAGCCATGTGTGGACCAGATGCAGCTGAAAT
>IWA5704_H
AGTCTACCATGAAACTGGTGGTTGATGCTGAKACCGATAAGGTTCTCGGAGCAGCCATGTGTGGACCAGATGCAGCTGAAAT
>IWA5748
ATTGCAACCATGCCCCATTCTAGCCCGCCGCCAAGTTGGCCGRCCAAAGGAAAAGCCAGCTGATCCTCGTATTGCAATTAAAAGGGCGGTGCGCTGCAGCAGGTGCAAGGGCTATGGGCACAACAAAGCAACTTG
>IWA5748_H
ATTGCAACCATGCCCCATTCTAGCTCGCCGCCAAGTTGGCCGRCCAAAGGAAAAGCCAGCTGATCCTCGTATTGCAATTAAAAGGGCGGTGCGCTGCAGCAGGTGCAAGGGCTATGGGCACAACAAAGCAACTTG
>IWA5748_H2
ATTGCAACCATGCCCCATTCTAGCTCGCCGCCAAGTGGGCCGACCAAAGGAAAAGCCAGCTGATCCTCGTATTGCAATTAAAAGGGCGGTGCGCTGCAGCAGGTGCAAGGGCTATGGGCACAACAAAGCAACTTG
>IWA5766
GTACCCCGGAGAGAACATAGCTTTTTTTCGGCTCAATTTGTGAGAGAACTTGACTTRGCTGGATGGTCTACTATGTAATAGCACCTTTTCTTACAATCAGCAATGGAGATGCTTAAATGGGTGACATCGT
>IWA5769
GCCTATAAAAGCCTGACAGCAGTGTCGCCAGCCTCGACAAGTCCAGTAGCAGGTTCTTAAAAGTGCCCTYGTAAACAGGAATGAGTTGGATCTTGAATTCAGATCCGCGCACTCTCATGTGCTTTAG
>IWA577
CTCTTTGTGTGATGGCTAAGCAGTGAAATTAGTTTTGTTTCTCCCTCMGATCCATATAATCGTGAACTGTTACTCCCTCT
>IWA5799
GGGCAGTTATCTAACCATTGGAGGGAYTGGCATAATCTTACCAAGCTGAACATCTCAAAC
>IWA5799_H
GGGCAGTTATCTAACCATTGGAGGGARTGACGTAATCTTACCAAGCTGAACATCTCAAAC
>IWA5802
ACTTGAGGATTAGGATTGCGAGCTTTCTAAAATACAACAGCGGTTGTTTTAAGCTGATTGGAGATTACATGTACAGTTTTATAATTACAGGGTCGTGKGAACTTGACAGCAACGATGACCATGACCATG
>IWA5816
AAGGTGGAGTTCTTGTTGGGCAGTCGACTGATGGACATCAGTTGACCATCAGAGGTGCCTYGGAAGGCCGTGAATCACATTATCTAGAGGTTATTGGGATTGCTGACAACGACCAGTCCATCAGTGCTGAAA
>IWA5816_H
AAGGTGGAGTTCTTGTTGGGCAGTCGACTGATGGACATCAGTTGACCATCAGAGGTGCTTYGGAAGGCCGTGAATCACATTATCTAGAGGTTGTTGGGATTGCTGACAACGACCAGTCCATCAGTGCTGAAA
>IWA5819
AACTAGAGGCTGTCTGCTTGAAACCTCAACGAGGACTATATGTAAAGGGCACAGAGACATGTTAAGGCGTCCCRTAGAACTAGAAGCAAAGGCGCACTTCCTTGCGCTCGTAAA
>IWA5860
CCTGTGTGCTATCCATCTTCCCCGATGAGACCCGCCGCAYCTGTATATCCACGTTCCACGCCTGTCCTTTGCTACCAAA
>IWA5861
CACCAATAAACAGGCTGACCAGGCAGCAGAACGCGCTCATCTTGCGTAGTTCCGCATCCCGTYCACTGTGCACAGTGCGCCATAATGATGAGTATGGTAGATTTGTGAGTCCAGC
>IWA589
GTTGTTTCTCAGATGGGATGCTTCAAAATATAGCTTTGTTTAGTATTTTGYTGTCTTGTGGCATGCACCTGAAACCATC
>IWA5891
GAAGGGTCAAAGCTACTCACTTTCAGGCCAAGACAAGGCGGACTAGACMGGTGATGGGTCCATGTCGTCGGATATCT
>IWA5893
CAGGCTATACTCTCTTCTGGGGTTCTCTGACTGAGGAGATCTCGTCCARCCCGGTGCACGGACATGTCCTGTAAAATCTAATAATCGTTGGCCTTCTCCCGCAGCTCATTTAACTCCCTCTCG
>IWA5893_H
CAGGCTATACTCTCTTCTGGGGTTCTCTGATTGAGGAGATCTCATCCARCCCGGTGCACGGACATGTCCTGTAAAATCTAATAATCGTTGGCCTTCTCCCGCAGCTCATTTAACTCCCTCTCG
>IWA5893_P
CAGGCTATACTCTCTTCTGGGGTTCTCTGACTGAGGAGATCTCGTCCARCCCAGTGCACGGACATGTCCTGTAAAATCTAATAATCGTTGGCCTTCTCCCGCAGCTCATTTAACTCCCTCTCG
>IWA5902
ACTTCCTCGAATAAGGCCACGGTGGCACAATTGTATAGYAAAAAAGCTCTGCATCTGGCGCGCAGCTGCTGTCATGTTCT
>IWA5930
TGTGAAGTTCTGCCAGAAGCATGGAATCTCTGTCACCGCACACACACCCCTGGGCGGCTCCACTGCCAATACCGAATGGTTYGGCTCGGTCTCATGCCTCGACGATCCTGTCATCAA
>IWA5930_H
TGTGAAGTTCTGCCAGAAGCATGGAATCTCTGTCACCGCACATACACCCCTGGGCGGCTCCACTGCCAACACCGAATGGTTYGGCTCGGTCTCATGCCTCGACGATCCTGTCATCAA
>IWA594
CCAGTATGACCAGATTGAGCACAGTTATAACAAGTAACTTCTTTTGAACAACTATCAGARAAGTCGGTACAACACAGGTGACCATTCTGGTTACACACA
>IWA5957
TAAACGTGGGTTGTCTCTACCCTACGGCCACAAACAGAGGCCTCGACACCGGAGGGAGGCGGTGAGATCTCCYGGCGGCATGTCGTTAGATTCGGACTCCTCT
>IWA5964
CGACAGAGAGAATGTGCATCAAAGATGCTGCTACAGCAATTCACAGGATAAGGGATGAATATAYTAAAGTAATCCAAAATGAGGGAGTTGTTAATGCTGCCTATACTGCAAGGCAT
>IWA5968
GGGTGGTGATCAGTTCATTGGACTGATAATAAAGAAGCACGACCGGAGTGTGAAATAATCGGTCGAAGAAGAAGAGGAGGTAGCTGAYGTGTTTGAGGCAACGTGTTCGCCACGCGATATGGATACCTGC
>IWA5969
GTTATGGTGGTGAGAGTGAGTGAGAGAGTATTTYTGATAGTAGGTTACATTGTGATAAGTTATAGTAGCTGCTGGTTATGTTATGTTCCTCCTTTATGTTACCTGTCAATGTTGGTCCAGACATTGTAGC
>IWA5969_H
GTTATGGTGGTGAGAGTGAGTGAGAGTATTTYTGATAGTAGGTTACATTGTGATAAGTTATAGTAGCTGCTGGTTATGTTATGTTCCTCTTTTATGGTATCTGTCAATGTTGGTCCAGACATTGTAGC
>IWA5977
GATAACAGTAGCATGGTCACATTTTATTGTGTCAAATAAGCAAGTATGATTCAAATYACATTGTGACCTCAGAGCTCATGAAACTG
>IWA6012
TCGCTACCATCCATATGCAGGGTAAGCCTGTGGATGGTCAATGCTAGATGAGAACTTAAGAGATATCACCTGCAGCTAGAAGAACCTTGTGATCTRCTTAGTTTGCTACTCCATGGTTGTAGAA
>IWA6012_H
TCGCTACCATCCATATGCAGGGTAAGCCTGTGGATGGTCAATGCTAGATGAGAACTTAAGAGATATCACCTGCAGCTAGAAGAGCCTTGTGATCTRCTTAGTTTGCTACTCCATGGTTGTAGAA
>IWA6013
ATACGAGAGAACTGTCGGAGTTCCCAGACGTGAGGCTATGGTTTGTGAGGCTCGATGCCTCCTRCCCCTGGTTTCCGGTGGTGCTTGACT
>IWA602
TGTTTTGCCAACCAGGTGACCATGAGTACATTGATGTCATAATAGACAACGACCTGMCGGGTCCAGAGCGTCTGATCATCGACAT
>IWA6035
TCTGGGACTCAGTATGTGACTGCTAATATTTACTTTCCTAAGATCTGTGAAATTAAAATGAATATAAGGAAGTGGTCRAAGTGTGGGAATGAAATTATAGAAGCTATGTCAGATGCTATGAG
>IWA6035_H
TCTGGGACTCAGTATGTGACTGCTAATATTTACTTCCCTAAGATCTATGAAATTAAAATGAATATAAGGAAGTGGTCRAAGTGTGGGAATGAAATTATTGAAGCTATGTCAGATGCTATGAG
>IWA6048
TGGAAAAATCTACCCGCTACTTTCAGTTTTCTTGGGTTGGTAATTGATGCAGTTTTGCGTGAACATGCGTACTTTATYATCGGAAGTTTTGTTACTGGAGTAGTTTTCCTGGGT
>IWA6063
TCGCAATGTTGATTCGTCGCTACGCCATATCYCATATCCTTACCGTGCTTCCTATCCTGACTCATCTGCCTTCATAGGAG
>IWA6065
AGTGAGGATCACATGTTGGGATCTGGGGGCTTTGGAAAAGTTTTTAARGGCCAACTGAGCAGCGGTTTGGTGGTTGCAATA
>IWA6065_H
AGTGAGGATCACATGTTGGGATTTGGGGGCTTTGGAAAAGTTTTTAARGGCCAACTGAGCAGCGGTTTGGTGGTTGCAATA
>IWA6067
ACTCCATACTCCAGTGGTTGTTTACATTCTTGAGAGTCCARTAAGCCCATCCAAATGTTGCCTTCCCATACACATCCATC
>IWA6067_H
ACTCCATACTCCAGTGGTTGTTTACATTCTTGAGAGTCCARTAAGCCCATCCAAACGTTGCCTTCCCATACACATCCATC
>IWA6067_H2
ACTCCATACTCCAGTGGTTGTTTACATTCTTGAGAGTCCARTAAGCCCATCCAAATGTCGCCTTCCCATACACATCCATC
>IWA6076
GAACACCACCTGAAAGATGCAGGGCGYKWWWYWACTATCTGAAGCTATTCYCTATTTATATTCTACGACCGATAAGTTCCCTATTTACAGTTTAAAGCAGCCACCCCCTCTCCCTTCCAGAGAACGGTACAT
>IWA6082
AATTCATGACCGCTTCACCGGAGGAAGARCCACAATGCTCTAGCCCCATTGCGTTATCCCCATGGGGTGAATCTGGTTACTATCAAGGCGACGCTGTTGATTCTGGACTATGGGG
>IWA609
GGCTTCATCTCTGTGCTATGCTTATTCCGCCCAAATTTCAGGTATGGRTCGATGATTCTGACGACAACACAACCGAACAGATTTGTGATGCC
>IWA6133
CTGGTCTTCTGCGTGTTATCAGTTGCAGGATATATTTAGGAAGTCTGGGCCGCAKGATATATTTGGATATGTTGGTTCTCCAGAAATTGGAATTATATGGCTTAGCGGAGAGACACATCTTGCTCTG
>IWA6137
CCGAGACGACAAAGTACTTGATGTCAATCTGATCATGGTTGCTGGATCAGCTCAGGATGGGGAATATGCGRGTCACGTGCTCGAAYGGAACAGTGTCGGCTGTGTTCTTCTTGAGTTCGGGGTGATTGA
>IWA614
GAAGCAAGTACAGTAAGTAGGAAAAAAATGCGCTTCGCTCAAGAAACCACACATTCCTATRTAAAGAAATCACCTAAGTAGGTGCACCTAAGATTCTCCTCCAC
>IWA617
GGAAGGGATCATTCATGAACAGGTTCCAAAAATGGATCAGCAGGAGRAGACTATAAAGTGAGCATGCTTCTCAGCAATCAAAGCTCAAGTGCATGGTGCAAT
>IWA617_H
GGAAGGGATCATTCATGAACAGGTTCCAAAAATGGATCAGCAGGAGRAGACTATAACATGAGCATGCTTCTCAGCAATCAAAGCTCAAGTGCATGGTGCAAT
>IWA617_H2
GGAAGGGATCATTCATGAACAGGTTCCAAAAGTGGATCAGCAGGAGRAGACTATAACGTGAGCATGCTTGTCAGCAATCAAAGCTCAAGTGCATGGTGCAAT
>IWA6172
CCTGTACATGGTTATTCCCCCGCAGCTCRCTCCGGAGATGGTTGTACACCTGATTCCAGGCGTGCTCTGTTGGTTGCTTT
>IWA6179
ATTTGGGCCCAAACCTCTTCTGCCCTTRAATCTGGCGGCCGTAGATGAAGGAATCTCAAGTTCGTTCTGTGCTCGGATTGGAACAAGTAAGGAACAGGTGCCAGTCTCGTTGTGTAA
>IWA6192
TCCCCTGAATTGTGATGTGCAAATTCACACTTGGCAAATACARCATAAACTCTACTTGCAACAGAACAACAATTACCATAGAGTTACAGACTTGCACTGTTATGAGGCATGAAATTACAACCAGAAAAGTACGCCAAGGCA
>IWA6196
CAGCGAATGGGTAGAGGTAGAGTTCTTCCATCYAAATCCCTCTGATGACGACTGGATTGGTGTGTTTTCTCCTGCCAA
>IWA6225
CGGTGGACGTGTTCAAGAAGCTKGAGAAGCGCAAGGTRCTGAGCAGCGTGGAGAAGGCGGGGCTGCTGTCCAAGGCGGAGGAGCTCGGCGTYACGCTCTCCTCGCTGGAGAAGCTCGGACTGCTCTCCAA
>IWA6250
AGCTACAGCTAGGTAGGATGCTTAACTGGAAATCGATCAAATAAGAGTTGMATCTTAAACTAATATGCAATGCACAATTCTCCTCCTGTCTTGGGAGCACGGTTGGGTGCTCATTTGGCCATCATGACC
>IWA6250_H
AGCTACAGCTAGGTAGGATGCTTAACTGGAAATCGATCAAATAAGAGTTGMATCTTAAACTAATATGCAATGCACAATTCTCCTCCTGCTTGGGAGCACGGAGCACGGTGCTCATTTGGCCATCATGAC
>IWA6259
CAGCACTCCATTTTACCGACTAACAATAACAGCGCACCAGCACYATATCCCCATGTCCAACGTGCTGGTACAGATTACATACTGAATGACACAGATTTATTGCCACCACAAGGGGGTATGGGATTGCTCTAGCT
>IWA6266
AATCCATTTCCTAGCTGGCGGCTTCCRATTGCCAAGCGTAAGATGCATGGAAGAGAATGTAGCAGAGTGGGCAAAGTA
>IWA6277
CGGTGCTTGGTTTTGCATTCAAGAAGGATACTGGTGRCACTAGGGAGACTCCAGCTATTGATGTCTGCAAGGGTCTCCTTGGTGACAAGGCTAAGATCAGCATTTATGATCCTCAGGTGACTGAAGACCAA
>IWA6287
TATCTTTCTGCCTGGGAGTGCTGCGGCTACTTTGTTTATCAMACCAAAGTTGATTTTGACCGAGCTTCTGAGACCGGAATT
>IWA6287_H
TATCTTTCTGCCTGGGAGTGCTGTGGCTACTTTGTTTATCAMACCAAAGTTGATTTCGACCGAGCTTCTGAGACCGGAATT
>IWA6289
CTGTCAGTCGAGTCTTCAACTTCCTGAAGCAGRTCCTTGTGGTAGAGAGAATCAGAGAAACAATGCTCGATGGTAATCACTTTTGTACTGGATGATCGTTATACTGGTTTACCCTTGAGGTGTTGTACTGT
>IWA6294
TAGTTGGCTGCCTGTTCTTCTTCTTGATYCCAGACTTTGAAACCTGGAGGCTGCGGTACACGGCGCTCAGCCTTGCAAGGGCCGGCTTGGTCAGATCAGGCCTGTAGTA
>IWA6301
AAGCATGGTTGGCCTCATAGTCGGCTCCTCCTGGAGGCACCAAAGGGCGACAGCCACGAATCGCTCTGCCTTTTTGATGTTGAAGTTTGCCTCATCGTCACCTTCCACCAGCAAGTCRATCCTCCCACATCTGTAACAAT
>IWA6301_H
AAGCATGGTTGGCCTCATAGTCGGCTCCTCCTGGAGGCACCAAAGGGCGACAGCCACGAATCGCTCTGCCTTTTTGATGTTGAAGTTTGCCTCATCGTCGCCTTCTACCAGCAAGTCRATCCTCCCACATCTGTAACAAT
>IWA6311
AAGGCGGTGAAGAACGTGTCGTCATCGRCTCTCTTCGGCGAGGCCCGCGTCACCATGCGCAAAACTGCAGCGAAGGCAA
>IWA6322
AGACATCAAGGAGCAGAAGGTCACTGTGAAGGGTAATGTGACGCCGRATGCTGTTCTGCAGACTGTTTCGAAGACAGGCA
>IWA6322_H
AGACATCAAGGAGCAGAAGGTCACTGTGAAGGGTAATGTGACGCCGRATGCTGTTCTGCAGACTGTTTCGAAGACAGCCA
>IWA633
CTTATTCGGACCTTATTGGCATTTAAATTGTTTTAGAAGTGGGCRAGTTAATTTCTTGTCATTGTCTACTTTATGGAGGATCTCAGTATTTACTGCTCAGC
>IWA6331
CTTCATATACGCATCGGCAGTGCGAGGTACATGCAGGTGCATGCTGCAAAACTAYTATGTACAGTAGCTAGAATAAGCATGGTACGAAACTTGTCGAGAGATGTTGAGTATTAGATGTACTAGTCCATGGACC
>IWA6381
TGGCGAGGATGCAGATTCACTCAACCTYAGTGGGCATGAGCGTTTCACGATCGACCTCCCTGGCAAGATTACCGAGATC
>IWA6388
AACGCGTCGAGCTTATAAGGCAAGTTCAGCAGATGCAAAAGGCATYGAGAGAGAAGCAGCTGAAATCCATTTTCCAATGGCGCAAGAAGCTTTTGGAAGCACATTGGGCTATTCGTGATGCACGAA
>IWA6396
TATAGCGGTAGTGCAGATGGACTGATCCTGACTCGGTTGTCCTGTTCGGACAGGKAGTGATACCTGACCATCTGTAGATAGTGATTCAGAAAGGCAACTGGTCATTTCCAGTATTGTAGCTAGCAGC
>IWA6401
TGAAGGCGGAGAAGCTTGACAAGATCTAGGAAGGGTCCCCCCTACRGTCGGCAGAACATAAGGTCCCAAATCAAATCTGCGC
>IWA6401_H
TGAAGGCGGAGAAGCTTGACAAGATCTAGGAAGGGCCCCCCTACRGTCGGCAGAACATAAGGTCCCAAATCAAATCTGCGC
>IWA6401_H2
TGAAGGCGGAGAAGCTTGACAAGATCTAGGAAGGGGCCTCCCTACRGTCGGCAGAACATAAGGTCCCAAATCAAATCTGCGC
>IWA6415
GCTTTGTTGCCAAAAATGGGAGACAGTTTGAGGATATTACAYGCCAGAAGAATCCTGGAGATTCACCATTCAAG
>IWA6415_H
GCTTTGTTGCCAAAAATGGGAGACAGTTCGAGGATATTACAYGCCAGAAGAATCCTGGAGATTCACCATTCAAG
>IWA642
CCCAGATAGAATGTCGCTACATTCTAATCCCAGTACAGTATTTTTTTGATCCTCCACTTACYGCTGAGTTGTTGTGCCGTGAATTAGCCT
>IWA643
CACCAGCAACCATATACTCCTATATACATATGCAGGCTCMACACAAACAAACAATTAATCTTTCTCAGCGAGGGTTGAT
>IWA6440
AACACATCTGAGGGTGTCTGAAACCTCCACACCAGCCCACTACTTTCACACGCAATAACAGATGAGTTTACAACTTCCYGTATGTATAACAGACGCACACGTGAAAAATGGTATGCGACGGG
>IWA6440_H
AACACATCTGAGGGTGTCTGAAACCTCCACACCAGCCCACTACTTTCACACTGAATAACAGATGAGTTTACAACTTCCYGTATGTATAACAGACGCACACGTGAAAAATGGTATGCGACGGG
>IWA6462
GTAGAGCTCCCCTGTTATTGATACTAGTGGACCCGTTGTGCCAAATGACGYAGAGACCTACTGATTCCGTGTAAGCGATG
>IWA6484
TAAGATAGCAGCCGAGAAGCTCGAAGAGGCAAGGGCTAGCRATCAGCCAGAACCTTTATTTATTCGTCCTTCAGCATGGCGGTATTCCAAT
>IWA6485
CCAAACAGCAGAATTGTGGGCTTCTTTGGGGGATCTACCGGTTAYGCCGTCAATTCAATTGGTGCCTACACGCTCGAAAATTCTGCTTAGCAAAGCATGATTTACTTGATGCAGCTGCAATTTTCGG
>IWA6485_H
CCAAACAGCAGAATTGTGGGCTTCTTTGGGGGATCTACCGGTTAYGCCGTGAATTCAATTGGTGCCTACACGCTCGAAAATTCTGCTTAGCAAAGCATGATTACTTGATGCAGCTGCAATTTTCGG
>IWA6520
AGTCAAATGTCCCAAGTCGCCACATATCAAAATCAAAGCATCCCTACGAGGGGCTTGATCTCAGTGAGCGACAGCTGCTTTYGGTGCTTTGTCTGGGAGGATATTGTCGGGGAGGATGA
>IWA6520_P
AGTCAAATGTCCCAATCGCCACATATCAAAATCAAAGCATCCCTACGAGGGGCTTGATCTCAGTGAGCGACAGCTGCTTTYGGTGCTTTGTCTGGGAGGATATTGTCGGGGAGGATGA
>IWA6523
ACATGAAGAGGTTCGACGAGTTCAGAGGAYCATCGACAGGCCTTGTCTAT
>IWA6523_P
ACATGAAGAGGTTCGACGAGTTCAGAGGAYCATCGACAGGCCTTGTCTATTTTTTTTTCTACCGCAGTTCAGACATCAGAT
>IWA6532
ACGTGCATTGGTAGGAACAGCTGGTCTCCCCTTATCATTACTTACACATGGCAAGTTCARCTGTTTCAAAATTTCACATGCATCATTTATAGCACTTTCTATCTTCTCCAGGCTCTTC
>IWA6532_P
ACGTGCATTGGTAGGAACAGCTTGTCTCCCCTTATCATTACTTACACATGGCAAGTTCARCTGTTTCAAAATTTCACATGCATCATTTATAGCACTTTCTATCTTCTCCAGGCTCTTC
>IWA6562
AACATCTGAAGGAGCCCACCCTCACTTGGTGCTCGCAGTAGTCAGYAAGTGGCTGGCCATGGTGCTGCTCCTGTCTGGTGCCTTTGGACT
>IWA6570
AGAATGAAGGACATGCCAGCCTCCCTTGCGTCCATCAGGTCCTGCAGCTCGCTCCGCRCCTCGGCGTCCACCTGGGCGCTCTTTGGTAGCACAAAC
>IWA6576
ATTGCACATGTTTGGCTGGGATGAATCGTGCTTATAAACATTCTTTATACCTTGTATTRTACAAGTTATCGTCAGTCGGTCGGTCACTTTCAGTGGATATTGGAAAATTTCCGAGCTTTTTTCTGTCCCA
>IWA6578
TATCTACACCTCGCCACATCCCATCACTATGTACACAAACAAATCATGCCTCAAATCTAAMAAAACCGCCCCTCCCGCAATCTCGGAATCAAT
>IWA6591
TCGTGGCTATCTGTTCGCTGCTGGCGGTTGTGGGACAGRCGGTGCTGAGGTTCATGAGGGCGCACAGGGTAAAGATCAAT
>IWA6592
ACCTTTGGACAAGCGTTCTGGAAAGTAAAGAATGGGAATCACAAAACAATGACAATGATAYTATGCCAGCTTTAAAACTCAGCTATGATCATCTTCCATTCC
>IWA6618
ATACCACGATGAGATCGACCTTGAATTCTTGGGGAACAGCACCGGCAACCCCTACACCCTGCACACCAATGTGTATGCYAGAGGCGTAGGCAGCAGAGAGAAGGGGTACCGGCTTTGGTTTGATCCCTCCCA
>IWA6618_H
ATACCACGATGAGATCGACCTTGAATTCTTGGGGAACAGCACCGGCAACCCCTACACCCTGCACACCAACGTGTATGCYAGAGGTGTAGGCAGCAGAGAGAAGGGGTACCGGCTTTGGTTTGATCCCTCCCA
>IWA6618_H2
ATACCACGATGAGATCGACCTTGAATTCCTGGGGAACAGCACCGGCAACCCCTACACCCTGCACACCAACGTGTATGCYAGAGGCGTAGGCAGCAGAGAGAAGGGGTACCGGCTTTGGTTTGATCCCTCCCA
>IWA6627
TGACAGAGAACACGATCAGCAATAGTTTTGATTGCATCGACTCRCAAGGAGGGGCATCTCTGGCTGTTCAACACCAA
>IWA6627_H
TGACAGAGAACACGATCAGCGATATTTTTGATTGCATCGACTCRCAAGGAGGGGCATCTCTGGCTGTTCAACACCAA
>IWA6627_H2
TGACAGAGAACACGATCAGCAATAGTATTGATTGCATCGACTCRCAAGGAGGGGCATCTCTGGCTGTTCAACACCAA
>IWA6627_HP
TGACAGAGAACACGATCAGCGATATTTTTGATGCATCGACTCRCAAGGAGGGGCATCTCTGGCTGTTCAACACCAA
>IWA6673
GCGCCAGATATAGTACACTCTCATGACTTATATTRCCAGCTGGATTAAATAAGTGGCGTGTTGTACCCACCACCATCAA
>IWA6680
TGATCTGGACAAGCACAAGCAGCTTGCGTTGGAGCAGTGATCTTTYTAGCCGACTTTGGACAGATTCGGCATCTTTTTGTACATCGTGACTATCTTCATTGTGATCCTCCCGCTTTCCAGAGATGTTT
>IWA6680_H
TGATCTGGACAAGCACAAGCAGCTTGCGTTGGAGCAGTGAATTTTYTAGCCGACTTTGGACAGATTCGGCATCTTTTTGTACATCGTGACTATCTTCGTTGTGATCCTCCCGCTTTCCAGAGATGTTT
>IWA6683
GTTGCGCTTGATGATGAAGGCTATACACCTCGKTCTTCCTTCCCTTCGGTCTCACTATGCAAAGAAATTGAAGCTACAGCTTCTAGCGCTGTCTACCACTGCAAAATTGGTTCAGTTGATGCAGCAGCA
>IWA6683_H
GTTGCGCTTGATGATGAAGGCTATACACCTCGKTCTTCCTTCCCTTCGGTCTCACTATGCAAAGAAATTGAAGCTACAGCTTCCAGCGCTGTCTACCACTGCAAAATTGGTTCAGTTGATGCAGCAGCA
>IWA6689
TGATGGAAGACAAGAGGAGCCTTGCATYGGCAGATGAACTTGCTAATGTTGAAGGGAAGGCTTCTGTGCTAGCAGCTCTT
>IWA6690
GGGCACATTTCGAGCTTTTGCCGTTTGGCTCAGGACGACGGATCTGCCCTGGATTGGCCATGGGCGTGGCCAAYGTCGAGTTCATCTTGGCCAACTTGCTCTACTGCTTCAACTGGGA
>IWA6690_P
GGGCACATTTCGAGCTTTTGCCGTTTGGGTCGGGACGACGGATCTGCCCGGGATTGGCCATGGGCGTGGCCAAYGTCGAGTTCATCTTGGCCAATATGCTCTACTGCTTCAACTGGGA
>IWA6710
GGCTCATGCTCTACTAAAGGTATTGTGCCACKACCCCTAAAGAATGGCAAGATTGCACCAGGTCTACAGTTCAAGCCGAT
>IWA6721
TGAAAGAAGTCACAAGGCGGCAGAGTTTGCATCAAATAAATCTGCAGGAACAAGGCTTGATATTCGTTGCACCACATGYAAAACGCCACTTGGATTACAGAAGGATGGCTTTCTTGTTTCATGTTCATTGGCATCGCCCTCAAAA
>IWA6721_H
TGAAAGAAGTCACAAGGCGGCAGAGTTTGCATCAAATAAATCTGCAGGAACAAAGCTTGATATTCGTTGTACCACATGYAAAACGCCACTTGGATTACAGAAGGATGGCTTTCTTGTTTCATGTTCATTGGCATCGCCCTCAAAA
>IWA6725
TAAGTAAAGGTTCAGGGCGGCAGCAATCATCATATTGTAATGGCCATCAAAGTGAAAATAATATTCATCATCAATGMAAATAATAATCATCAGGATATTCAAGCTAGAACTTCTGCTGTAGACTTGGCT
>IWA6729
CCTTGTATGCTCCCATAGTCTCTAGCTGCCGGCTGTCTTGCAGAGAGAAAAGTGRTGTCCAGAACTCCAGGATCGTAGTGCGTATTGGTGAATCACGCAGCTGGTACTGTATTGT
>IWA6770
TTTCTAACCCATCAGCCGAGACAAAGTTTGATGACTCACCCCCTTGACTGATGCATTGGGCAATCARTGTTGCTGCTTCAAAGGACATTTTCTTATGGTTTATACATTCAATTCTACAGCGTCAACGAAATTTGGG
>IWA6770_H
TTTCTAACCCATCAGCCGAGACAAAGTTTGATGACTCGCCCCCTTGACTGATGCATTGGGCAATCARTGTTGCTGCTTCCAAGGACATTTTCTTATGGTTTATACATTCAATTCTACAGCGTCAACGAAATTTGGG
>IWA6770_H2
TTTCTAACCCATCAGCCGAGACAAAGTTTGATGACTCACCCCCTTGACTGATGCATTGGGCAATCARTGTTGCTGCTTCGAAGGACATTTTCTTATGGTTTATACATTCAATTCTACAGCGTCAACGAAATTTGGG
>IWA6774
TAGGGTTGCTCGGATGATTGCTAACTACGCCAATCATCGAGACAYACTCCAGATCAGCAGCTGCACCCCTAAATTTTGTGAATATCTCTCTAAGGCCTGGCATAT
>IWA6777
TTTCCTCCTGGAGGTTTTGGATTTTAGACCAAACAGAGCCATCTGTTTCTTCACTTATTTCYGAGAGGAGCAATTCAACTAACCAAATATATCCATGGTGCCTGTATGATGAAATTTGTGAGTGAAGAAGTGAGTGC
>IWA6781
ATCTCCGTACCCTACCAAGCTCGCTGGAGACGGATCCATAGGAGCACARCCAGCAGCTCAAGTAGTTTTACCCGCGCAACCATCCTGCTAATTTGCTGGACCTGAAGAATACCGA
>IWA6781_P
ATCTCCGTACCCTACCAAGCTCGTTGGAGACGGATCCATAGGAGCGCARCCAGCAGCTCAAGTAGTTTTACCCGTGCAACCATCCTGCTAATTCGCTGGACCTGAAGAATACCGA
>IWA6781_P
ATCTCCGTACCCTACCAAGCTCGCTGGAGACGGATCCGTAGGAGCACARCCAGCAGCTCAAGTAGTTTTACCTGTGCAACCATCCTGCTAATTCGCTGGACCTGAAGAATACCGA
>IWA6798
TTCCTCCCATCAACCACACCACCACCAACCAGATACTTGATTCGGGACTACARCGAAGTGACTGTAAATATTGGATGGCCG
>IWA6831
GTACATGAAGCTTTGGTCGGTCTTACCAGTCTGCAACATTTGAATTTACAAGATACACAGCTCAGTTCGCTGCCAGATGATCYGACCAAGCTTCGGTATTTAAATCTATCTAAACTAAGGAGGTCCTTG
>IWA6850
GCAATCCAATAATCCACCTCTTCATGGGAAATTCAGTCCAAAGATGAAAAAARAGGCAAACAAATCACACAATCCTCTCC
>IWA6857
GCAACTTCAAGACCAAGCTGTGTGACAACTTCAMCAAAGGCTCTTGCACATTTGGAGACAGATGCCAC
>IWA6857_H
GCAACTTCAAGACCAAGCTGTGTGACAACTTCAMCAAAGGCTCTTGCACATTTGGAGACAGATGCCAC
>IWA6857_H2
GCAACTTCAAGACCAAGCTGTGCGACAACTTCAMCAAAGGCTCTTGCACATTTGGAGACAGATGCCAC
>IWA6898
TCACGAGGATAGTATGTCCCCTCAAGTCCAAAAGATTGAAACTGAGACGCCAATGAATCAATGTYGGATGTCACGGGGGAACGTGAACCAGAAGAA
>IWA6898_H
TCACGAGGATAGTATGTCCCCTCAAGTCCAACAGATTGAAGCTGAGACGCCAATGAATCAATGTYGGATGTCACGGGGGAACGTGAACCAGAAGAA
>IWA6898_P
TCACGAGGATAGTATGTCCCCTCAAGTCCAACAGATTGAAACTGAGACGCCAATGAATCAATGTYGGATGTCACGGGGGAACGTGAACCAGAAGAA
>IWA691
ACAACGCCGACATCAACAACGCAACGCARCATGCGGCCGTGTACATATTGGTCACAGCTTAATTACACTCATCACACAAGGTACATCCATTTGCTCTCTCCGA
>IWA6922
TTAAGTGCAGGACCAAGAGCAGATTCTACATTTACATTGTCCTGAAACATATTGGGCAAGTTATCGAGAAAGGACTCGACAAYACGTCTAGAATCGACCAAATTAACCAAGAGATCATCAGGCAATGGCA
>IWA6922_H
TTAAGTGCAGGACCAAGAGCAGATTCTACATTTACGTTGTCCTGAAACATATTGGGCAAGTTATCGAGAAAGGACTCGACAAYAGGTCTAGAATCGACCAAATTAACCAAGAGATCATCAGGCAATGGCA
>IWA6922_H2
TTAAGTGCAGGACCAAGAGCAGATTCTACATTTACATTGTCCTGAAACATATTGGGCAAGTTATCGAGAAAGGACTCGACAAYATGTCTAGAATCGACCAAATTAACCAAGAGATCATCAGGCAATGGCA
>IWA6923
AAGTATCCCCTGAGATCTGCACATAGTAGTRCCAGGGTGCTTCGATCTACTTCAAAAGACAAGAGTAAGACGCCTAATGAGC
>IWA693
CGCTGTGTTGTAAACCGTTGGCTGCTCGAGMATGATCCTCTGCAAGTGTTTGTAGCAACATCCCTTCTCTGTGATAAGATTGTAACTTTATCTGTGCTGATGTAGAACTTTAGTGGTGAATCTCTCT
>IWA6934
TACAGCTGCAAGAGTGCCTCRAGCTCGAGAGTGTGCGCTGCAAAGGTGGCAGCAYGGATCCTGAGTTTTACATGGCCAGTGG
>IWA6935
TGCCACACGCTATTTGGATGTGGCTAAAGAACTCCTGAATAATTCTGTACATAATTTGTATTGCTTCCATCAGAATGGTRTTCCGTZZCTTTATTGACTTTGCTTGCGAGGTACT
>IWA6937
GATGCTTGAGGGTTTTACCGAGATGATGCGACAGTTCCCTGTTTATATATTTGGCAGAGAAGACTTYACAGCTGATGAATGCCTTTTATTTATGCCTGCGATTTGTGTTGCCTA
>IWA6947
ATCGATGGTGACGTCGCTTGCTGGTAAGATAYTTGATGCTCCGGCTGGAGCCGACAGGGTGCGTGGAGCTGGTGATCAAGGAGTCTT
>IWA6947_H
ATCGATGGTGACGTCGCTTGCTGGTAAGATAYTTGATGCTCCGGCTGGAGCCGACAGGGTGCCTGGAGCTGGTGATCAAGGAGTCTT
>IWA70
CCACGTTCGAATGTTATTGCATGCCATCTAAYGAATAATTTCTAAAAATGCATGTTCTTACTGAGTTCC
>IWA7022
TTCATGACCTGCAAGATGCGCTCCTGAAGGCGTTCAGCGAGGACAAGGAGGAGTTTAACAAAACGACAACYCTTTCATCTTCCTCATCGTCGACGTCCACTGTAGCAAGGAACTTGACAGG
>IWA7023
AATGACGGCTCTGGCATTGGAGCTGCTCTCCTCGCCGCYTCGCACTCCCAGTACGCTGATATCTACTAGTCTTCTTGGTAACGAGCCCGGTGGATGGATTGAACCCAGA
>IWA707
AAATGTAGACGACACGACGCAGAAATGATAACCTCCACGATTCTTCKAAAAAAGAAAGTGAGATAACCTCCATGCACGACAGCCACTCGAT
>IWA7086
TGTACCCGAAAAACCAAGCCAAAACTGTGGTAYGTATGTGTATATATCACGCGCTATGTATGTACATCACCAGAACC
>IWA7106
GGGCTATCTTCCAAAGCATCGTTCTGATTCATAGCCATGTCAATTCCTTCTGTTYGATGAGCAACATCTTAATCAGGTTAGTTTCCCCTATAAGAATGATGTGCCTCGGGAAA
>IWA7111
GGTTGAAAAATGCCTCCTCGACTTTAGGTTCCMGAGAACTAACAAGTTCCAGGGTCTGCGTGCAATTCCAAGTCTCAG
>IWA7111_H
GGTTGAAAAATGCCTCCTCGACTTTAGGTTCCMGAGAACTAACAAGTTCCAGAGTCTGCGTGCAATTCCAAGTCTCAG
>IWA7116
AGCAACCATTGATGTTTCCGATCAACRAAACGTGATTGTTAGCCAACAAAGCCAAGACATCATTACAATTGATCATAGTACCCACCTTGCAAAGCATAAAGAATGGTACTCATCTGGGAG
>IWA713
ATCAGTGCACTTGTCGAACCCGGATGTGGTCAACAGGAACTCGGGAGGRGCTTCTGCTGGCACTAGCTCTCGTCTTTCAG
>IWA7140
GTTCAGCACTAGATACACTCATGTAAAKCAAGACCTATATTTTTGGTCTGGATGTGACCTGTTTAACTTCACCCCACATAGCTGGCGTGGAAGCTCTTGTGCTCACGGTGAACTT
>IWA7141
TTGCAGCTCCTTTTTGTGCCTGGCTCTAAGCTCCTTTATTTCTTCTTCAAGYTGTTTGGCGCGTCCTTCTTGTAATGCCGCCTCCTCCTTATTTGCTAGGTACTCCTGTCTACT
>IWA7153
CGAGGAAGAAAAATGGGTGGTGTCAGTGGCTAGTCATGGCCTGATGCATTCCRTTGATGCCTGCTGAGTTGTGAAATCAATTGAATTTTGCACCTGTATCGTCTCAACT
>IWA7153_P
CGAGGAAGAAAAAATGGGTGGTGTCAGTGGCTAGTCATGGCCTGATGCATTCCRTTGATGCCTGCTGAGTTGTGAAATCAATTGAATTTTGCACCTGTATCGTCTCAAC
>IWA7171
GTATGAGCTGATCCCTGAAGGCCCGGAAGCTCTCTAGTTTCAAGRCGGTGCGCAAATTCAGCCATTTCGACCGTCTCAAC
>IWA7172
AGCCTATGAAGCTCTGTGTGTATAGCTTCAYCCTAAGAACCTATTTACTTTTGGCACTACTTTGGTCATGTATAATTTTGGAATCCATTGTGCTATGTTAGATCCATGT
>IWA7184
ATGCCATGTCTTGTGCCTTGGATTTGAACTTACACGAGGAGGCTCTMGGGATGAACTGGGCAAATTCGCCTGTTTAG
>IWA7192
AGAGGCTAACATGGATCCACGTTTGTGGGTGGCTCTGAATTGTGAACTYCTGATCTGCGGTTAGATATTAGCGTCCTTAATTATGTTACGTTAGGTTGCAAATGTAGGGAGTACTGATTGTGCTGCT
>IWA7239
GTTCTTGGAGAAGGTCTCCGGGTCAGCCGAAAGTCCAGCAGTGTCCCACCCRTAGTCGCCAGGGAACTCACCGGTCAGGTAGCT
>IWA7260
TGAGGCAAATTCAGATGGGCGTTTGCACAAGCATGCACAGATAGCCTGCGGAGGTGTTCGTTCTGCAATTCGGCCACATCGTRAGATAACCATATGAAATTCTCCGACATGGACC
>IWA7288
TGCAACCGGACAAGATGATGAAATTCCCYAGTGCCCAATTCCCACATTTCCCGAGGCTTTGTAGCACATAACATTTAAGTATATGAGTCGCGCATGCATCATATGT
>IWA7298
AACCCAGCCTTGACATTGTGCCCCAGCAAGCATATTCTCATGTACAATCTCCAATTTCTTCTCCCGTYCGAGCTAGACGGGATTGGGATTTACTG
>IWA7298_H
AACCCAGCCTTGACATTGTGCCCCAGCAACCATATTCTCATGTACAATCTCCAATTTCTTCCCCCGTYCGAGCTAGACGGGATTGGGATTTACTG
>IWA7298_P
AACCCAGCCTTGACATTGTGCCCCAGCAAGCATATTCTCATGTACAATCTCCAATTTCTTCCCCCGTYCGAGCTAGACGGGATTGGGATTTACTG
>IWA7302
AAACTCAAGCTCAGAGAGCGTTGTCAGATGAGCGATTGAGCTGATTGGAAGGCTGTAACATTCCATTATCCGCAGCTTCTCTAYAACTGGGCTGCTCGGAACACTTGCAACCTTCGGACAGGCATACATAC
>IWA7306
CATGAAGAACTACAGGTGAGATCTGGCRAGCTGCTGCTCGCTCGACTGGAACGCTCGAACAAAGCCTGGAATGAAGCAG
>IWA7311
ATCCATGAATGCTGCTCCAGTCAGTATCATGYTATAACCTCCTTGTTGCCGAGCATACCTCTCATTGCGGTATTCCAGTGGGGTACCTGCAGCAAGGCGTGGGTAGTACCCAACAATCCTATCAGGGTGC
>IWA7344
GTGTAAGAGGTAGAAGGCTGAGGAGTGTGAGCCTTTGGAATCCCCAACGGAATCCCCAACGGAGCTCTGATGGGGCTCCGAMTTTGAACACATGCTGGGCTACTGCGCACTTGCTCAAC
>IWA7344_H
GTGTAAGAGGTAGAAGGCTGAGGAGTGTGAGCCTTTGGAATCCCCAACGGAATCCCCAACGGAGCTCTGATGGGGCTCCGAMTTTGAACACACGCTGGGCTACTGCGCACTTGCTCAAC
>IWA7344_H2
GTGTAAGAGGTAGAAGGCTGAGGAGTGTGAGCCTTTGGAGTCCCCAACGGAATCCCCAACGGAGCTCTGATGGGACTCCGAMTTTGAACACACGCTGGGCTACTGCGCACTTGCTCAAC
>IWA7344_P
GTGTAAGAGGTAGAAGGCTGAGGAGTGTGAGCCTTTGGAATCCCCCAACGGAATCCCCAACGGAGCTCTGATGGGGCTCCGAMTTTGAACACACGCTGGGCTACTGCGCACTTGCTCAAC
>IWA7348
ACATGGGAAAGCATACCCACTAAGTTTAGGCCATTGCCCGGTCGCTTGAATGTTATACTGACTCGTTCGGRCAGTTCTGATTATGCAACTGTTGAAAATGTTGTMACCTGTGGAAGCTTGGATTCTTCC
>IWA7359
CCCTGTGATGAAGAACGAACTACACTATTTTAGGCTAGATGAGCTAATTCAGGCTATCCAGAGTAAGGCACAASCGCCRACTATTGGTTGCCAGCTCGCCAGGAAGACTGCAACTGAGCTTTCTCCGTCT
>IWA7374
AGTGACCCCAGTGGTAAATCTAAAGCTGGTGAGTGTGCTGGGACTTTGATTTTGACAGCTGAAKCTGAAAGCTCGAGTTCAGATTCTGTTGATGCAGTACTCCCTCATGCTAAG
>IWA7374_P
AGTGACCCCAGTGGTAAATCTGAAGCTGGTGAGTGTGCTGGGAATTTGATTTTGACAGCTGGAGCTGAAKGCTCGAGTTCAGATTCTGTTGATGCAGTACTCCCTCATGCTAAG
>IWA7394
CTGATATTCGTTACCTGCTGGTTATTTGMAGCTGTATCTTTTCAATMCGTCATACTATGTTGTTTTGCATCTTGAATCCTTATCAGCCTC
>IWA7400
TTATAGGCTGCGGCATTTCGGTGCCTCCAAGCCGCTGATAGGGTCGATCGAGCATTTTACAGGCACCTCTCGAGCGTTTGCAGTGCGTTAAGCAATAYGCAACTTGTGACGATGTCTGAGAACTGCTGCT
>IWA7404
AACTGCTCCAGCAATACCAGCAGCCGAAGGCTCAGAGTCCTTTCGGGTTGCAGCAGATGTCTTCAGCCACACAGCCATATGGGGATCRTGGTCTAAAGCCCATTCTGGGAGGCCGAACACCACCTGATCCATA
>IWA741
GTAAGTCTGACTGCGTGTTGCTCGAATATTGGTGTKAATCAATCTGATATTTCGATTGGCATAGCAAGGAATGGCGTGCCTCCAATTCTAGTGGA
>IWA7429
ATCCACCATCTTCTCTACGGAAGTGTTGCACCAATAAAGGTATARTATTGCTGACAAACTTGGCTTTTGAGGTTCTGATGC
>IWA7430
TCAGTCTAGCAATAGCCCACTGAGCGTAGCTATATCAGCTGGTTTTCAAGGGCTGCCAACCTTGTTGAAGCTAACAACGGTAATGGCTGCCAAGAAGCARGAGTGGCAGACCATGAAACAGCTTCCAGTC
>IWA7450
TATCTATCGAGAGCGCATTGCCTGATCACCATGAGCAGGAGATCCAGTGCATCAAAGAGMACAAAGAGGAAGCGTGTGGGCATCACCTGAAGGTCAAGGA
>IWA7450_H
TATCTATCGAGAGCGCATTGCCTGATCACCATGAGCAGGAAATCCAGTGCATCAAAGAAMACAAAGAGGAAGCGTGTGGACATCACCTGAAGGTCAAGGA
>IWA7450_H2
TATCTATCGAGAGCGCATTGCCTGATCACCATGAGCAGGAAATCCAGTGCATCAAAGAGMACAAAGAGAAAGCGTGTGGACATCACCTGAAGGTCAAGGA
>IWA7497
TCCTGTTTGGAACAGTGACGTCAAATTTTATTGTGTCAAAGATTCTTCCAATAGCCCCGTTGCTTATTTTTACTTCGACCCATAYTCAAGACCATCTGAAAAGCGTGGTGGGGCTTGGATGAATGTCGTCT
>IWA7516
GAGCCAGAAGTCACAGAAACACCTTCAGTCAATACTCCGTYGGAAGCATACTTAGCAGTTGGAGCAACTGAACTGGAAGT
>IWA752
TTCTGCGAGATGAACGCAAGATCGTACGGTCTGAAAGCGATGTATCGTGTGGTAGGGCAGTGACCAGCCCAAATTTAGGCCGGTGCGYCGGCGCCTATCACTCGCCCTTTTTTATACGCG
>IWA7535
TCTCTGCAAATTCACCACTCTTTTGAATACCTCTTTGGTYGAGGAACCAGTCACCGCCTTTGGAGATGATCTGAAGGCTAG
>IWA7582
GATACAGTGATTTACTGAGGTTTCACRTAATACTGCAGATACATCGGAGCGTTCCTCGGATCAATAATGCTACAAGGAGACACAGTTG
>IWA7582_H_D
GATACAGTGATTTACTGAGGTCTCAYGTAACACTGCAGATACATCGGAGCGTTCCTCGGATCAATAATGCTACAAGGAGACACAGTTG
>IWA7593
TCTATGTGCTTGTGTGAGGGCCAATGGATTGTCTCACCAAAATTAGGCAACAACGARTGGTTGTGACTATCTCTATGCTCTGCA
>IWA7616
CAAAGCAAATGCAGTCTGCGGAATACTTCTGCACAGGGGACCTGATAAGCAARAAGGATGATTGGGCTCATTATGCGCTATCTATCCCTTTGTACACACACTTCACTTCACCACTTCGAAGGTATCCTGA
>IWA7616_H
AAGCAAATGCAGTCTGCGGAATACTTCTGCACAGGGGACCTGATAAGCAARAAGGATGATTGGGCTCATTATGCGCTATCTATCCCTTTGTACACACACTTCACTTCGCCACTTCGAAGGTATCCTGA
>IWA7638
CTGACAGTTCTTGTGAAGCGTTTGCTGCCTGAGCATCGYTTGTCTGGTGAATCCAAAGGAAAAATTTGGATGTGGACTAGATGCCTA
>IWA7647
TTCGTTTCCGGAGAAGTCAGGGGGCGAGGAGGCGCTCCTGGCTTGGCTTTTCCTTCCTTCTCGTGGTGGTYGCTGTCTGCCTCGCTGACGGCAGTGATGAGGTGTGTCTCGTGGCCGCTCCGTCAAATAACCTCCA
>IWA7653
AGAACGCTTGGCTGTGTATGTATAATTATTTTCTTCCATCAAGTATATTGGTGTGGAATTATTATTATTGTTATTACCKTTAGTTGCTTTGGTCAGCAAGGCTGGTCACCGGTCTATTTC
>IWA7656
GCTATCACAATCTGCACCTCAACCATGGCGAAGTTTTGCCCGGCACAAACCCTCGGCCCGAATGAGAAGGCCAGCAGCGCGTGTGAATRCTTGGCGGCTCTCGATAAGCCATTCTGGAACCTCATCGGA
>IWA7661
TTAGTCACCTGCTACGTCTGCATCCAGCACAGCACACACATCAMCATCACCATCACCAATGCCATGGCGCGCCCCTCTTGCTGCATGCGGTTGCCACATA
>IWA7679
CACCTCATGCACATCATTCCCCGTGTCCTCATAAAATTGGTCATACTTCTTCAGGTATAATTGGTCTCTGAAAGCATGGATRTTTTTGTCTTCTGATATACTGCTCTGTTGGATCAGATCAT
>IWA7702
CCTGAGATGTATTCAGGTGGCTTTTAAAGCACAGATCCGTCCAGATGGATCTTGCGTTACGCTCGCCCCCAAATTCCAGATTAATCTYTGTTCTTTTTTTGTTGTTGATGATTGATCCTGTTTTGGTGC
>IWA7707
ATTGCGCGGAGATAAGAAGGAGAAGATCGCTGTGGTCCTTGAACCAAAGCTCGACGAAACATAGTGAGYGGTGTCCTTCTCGGGTGTATTCTCACGTAGGT
>IWA7708
CAAGAATGAAGACCACGGAGAAGTGCAAGTACCATTTYTTTAACAGCTTCTTTTTTCGCAAGCTGGCAGATCTTGACAAAGATCAAGGGAGAGCTCCAGAGGGTAGATCTGCTTT
>IWA7735
GTCGTTTGTTCTCGGTGATGATCAACACTGATTAGATGTCCGATACAATCCATTCCTTRAACCATGGGGACAATACGAGGCATTT
>IWA7747
TGTTGCAAGAGTGCTGTACCTGTACTMCTCCTCGCCCTCCGGGCCAACTGGAGAAGCTGGTCTCTTCTTTCTTCACTGGACTTGGG
>IWA7747_H
TGTTGCAAGAGTGCTGTACCTGTACTMCTCCTCGCCCTCCGGGCCAACTGGAGAAGCTGGTCTATTCTTTCTTCACTGGACTTGGG
>IWA7765
CATACATTACGACCAGTGGGCGAGGAAGTTCAGCGCCAACCTACAGCCATCGTCATCTAGGCGGARCACTGTTCTGGTGTAAGGCCGCATTTTGGGAAGAGGAACGTTTTCGA
>IWA7765_P
CATACATTACGACCAGTGGGCGAGGAAGTTCAGCGCCAACCTACAGCCATCGTCATCTAGGCGGARCACTGTTCTGGTGTAAGGCCGCATTTGGGAAGAGGAACGTTTTCGA
>IWA7779
AGTGGAGGATAGTAGTGTGGCAGAAAGTGAAAAGGCAAGGTGAAAAGGCAGAGGGGTTTCTCTAGCRGATGATTGTGTGTGGCCACAGTGAAAGGGATGACT
>IWA7779_P
AGTGGAGGATAGTAGTGTGGCAGAAAGTGAAAAGGCAAGGTGAAAAGGCAGAGGGGTTTCTCCAGCRGATGATTGTGTGTGGCCACAGTGAAAGGGATGACT
>IWA7799
TGTTGATGATGGTTCCGGTGAAGAGGATTTTTKCAGTGTGCCTCGCAAGGATCGAAGAGCTCCGTTGAAAGTT
>IWA7812
GCACTGATATAACGTGCTGGTGATGCTTGTCAGATTCATTKTTCAATTTGTCCAGCAAATCTTGGATTCTCTCCTTGTCC
>IWA7830
TTGCCATCATACATCAGACGAAGAACATGCAGGAGTARCCGTACCTGATCATAACGAGAACCCCACCGAGTATTTCTCAAC
>IWA7850
GTTAGAACCCCTTGGATCTCCGCGAGTACTCCTTGAYGAGCCTTGAGAATTCAGAGTTCTCGTCCTCCAGTAATCTTGAC
>IWA7850_P
GTTAGAACCCCTTGGATCTCCGTGAGTACTCCTTGAYGAGCCTTGAGAATTCAGAGTTCTCGTCCTCCAGTAATCTTGAC
>IWA7884
GTGCTGGTGAACAATCAGCGGTCGCGGATAAGRGTGCTAGTGCTAGTGATCAATCAGCTGTCGAGGACAAGAATGCTAGTG
>IWA7884_H_D
GCTGGTGAACAATCAGCGGTCGAGGATAAGRATGCTGGTGCTAGCGATCAATCAGCTGTCGAGGACAAGAATGCTAGTG
>IWA7884_H2
GTGCTGGTGAACAATCAGCGGCCGAGGATAAGRATGCTAGTGCTAGCGATCAATCAGCTGTCGAGGACAAGAATGCTAGTG
>IWA7903
CATTGCCATGTGGATGAAGGAAAAGTAGGTCCTGTATTATCACTTATATACAGAAGATGCCGCTTGTTCTCAGTGAYATTACTAGTATGTTGGTTGATATTTAGCCGGTGC
>IWA7918
ATCAGGAAGTTCTTGGACGGTATCTACGTCAGCGACAAGGGCGCCATCAARGAAGAGTAGTGTTGTAGTGACCTATCTGCC
>IWA7939
GCGCTTGCTTCCAGTTAATCTTTTTGTAGGGKTGAATATGCAGCTCTTCTCTTAATGATAAAACCAGTTTTGTTATTGGGCCAACAAACTTCTTGCC
>IWA7942
CCTTGCTCCCATAGTTTTGCTTTTCCAGATGCTACAAGCAARCTTTTATAGGATTCTAACCTGGGTGTCAAACCTCGTTT
>IWA7957
TTTTGAGGCAATTCCAGGTGTTGAAAAGATCACAGAAGGATATAATCCCGCRACATGGATGCTGGAAGTTAGCTCCC
>IWA7957_H
TTTTGAGGCAATTCCAGGTGTTGAAAAGATCACACAAGGATATAATCCCGCRACATGGATGCTGGAAGTTAGCTCCC
>IWA796
GGACGGTCAGAAAATGAAGCGATTTGAGTGAATAATCGATCGAGCGATCCTCCGTACGTCGATTGCAGGCGYATGCTATTCATGCGTGCATGTGTGACAAGAT
>IWA796_H
GGACGGTCAGAAAATGAAGCGATTTGAGTGAATAATCGATCGACCGATCCTCCGTACGTCGATTGCAGGCGYATGCTATTCATGCGTGCATGTGTGACAAGAT
>IWA7963
GCCGCCATCAAGAAGAAATGAGTGCTCTGGTGTCTGCCATCGAGTTATCTAGCAGARGTTTTAGTGTCAAGTCTTTTTTGGAGAATCTTAGTGTATGTTAAGTGTTCCTGGGCGTTATTGCACTTTGAC
>IWA7968
CAGAGCATGCTAACTTCCTGRTTGATCTACCGGCACATCCACATGATGCTGYTGCTGCTGCTGATGTATTGCTGGATTCAAGGCAGAAAG
>IWA80
AAATCATGCTTGCATGGCCTGGCCATCCTATTTTCCTTGCYTGTAATTATAGATTGCAAGCAGTGGTGCTCAACCTGTACCTATT
>IWA8004
CCCGGTGTGCTCAAATATACGCGTGATTGAGTTATGATTTAACYAGCCAAATTTCCAGTGCAGTAACTAGC
>IWA8020
AATCAAGCAGAGAATGCGACTATTGCARCAATGTAATAGTGATGTTGTGACTAATAATTAAGACAAACATGCYTTTTTTTGGTTATATTTGCCATTGTTGTGTAGTACATG
>IWA8028
TCTGTCGACTAGAACATCCGTAGAGCTCAGCTTTAAAAGAACRTCGGCGTTCAACATCACTGTTACCAAACCTGAACTTCAATATCATCATGTCACCCCGCGAGACAGCAAGCACAAACCTTCTCAAGCCA
>IWA8028_H
TCTGTCGACTAGAACATCCGTAGAGCTCAGCTTTAAAAGAACRTCGGCGTTCAACATTACTGTTACCAAACCTGAACTTCAATATCATCATGTCACCGTGCGAGACAGCAAGCACAAACCTTCTCAAGCCA
>IWA8028_H2
TCTGTCGACTAGAACATCCGTAGAGCTCAGCTTTAAAAGAACRTCGGCGTTCAACATTACTGTTACCAAACCTGAACTTCAATATCATCATGTCACCATGCGTGACAGCAAGCACAAACCTTCTCAAGCCA
>IWA8031
ACCTTGGAGACCCTCTGATGGGCGATATGGCTGGAGAATCCTCTCTGYGTGGGCCAGGGCCAGGCCCACYTTGAAATCCGGACCCCGGACCACCTTGAAAGCTGCCTGTGAAG
>IWA8043
TTGATTTGTCTTGTGCAGCGACATGAAATTCTTATTGTAATTGTACCCACTAATGACTGAATACTGCTRTCACTTCGGTTAGATTCAAGAAGCGCC
>IWA8054
CACTGATTAGAGAAATAGCCTCRCGATTAAATGGCTCCTCTTCRATTGTATGACTGTTTAAGAGCCTTTTAACAGCAACAC
>IWA8075
TACATCTGAAGAGACACGGGCTCTGCGCATGGCAGATTTTGATGAYGAGGAGATGAACATGTCAACATTTCCCAAGAGGTTCGGT
>IWA8106
TACAAATCCTGCTCGTCCTGGACGCTCTCCACCTCCGTCAGGGCCAACGACAGYGCCTCCGCATCGCCGCCGTCGTCCACCAAGCCCGAGCATTTCTTCA
>IWA8107
TGTGACCGGATTAGCTTTGGGAGCAGGCCGAGCGATGTTGACACCAGTATGAGGTGTGGTGGGTCCTCTGATGATGAGAAYATGGACGAGGAATCACCTGGTGGCACCTTCTTCTCACCAATGCCATGTG
>IWA8107_H
TGTGACCGGATTAGCTTTGGGAGCAGGCCGAGCGATGTTGACACCAGTATGAGGTGCGGTGGGTCCTCTGATGATGAGAAYATGGACGAGGAATCACCTGGTGGCACCTTCTTCTCACCAATGCCATGTG
>IWA8110
TCTAGCTCTTGCATCATGCCTAGGCAATGTGCATGTATGTCATTGTCCTCGCTTAAATTCTGCCGGATATKTCCAAGTTGACAATGTATTGCTGAATAAACAGAGTTTATCTGCTGGTATCTGTGCTGGACAA
>IWA8127
ATTCTGGTCTATGGCTTCTGTTTGCTGATTAGATTTAGATKATGTGTAGGGATTACCGGGCATCTTCGTTGCCCTTGCTA
>IWA8127_H
ATTCTGGTCTATGGCTTCTGTTTGCTGATTAGGTTTAGATKATGTGTAGGGATTATCGTGCATCTTCGTTGCCCTTGCTA
>IWA8137
TATGGGTTCCCTGAAGACTGCCTTGTATTTGGTTCTGTATGTGCATATCCATTCTCAGCACTTACCACAGCTTCTGGYTTCTCGTTTTCCTGCAAGGATTCCTTGGTCCTA
>IWA8154
GACCTGAAGAAACTCTGCTGYGCTATAGCTGATGACCTMGTTACCTAAGCCTGCGGCATATGCAACCATCAAC
>IWA8154_H
GACCTGAAGAAACTCTGCTGTGCTATAGCTGATGACCTMGTTACCTAAGCCTGCGCATATGCAACCATCAAC
>IWA8162
ACTGGTGTTACAATTGACCCAAATAGCCTTTTCGATATACAAATTAAACGCATYCACGAATACAAGAGACAGCTGATGAACATTTTGGGAGCTGTGTACAGATACA
>IWA8173
TGCAGAGGATCAGATTCTGGGGCTAGAACCTGAAGATGAARGTTCAGACTCTGATGACCTGAATTTTATCACCYGTTCTGGAAATTCAGAACCTTTGAAAAATAGAGAGAAAGTTGATGACCTTGGATTACCTTCTGC
>IWA8189
AGCCTGGAGAGATTGGTAAGCCCGAGTCCTGTTCATCAGCGTAGTAGAAGTCCTGTCCATGCTTCCAAACAAAAAGAAAGCAGGAGCCCACCCCGRCAGAGGAATATGAGCATGAGTCCTCATCGAAGA
>IWA8189_H
AGCCTGGAGAGATTGGTAAGCCCGAGTCCTGTTCATCAGCGTAGTAGAAGTCCTGTCCATGCTTCCAAACAAAAAGAAAGCAGGAGCCCACCCGGRCAGAGGAATATGAGCATGAGTCCTCATCGAAGA
>IWA8195
CGAGTGTGAACCTGATGTTGTTGTCCATTGATTTCCCATTGATGTTTGACATTCTRTCATAGGCTTTGTAGGCACGGATTGTG
>IWA821
GATGTGCTTGAGCTCATCTGCTGGTACARTGATTAGTTCACCTGCCTGTTGTCTCCTCCGTAACGAGTTGACAGAGA
>IWA825
ATGTCGTCCGTGGTGAAGTCGGCCTCCTTCCTGAAGGTCCCGCGGCCGAAGTCGAGGTTGTAGGARTCCGTCAAGCCGTCGAGGAGGTCGTACTCCGGTGTAACCCCGAGGTCCTTGCTGGCCTTCTCCACCGACGCGAAGAAAT
>IWA8256
TTCACCGCCCAGATATCTACAAATGAGCGTTGAGCGTAGGYGAGCAATTGCTCCATCGGAGTGAAATCTCATGACGCCAGCA
>IWA8314_D
GCTTGACGGAGGATCTTCACGAGGTTGAGCTATGACAGGTGAGGTGAYGGCTCAGCATGACTGCCGTGTCAGCCATGATTCAGCCCACACAACCTT
>IWA8314_H
GCTTGACGGAGGATCTTCACGAGGTTGAGCTCTGACAGGTGAGGTGAYGGCTCAGCATGACTGCCGTGTCAGCCATGATTCAGCCCACACAACCTT
>IWA8324
CCACGTTTTCGGAACTGAAGATTTCGCCGCGCAGTCCGGTTCARGCAGCAGTTCTAAGGACACTAGAATAATCGACCGGGCGTTC
>IWA834
TTGGATTGGATTGCCCTGTGACTCGGCTGTACTATTTTGTTAAATCGTYTGTTTCACCTACGGTTTCCAAAGCTACACAACTGTGAAATGTCGGCCTAAAATGGCAGAAGA
>IWA8351
AAGCCAAGGAGCAGAAGAAGCAGGTTAAGATTGACACTGCTGCGCMTTCAAAGTCAAAGGCCGCTGCCAAGGATGTGGGAAAATC
>IWA8365
AATCGGAAGGTGGTGTTTGGGCTGAGGGATGCCTTTGTTAAGCTCGAAARGGGATTGGAGCTGTCTGGGGTTAAGATCTC
>IWA8365_H
AATCGGAAGGTGGTGTTTGGGCTGAGGGATGCTTTTGTTAAGCTCGAAARGGGATTGGAGCTGTCTGGGGTTAAGATCTC
>IWA8385
CAAGGGTGCTGACTTTGTCCGTGGATACCCATTCAGCYTGCGTGAGGGGGTTGAATGCATGCTCTCATGTGGGCTCTGGCTGCACAAT
>IWA8393
CCAGTAAAGAAACAGACGGCAGCACTACYGAGGACATAGGTCATAAAAAGATGGCCGATCTCTCCTCCCACTTCA
>IWA8395
GGAGAAGGATCTAACTAATGAAGACAAGGAAGTTTACCATCGGTACAARGTTTTCATGCGTTTCCTTTCCAAGGAGGAACATGAAGCCCTTGT
>IWA8431
AAGAAGATTGGCATGTTGGGCCTTTTCACCAGAGGACTTCCCCTTCGCATYGTCATGATCGGTACTCTTACCGGTGCTCAGTGGGGAATCTATGAC
>IWA8449
TCAACGTTCAGCTGACATGGGGCTTGGYGTACCATTCAACATTGCATCATATTCTCTTCTGACGTGTATGCTTGCACA
>IWA8460
GGGATTTGTCCGTTTGTCTGATATCAAGTTCTCTCTTCCATACCGCCCAKATTCTTTTAACCTTGTTGTCGTGTCAGATGCTTTGGATTATCTGACCC
>IWA8482
TGCGAAGGTGGATATCTTTGTACCTGATCTCAAACCTGAAGTGGRAGTTACTCCATATGCAGTCACAAGTGAAGAAAAACTTGATGAGCCGAC
>IWA850
TTCAATCCAGCTGCTGTGCGTTATCTGTCTAGAATCGTGAAATGGCGGCCAGTAAAACTGCAAAACCATAGTCAAAGGAAACAAATGTAYAATGCTGCCTCATTTGGCAGACCTTGT
>IWA851
CGGAGCAATGACACATAAGCTCTTTGATTTTGAGATGTAACAAGAAATAGCTGAGCTTYACTGGTGCCACAACACCCTGAGCACCAGGCGGTTTGCATGGCGTCAGGTGATCTTGCGGCTCACTTATTTCAGGA
>IWA8520
ACTCAACTGTTGGTTTCTGCTATGAAAGGAAGCCGTGCAAAGCGGGGAATYGTGACAAAGTTGATTGTTTCATGGGCCCCTGACGTATATGATCCTCC
>IWA855
ATAACATCGAGAGGGTAGCGCCAAACTGGCAACTTTATATATCTCTACAATTTTAGACATTTGCCRTTTGTAGTATGGTGTTTTCTGACAATTTGC
>IWA8551_D
GTTGTAAATCGTGAGTGGGAATCAAGAAATGAAGGCTAGTGCATCACCGTMGCCCCGCATTGTCTGTCCTCTTGCCCACCCAGAAAACATGTT
>IWA8562
ACTACGCACGAAGGTACATCTAACTACTTMTTTCAGCGTTATATCAATTTAAATTTTAAGTGACCCAGAAACGTTAGTG
>IWA8570
CCCGCTATTGGCTAAGAGTCTATGTTAATCAGATGTCCCGAGAAGACTTCRAATCCCTCTCCAGAGGCATGAAGCATAAGATGCAAAAGTTCTTTGGGG
>IWA8570_H
CCCGCTATTGGCTAAGAGTCTATGTTAATCAGATGTCCCGAGAAGACTTCRAATCCCTCTCCAGAGACATGAAGCATAAGATGCAAAAGTTCTTTGGGG
>IWA8580
CCTCTCAAACCTGAAGACGTTGAACTTGCTTTGAGCAACACAAGGCCGTCRGCCCATCTCCAAGCACATCGTTATGAAAAATTTAACCAGGACTATGGGAG
>IWA8582
TGTGGACTGGTGGACTTTTGGCATATTCTTGTATGAACTTCTTTTYGGCAAGACTCCATTCAAAGGTTCAGGG
>IWA8592
CGCGACGTAGAGAAAAGTTGACTGCCACTGGAGTACCTTATGTAAAATGYGCATTGGAGCCATGCGACGGTGCTTCTCAAGTCATAAAGGGCGGTAACCT
>IWA8610
GTCTATCTATTCCGGGAGTGACAGTGGTAGTAGTACATGTATGCCTGAYCGATCCTGTTTAATGTATGTGGTGCCTTGTCGCT
>IWA8619
TTTACTCGACATCAGTGCCGAGAAGGCTGAGGACCTTYGGGATGCGGCGACGGCAGGCACGTTGCCTCAAACAGGTCAAG
>IWA8619_P
TTTACTCGACATCAGTGCCGAGAAGGCTGAGGACCTTYGGGATGCGGCGACAGCAGGCATGTTGCCTCAAACAGGTCAAG
>IWA8630
GGGAGAAGTGGATGTGGTAAATCCACAATCATAGGTYTGATCCAGAGGTTCTATGATGTTGATAGAGGTTCTGTAAGGATAGATGG
>IWA868
ATTCATGCCGACCATGGCACTACGAAAAATATTATTAGCATTTTCGGTCACAYTGATGTCCCATTCCAATTATACCCACCGTTGGGCCAAGAGACTAGAAGACACGCTTATTTACGGCTAGT
>IWA911
GTACTACATGCTGGATCTGGAGGAGGCGCTCAGCCAAGCAGGCTTCRTCAATGTGTGCTCCGTGCTGACAGACCCCAGGCACAGAACGGTCACTGCCACTGTACCCTACTGACTGCATCACCATGGTTTC
>IWA911_H
GTACTACATGCTGGATCTGGAGGAGGCGCTGAGCCAAGCAGGCTTCRTCAATGTGTGCTCCGTGCTGACAGACCCCAGGCACAGAACGGTCACTGCCACTGTGCCCTATTGACTGCATCACCATGGTTTC
>IWA936
TAAAGCATCATCCTGCCACCGCTAGTTTTAAGCATTYGTAATATTCACCACCATGCTACAGTTTTTTACATCGAGTCGAGTTACACCG
>IWA939
GAGTGATTTCCCCCCTTGTGCCTGGTGTCGGCGGCACGCGTCKTCTTGGGGGAAATAACTTCGAAATCGCGGTAATAGAAACCAGAACGTTCCCATG
>IWA94
TACCAGCAGTGAGTAGCTTCATTTGCTGGCTTTTAATGACCGTGCGTGGTTTGYTAATTTCAGTACCTATCAGTGGGGCACCCACCCTTCTACAAGGGGCTAGACTACA
>IWA945
CCAAATTAGATGGCCAGGACAATACCAGTTGTAGCATGGATATTGATGCTGGTAGCCAGGAAGAGGGAAAAAATGTTCTCRCGGCTGCTGCTACAAGTGTAGATGTAGGGAACACACCTGTATCTTC
>IWA951
TCTAGATCCACATCCTCCACCTCCTCGTCCTCATCRAACCCCTCCTCCTCGTAYTCGCTCTCTTCAGAACCGTCATCCT
>IWA952
TCTAGATCCACATCCTCCACCTCCTCGTCCTCATCRAACCCCTCCTCCTCGTAYTCGCTCTCTTCAGAACCGTCATCCTCG
>IWB10029
TTAGTCTGCTCTGGTGGCTCTAGCTATGTGCTCTTTTCATTAGCATCCRTTTACTCTGTCGAAACTGACGAACGACCAACAATCTGATGTCGTGCATGC
>IWB10036
CAGATTCCACACCAAGATTCATAACACCTGAGTCATGTTGGTTTCCATTTKATTGTCATTGGCACTTGTACACACATGCT
>IWB10125
TACTGTGATGAAACTGCCGCCGAATGACCGTTGGCTCAATGGACCKTTATGTGGACTCCCGAAGATAGAAGAGGGCACCT
>IWB10163
AGCCAGGAAGGTTCTTGTTGACCCAGGGTCAAGACAGCGAAYGTACGGTGCATGAAAGGAAGTTTCCCTGATGTGACATGTTGTA
>IWB10163_H
AGCCAGGAAGGTTCTTGTTGACCCAGGGTCAAGACAGCGAAYGAACGGTGCATGAAAGGAAGTTTCCCTGATGTGACATGTTGTA
>IWB10217
TTGGTTGCTCATATGTGCGGCGACGAAAGGGTTCGCTCGAGCTTYTCCTCTGTACTGCACTTGAATGGAGACAACCTTTTGAGAATACTTGACC
>IWB10217_P_D
TTGGTTGCTCATATGTGCGGCGACGAAAGGGTCCGCTCGAGCTTYTCCTCTGTAGTGCACTTGAATGGAGACAACCTTTTGAGAATACTTGACC
>IWB10224
TTTGGATGACGATGACGAGCATCGCGTGGACTACTTCTACGACRAGGAGAACACGTCTTGCAGCTCCTATGACATGAGAC
>IWB10228
GAATGAAAAGGCGGCGAATGTAAGCAGACRTGCATAAGTTGGCATTGGAAAGATGAAGTGGAGGAAAGAAAGGCAGCACATTCAACAGTTCAATTTTAGATCATTTAGCGTTCACCACAGATATGGA
>IWB10228_H
AATGAAAAAGGCGGCGAATGTAAGCAGACRTGCATAAGTTGGCATTGGAAAGATGAAGTGGAGGAAAGAAAGGCAGCACATTCAACAGTTCAATTTTAGATCATTTAGCGTTCACCACAGATATGGA
>IWB10265
GCAGTGTATATGTTTTCGCCATGTAGCTAAAATTCRTGTCAAGCATTTAGTTAGTTGACAGTTTGGAACTACTCATG
>IWB10313
ATACGCACATGCACTCATCCTTATGAATGCACACAGGTACATAATGRAAATTGAAGTTTCCTTTTGTGACCATGTGTGTG
>IWB1033
TCGACTACTTCTCCTACCTCTACCCGGGCGCGCCCGTYGACCGCGTCTTCTCCGTCTCCTACAT
>IWB10341
AACATGACGTTGCTTCCACCACCGGCGGCCTCGATGAGAAGGTTGATGCCAACACCGRTGATGTAGTACGCGTATTGGTCCTCCCACAGCCAAAAACGGCAAGGGCCTCCGTACTGCCATGATTCA
>IWB10363
AGTGTGTGACGACTGAGGCACCTGCGATCTCCACCACCGCCGGCGGTGGYTAGACGTAGTACGGCTCTCAGCAGGAGCGCCGCACTGACACAGCAACC
>IWB10363_H
AGTGTGTGACGACTGAGGCACCTGCGATCTCCACCACGCCGGCGGTGGCYAGACGTAGTACGGCTCTCAGCAGGAGCGCCGCACTGACACAGCAACC
>IWB10395
TGAGGTTGTTGACGCCAACGTCCAAGACCTCGAGGTGGCGACAGTGGCTCMAGTTGGCGGGCATCTCTCCCACCAGGCTGTT
>IWB10402
GTCTGGGACCCCATGACCGGCGACGAGCGCTACCTACCGTTCCCCACGCRAGCCCATCTGGAGAACGTCCATTACAATGGCG
>IWB10467
CCAAGTACAACATGTGGATGTGATTCATTTATMAGGGATGCCACAATGAGCAAAATGAATTGTGAGCATGTCCATCTTCAG
>IWB10476
TAGCCCCCTCCACTATCGAAGTTGCAGTTATCCCCCGGMTGTCTCCATCCAAAACAACCCTACCCTCTCCCAAAAATGCAAA
>IWB10520
TTTCTGTACAGAAATCCAGCTAAAGCAAGAGCTACAARTAAGACGAGGGTACCAACTGCTGTAGGGACAGCTATTCTCATGGAC
>IWB10520_H
TTTCTGTACAGAAATCCAGCTAAAGCAAGAGCTACAARTAAGACTAGGATACCAACTGCTGCAGGGACAGCTATTCTCATGGAC
>IWB10540
CTCATTGAGATCATTGTGGGCTAAATTCAARACTTCCAAGCTCGACATATTTGATAACTCATCAGGAATTCGCCCTGAA
>IWB10557
ACTGTACTACATTTGGGTGCTTAATCCCCATGAGATAACATACTTCGTTCYGGAATGCATCCTCTTTTAAATGTATGTCAAAAAGCTTCTTCACAGCA
>IWB10591
TGGCAGCAGTAAGTCACCAGAAAAAGGCTCCGACCCKTACCTGCCAGATCTCGCCACCATGACCACTCACCTCGTGATGT
>IWB10606
TAGCTGGAGCAGCATCTATGTAGAGGTAGTTGYAGGTTGCTGTACTTCCAGAATTTATGGCCTCCATCTTTGGCTTGTGTG
>IWB10621
CTCCTTGCATCATGCAGAACACATTCGAACGTCRAGCTGGCATCTTTTGCGGCTCGAAAACTTATGGAGTTGGAACCAGG
>IWB10623
GGACGATCTCATACACCTTCTCAGGATCAGTAAGTGCCTTGGCCACACTCTCGCGCCCCCTGCAGCGTGCGGCCCAGGCCACRATCTTAGGGCAGTGTTCCTCGACGCTGAAGTCACCGTACTTCT
>IWB10640
GTCTGCATATTAGTACCGGCTAGCAAGCACAGGAACGAYGACTTGGATCTAATGACTTGATATTCCAATCCACCGAGAAATCAG
>IWB10640_H_D
GTCTGCATATTAGTACCGGCTAGCGAGCACAGGAACGAYGACTTGGATCTAATGACTTGATATTCCAATCCACCGAGAAATCAG
>IWB10640_H2
GTCTGCATATTAGTACCGGCTAGCAAGCACAGGAACGAYGACTTGGATCTAATGACTTGGTATTCCAATCCACCGAGAAATCAG
>IWB10669
TTCCTCAGCTCAAGGATTGGGACAGCCCTCCATCCTTGACCAGGGCCTCGRCCGCCCTCCTCCCGGACACCATCGCGCCGTCGAA
>IWB10719
TATGGAGACTTCCCTCGTAGCGCCTCACAAAACCTGCCGCCTAGCAAGTMTGAGAATTGCCATATTGCCAAGTTCGTGA
>IWB10723
CAATACGTCACTCCCCTCTCCCCATCTTCCARCCAGCCTCAATAAGCACTGGCTCCCGTCTTTTCCCGGATTGAGC
>IWB10724
CTCGCTTACTGCTGTCATGTAAATGTTGAGATACCTTAGCTGAAAYAGCATCCCTACATACGCGAGATGACGGTTTTCCAA
>IWB10760
CCTGGTATCTCGTACTGCTGCCTCCTCGACCAACTGGCGGGCACCAAGAAGACAAACRGGGAGAGGGAGTGACGGAGTGGCAGCCGCTGAAGCACAGGCGGGACTTGTTGTTATTG
>IWB10770
CGAGATGAAGGACTCAAAGCTTGGCTCAGTGGATGAAACATCATTAGCAGCCAGCTTAACTGCAATGAAGAAAAGAGGGGGTTCAATACTTYATGCGCTAAGTGCTGAGGAGCTTAGAGATCAC
>IWB10777
CGATTAACCCGTCAGGACAGCTAATTGGGTTAGCAGAAAGCTCAGAAAAMTTATCACTTGCACTAAGATCCTTCTC
>IWB10802
CATACACTGCACATGGACACACGTCACACGKTCAATTGCTTAGGCCAAGACATCTTACACTGTTTGCCTAGTTAGGTGT
>IWB10830
CCCTACGGACAATGTCATCGGGACACTATCATATATGGACCCAGCATACAKGAACACCGGCAAAGTATCCGAGCACTGTGATGTCTACAGCT
>IWB10839
GTGTTCAGTGATATCCTCGGCTTTGACCTCCCTGTTGACTTTTGTGCYCTGCACAAGAAACACGTCGGTGTATGGCATACCGTGTGGTGTATTC
>IWB10874
TGCATTGCTTGCCCAAAGAGAGCACATGGTGCAGGTAGGRCATGTAAATCAGATATCCCTTGTCATCCCAGCACTCCGAGCTAATTA
[truncated: 2,944 more rows]
