# Supplementary material for: Genotyping by multiplexed sequencing (GMS): A customizable platform for genomic selection
Source: PLoS One. 2020 May 1;15(5):e0229207. doi: 10.1371/journal.pone.0229207 (PMC7194356; doi:10.1371/journal.pone.0229207)
Supplement: S4 Table — (XLSX) [file pone.0229207.s004.xlsx]

## Sheet: Sheet1
SNP_ID	Gene	Function	Chrm.	SNP:	Indel	Allele	Phenotype:	Allele	Phenotype:	F Primer	R Primer
1_feh_w3	1-FEH-w3	Auxin response element	6B	C\T		C	High expression	T	Low Expression	TACATCCTATCGCTCTCCTC	GAGCTCTGGAGACTGTAGAT
1RS_1AL	1RS-1AL	Wheat / rye translocation	1A	G\A		G	1AS / 1AL	A	1RS / 1AL	CTAGAAGGAACTACACGTT	GAGATGGAAGATGCAATTAG
1RS_1BL	1RS-1BL	Wheat / rye translocation	1B	G\A		G	1BL/1BL	A	1BL/1RS	GGACAGATCACCGTCAG	CTTGACAAGCTAATAAGCAA
AHASL1A	AHASL	Acetohydroxyacid synthase	6A	G\A		G	Wild type	A	Mutant	AAGAAGATGCTTGAGACCCC	GGTCGAAATTTCAGTACGAGGT
AHASL1B	AHASL	Acetohydroxyacid synthase	6B	G\A		G	Wild type	A	Mutant	AAGAAGATGCTTGAGACCCC	GGTCGAAATTTCAGTACGAGGT
AHASL1D	AHASL	Acetohydroxyacid synthase	6D	G\A		G	Wild type	A	Mutant	AAGAAGATGCTTGAGACCCC	GGTCGAAATTTCAGTACGAGGT
Bx13	Glu-B1	Glu-B1	1B	C\G		C	Bx13	T	Non-Bx13	GCAACAGTCAAGACAAAG	GGAGAGGTTGGGTAGTA
Bx7oe	Glu-B1	Glu-B1	1B	G\C		G	Weak gluten	C	Strong gluten	ACATCTAGTTACAGTGGAAT	CTCTCGTTGGCCTTATC
Fhb_1snp3	Fhb1	Fusarium head blight resistance	3B	C\G		C	Susceptible	G	Resistant	GCAGCCTTAGGTCAATAG	AGTTGCCCAAGATTGTAG
Glu_A1_Ax1	Glu-A1	Glu-A1	1A	G\A		G	Ax1 or Ax2 (strong gluten)	A	Null (weak Gluten)	GAATACCTGCACTACTAAGA	TGGCCTGGATAGTATGA
Glu_A1_Ax2	Glu-A1	Glu-A1	1A	T\A		T	Insertion	A	Null\Ax2 (strong gluten)	CATACTATCCAGGCCAAG	TGTTGCGGAGAAGTTAG
GluD1	Glu-D1	Glu-D1	1D	C\G		G	2+12 or others (weak gluten)	C	5+10 (stong gluten)	GGCCTGGATAGTATGAAACC	ACCGCAGCAACTCCAACAAC
GPC_B1_Ins	Gpc-B1	Grain protein content	6B	A\Null		A	Normal GPC (insertion)	Null	Null	TTCACATGTCTCCAAGAGGG	CTCACCAACCTACTCCCATA
GPC_B1_Del	Gpc-B1	Grain protein content	6B	T\Null	ACTT	T	Increased GPC (deletion)	Null	Null	TTCACATGTCTCCAAGAGGG	CTCACCAACCTACTCCCATA
Lox_B1	Lox_B1	Lipoxygenase	4B	C\G		C	High Lox	G	Low Lox	TACCGCTACGACGTCTACAA	CAAGCTCGGGTCGTTGG
Lr34	Lr34	Slow rusting gene	7D	A\G		A	Susceptible	G	Resistant	GGAATACTGTTAGAGCAAGAAA	CCAGTTTCTGATACTTTGTC
Lr37_Del	Lr34	Rust resistant gene	2A		TT		Susceptible	-	-	CGTTTGCTCATGCTAGAAAG	CAGCTCTAAGCTTCACAGACTGC
Lr37_Ins	Lr34	Rust resistant gene	2A		TTTT		Resistant	-	-	CGTTTGCTCATGCTAGAAAG	CAGCTCTAAGCTTCACAGACTGC
Pch1	Pch1	Eyespot resistant gene	7D	T\C		T	Resistant	C	Susceptible	AACGAGATTCGACCCAAACC	AGGATGTAAGTGGCATAAA
Pina_D1	Grain Hardness	Grain Hardness	5D	T\G		T	Soft (wild type)	G	Hard (null)	CTTCCTCATAGGA	GCAACATCGTAACTGCCAAC
Pinb_D1	Grain Hardness	Grain Hardness	5D	G\A		G	Soft (wild type)	A	Hard (mutant)	GTCACCTGGCCCACAAAATG	ATTGTGGTGCTATCTGGCTC
Ppd_A1_1027Del	Ppd-A1	Photoperiod response	2A	C\Null			Insensitive (deletion)	Null	Null	GTTCGGCCAAATCTTTAC	CGGGAATGAATCGTGTC
Ppd_A1_1027Ins	Ppd-A1	Photoperiod response	2A	A\Null			Sensitive (wildtype)	Null	Null	GTTCGGCCAAATCTTTAC	ATACGAGACCAGTATCTTTAG
Ppd_A1_1117Del	Ppd-A1	Photoperiod response	2A	T\Null		T	Insensitive (deletion)	Null	Null	CTTAAACGCGAAGTAAAGAG	AAGAGGAAACACGTTGG
Ppd_A1_1117Ins	Ppd-A1	Photoperiod response	2A	G\Null		G	Sensitive (wildtype)	Null	Null	GCGAAGTAAAGAGAAACAG	GAACGGAGGGAGTAGTA
Ppd_B1_DEL	Ppd-B1	Photoperiod response	2B	A\Null		A	Sensitive	Null	Null	GCTCGTTCTCCAATCAA	TTGAGCCTTGCTTCATC
Ppd_B1_Ins	Ppd-B1	Photoperiod response	2B	C\Null		C	Insensitive	Null	Null	GCTCGTTCTCCAATCAA	CCATCCCATAGAACCAAG
Ppd_D1_Mercia_Del	Ppd-D1	Photoperiod response	2D	T\Null		T	Sensitive	Null	Null	GCTACCACCAGTGTTAAT	CTGAACATGACACACAAC
Ppd_D1_Mercia_Ins	Ppd-D1	Photoperiod response	2D	C\Null		C	Loss of function	Null	Null	GCTACCACCAGTGTTAAT	TCGTAAGATGACTTATACACC
Ppd_D1_Norstar_Del	Ppd-D1	Photoperiod response	2D	G\Null		G	Loss of function	Null	Null	GCGGTCTCCAATCAAGG	TTGGAGCCTTGCTTCATC
Ppd_D1_Norstar_Ins	Ppd-D1	Photoperiod response	2D	C\Null		C	Sensitive	Null	Null	GCGGTCTCCAATCAAGG	TTGGAGCCTTGCTTCATC
Ppd_D1a_Ciano_Ins	Ppd-D1	Photoperiod response	2D	A\Null		A	Sensitive	Null	Null	ATCTAGTGATCCCCAACTCC	AGGCGGCAAGGAAGTATGAG
Ppd_D1a_Ciano_Del	Ppd-D1	Photoperiod response	2D	G\Null		G	Insensitive	Null	Null	ATCTAGTGATCCCCAACTCC	CTGGCTCCAAGAGGAAACAT
Ppo_A1_F2_R2	Ppo-A1	Polyphenol oxidase	2A	A\T		A	High PPO (Ppo-A1a)	T	Low PPO (Ppo-A1b)	TGTTCGTATGGTCAATGG	TAGAGGTAGAACCTGCAC
Ppo_D1_CF1_CR2	Ppo-D1	Polyphenol oxidase	2D	G\C		G	High PPO (Ppo-D1b)	C	Low PPO (Ppo-D1a)	CAATATCCCAAGAGACCA	CCTGGCGGTACATGATCT
Psy_B1	Psy-B1	Phytoene synthase	7B	T\C		T	High YPC (Psy-B1c)	C	Low YPC (Psy-B1a or b)	AGACACAGTTGGTGAAG	CCACACATAATGGCATATAA
Psy1_D1	Psy-D1	Phytoene synthase	7D	C\T		C	High YPC (Psy-D1 g)	T	Low YPC (Psy-D1a)	TTCAAGGACATGATCGACGG	CAGTACATGTAGAGCTCGTC
Rht_B1	Rht-B1	Dwarfing gene	4B	C\T		C	Wild Type	T	Dwarf	ATGGCGGACGTGGCGCAGAA	CCCATCCCCATGGCCATCT
Rht_D1	Rht-D1	Dwarfing gene	4D	G\T		G	Wild Type	T	Dwarf	ATGGCGGACGTGGCGCAGAA	TGGGTGGCGAAGCTGTCGT
S_C_C_A_T_SNP	Tamyb10-A1	Seed coat color	3A	T\Null		T	Red	Null	Null	TTGCTCTTCGCCGAACATTG	GGAGAGATCGGTCAACTAAG
S_C_C_D	Tamyb10-D1	Seed coat color	3D	C\A		C	White	A	Red	AGGCCAACACCTTCTAAACG	GGATAGTAGGTGTGTACAGG
SSC_B_alt_INS	Tamyb10-B1	Seed coat color	3B	C	INS	C	Red	-	-	GCTCCAACCACCCACAG	CGCCTTGGTCCGTATC
SSC_B_alt_DEL	Tamyb10-B1	Seed coat color	3B	G	DEL	G	White	-	-	GCTCCAACCACCCACAG	CGCCTTGGTCCGTATC
Sus2_2B_TGW	TaSus2	Thousand kernel weight	2B	C\T		C	Hap-H (high)	T	Hap-L (low)	TCACTGCTGAGTACAATGCC	CTTAGGAGATCCTCAAAGGC
TaDreb_B1	Dreb1	Drought tolerance	3B	C\A		C	Susceptible (Opata allele)	A	Tolerant (W7984 or Pavon allele)	CACCTTGTGATATGGATTG	TTTCAGCAACCGAATCA
TaPHS1_SNP646	TaPHS1	Pre-harvest sprouting	3A	G\A		G	Rio Blanco type (resistant)	A	NW97S186 type (susceptible)	GTGCAATTTACATGTGAATGG	TTGTGTCTGCAGGATAGTG
TaPHS1_SNP666	TaPHS1	Pre-harvest sprouting	3A	T\A		T	Rio Blanco type (resistant)	A	NW97S186 type (susceptible)	GTGCAATTTACATGTGAATGG	TTGTGTCTGCAGGATAGTG
Vrn_A1a	Vrn-A1a	Vernilization requiremnet	5A	A\G		A	Winter	G	Spring	CCTGTTAGTAGTGATGGTCC	CCAGAGCACACCAAAGTAAG
Vrn_B1c	Vrn-B1c	Vernilization requiremnet	5B	T\A		T	Null	A	Spring	TCCACAGGCTTTCCTATC	CACTAGGGAGGCACTTG
Non-functional KIMs
Rht_B1a_Del	Rht-B1	Dwarfing gene	4B	C\Null		C	Rht-B1a	N\A	Null (Wild type)	GTATCAGAACCGTGTGTC	GTGCTGGTCGTTTAGTT
Rht_B1a_Ins	Rht-B1	Dwarfing gene	4B	T\Null		T	Rht-B1a + 197 bp (slightly reduced height)	N\A	Null (Wild type)	GTATCAGAACCGTGTGTC	AAACATGCCCTAACT
Rht-B1_Del	Rht-B1	Dwarfing gene	4B	C\Null		C	Rht-B1a		Null (Wild type)	GGGCTCAGGATTTGTAA	GCGTCTTTATCACCAGA
Rht-B1_Ins	Rht-B1	Dwarfing gene	4B	T\Null		T	Rht-B1a+160 bp (slightly reduced height)		Null (Wild type)	GATCGTGCATGAATCGG	AGACAAACTTCGCCATC
TaGS_D1	TaGS-D1	Thousand grain weight	7D	G\T		G	TaGS-D1a (higher)	T	TaGS-D1b (lower)	TGAAGGCAACACAGATT	GGACGGAGGGAGTATTA
Sdr_1B	TaSdr-B1	Pre-harvest sprouting	2B	A\G		A	TaSdr-B1a (low germination indices)	G	TaSdr-B1b (high germination indices)	CAGCAGACTTCGACTC	GATCTCGTTGGCCTTGA
Sr36	Sr36	Stem rust resistance	2B	T\C		T	Susceptible	C	Resistant	CAAAGGGCAGTGCTTAT	AATGACGACGATGATGAC
Vrn_B1b	Vrn-B1b	Vernilization requiremnet	5B	G\C		G	Null	C	Spring	CTTACAGAAATGTAGGGAAAG	GCCATGAACAACAAAGG
SCC_A_C_SNP	Tamyb10-A1	Seed coat color	3A	C\Null		C	White		Null	TTGCTCTTCGCCGAACAT	GAGATCGGTCAACTAAGA
Vrn-A1b	Vrn-A1b	Vernilization requiremnet	5A	C\A		C	Winter	A	Spring	CAGACCAGCCCGGTATTG	TATCAGGTGGTTGGGTGAGG
Vrn_D1	Vrn-D1	Vernilization requiremnet	5D	G\C		G	Winter	C	Spring	TTCCACAGGCTTTGCTA	TTTCTTCCCACCCAAAG
								96	24.8
							Database Plate1
